# Supplementary material for: Core transcriptional signatures of phase change in the migratory locust
Source: Protein Cell. 2019 Jul 10;10(12):883–901. doi: 10.1007/s13238-019-0648-6 (PMC6881432; doi:10.1007/s13238-019-0648-6)
Supplement: Supplementary file 1 — Supplementary material 1 (XLSX 29543 kb) [file 13238_2019_648_MOESM1_ESM.xlsx]

## Sheet: Table S1
Table S1. Three datasets used in this study
Sample	Developmental Stage	Phase
Development
Whole body	egg, 1st+2nd, 3rd, 4th, 5th and adult	G, S
Tissues
Antenna	4th instar	G, S
Antenna	adult	G, S
Brain	4th instar	G, S
Fat body	adult	G, S
Thoracic ganglia	4th instar	G, S
Hemocyte	adult	G, S
Wing	4th instar	G, S
Pronotum	4th instar	G, S
Time Courses		Treatments
Brain	4th instar	Samples from 0, 4, 8, 16,32 and 64 hours after IG or CS
Thoracic ganglia	4th instar
*81 samples only used for validation or network construction

## Sheet: Table S2
Table S2. Gene expression scores in RPKM and tissue information for the samples from development, tissues, phase transition time courses and additional 81 samples.
GeneID	Gegg	G1+2	G3	G4	G5	Gadult	Segg	S1+2	S3	S4	S5	Sadult	Fat body_G	Fat body_S	Hemocyte_G	Hemocyte_S	Antenna4_G	Antenna4_S	AntennaA_G	AntennaA_S	Wing_G	Wing_S	Pronotum_G	Pronotum_S	B-IG-C	B-IG-4h	B-IG-8h	B-IG-16h	B-IG-32h	B-IG-64h	T-IG-C	T-IG-4h	T-IG-8h	T-IG-16h	T-IG-32h	T-IG-64h	B-CS-C	B-CS-4h	B-CS-8h	B-CS-16h	B-CS-32h	B-CS-64h	T-CS-C	T-CS-4h	T-CS-8h	T-CS-16h	T-CS-32h	T-CS-64h	G-B
Tissues	Whole body	Whole body	Whole body	Whole body	Whole body	Whole body	Whole body	Whole body	Whole body	Whole body	Whole body	Whole body	Fat body	Fat body	Hemocyte	Hemocyte	Antenna4	Antenna4	AntennaA	AntennaA	Wing	Wing	Pronotum	Pronotum	Brain	Brain	Brain	Brain	Brain	Brain	Ganglia	Ganglia	Ganglia	Ganglia	Ganglia	Ganglia	Brain	Brain	Brain	Brain	Brain	Brain	Ganglia	Ganglia	Ganglia	Ganglia	Ganglia	Ganglia	Brain
LOCMI00001	2.09442	0	2.55148	4.25173	0.854811	0.962083	0	1.32741	0.871912	1.02132	0	1.98636	2.04245	3.56132	0	0.949265	8.76237	7.75359	3.38954	5.96295	18.8656	9.29875	6.01511	10.3668	4.32586	4.13432	4.83381	3.07434	4.10629	4.2324	6.6585	2.97501	2.5412	2.49586	2.52428	2.3514	3.58632	4.27581	2.82153	2.8088	3.39976	3.79055	2.05153	2.24538	3.22857	2.10622	3.56244	2.20125	11.2458
LOCMI00003	0.756921	0	0.131729	0.0991336	0	0	0	0	0	0.246069	0.8892	0	0.421793	0	0	0	0.0425062	0.0327736	0	0	0.0473472	0	0.0374803	0.0846678	0	0.239062	0	0.108396	0	0.095599	0	0	0	0	0	0.0424896	0	0	0.0453199	0	0	0.0285396	0	0.0772836	0	0	0	0.0361605	0
LOCMI00004	0	0	0	0	0	0	0	0	0	0	0	0	0	0	0	0	0	0	0	0	0	0	0	0	0	0	0	0	0	0	0	0	0	0	0	0	0	0	0	0.107689	0	0	0	0	0	0.200125	0	0	0
LOCMI00005	56.8111	60.495	43.079	115.86	3.31239	0	58.5181	15.4311	43.9226	5.27682	0	11.5457	2.26128	4.05886	0	2.45227	0	0	0	0	0	0	0.401872	1.36174	6.16276	1.49525	4.45976	0.581124	1.73584	3.58762	1.1553	10.4801	0	11.9471	1.08684	11.6174	12.0126	4.09105	5.34523	8.30629	0.919122	0.918023	1.98742	9.5295	3.49136	0.709703	1.17485	6.20353	0.622537
LOCMI00006	0	0	0	0	0	0	0	0	0	0	0	0	10.1758	18.9955	0.674653	0	0	0	0	0	0	0	0.180842	0	0	0	0	0	0	0	1.38636	5.34487	3.44651	0	9.45553	15.3759	0	0	0	0	0	0	0	0	0	0	0	2.44264	0
LOCMI00007	11.3833	0	0	0	0	0	0	0	4.7389	0	0	0	0	0	2.80375	0	0	0	0	0	0.474702	0	0.751552	0	0.461006	0.199736	1.94608	0	0.811563	0.319491	0	1.30662	1.02308	0.531968	0	0.639	0.660742	0.76508	0.454376	3.2139	0.286479	0.286137	0.743348	3.09937	0	3.6499	0.549279	0	0.873169
LOCMI00008	3.74579	11.1683	0.651888	16.6799	0	0	2.34855	28.4882	0	1.21773	74.8068	14.2101	2.08734	1.49866	0	0	10.3072	8.10936	4.54655	1.97491	8.66939	8.0285	16.5077	19.0644	0.455096	0	2.19558	3.21854	1.86937	0.157697	1.42191	0.644932	0	2.10059	0	0.420539	0.217423	0.377636	1.12138	0.793174	0.84842	0.282469	1.83454	0.764909	3.2228	2.62044	2.9823	0.89474	0.574649
LOCMI00009	8.23019	0	0	1.0779	0	0	2.5801	10.4323	3.42625	0	0	0	0	0	3.04069	0	2.07981	0.71271	2.08117	0.867847	1.80186	1.47001	2.03766	2.53169	0.249982	1.51631	0	3.2412	0.293382	0.519735	0	0	0	0.576923	0	0	0.23886	0	0.246387	0	0.310689	0.155159	0	0	0.295045	0.35985	0	0	0
LOCMI00010	2.70529	0	1.88323	1.77155	0	0	0	3.42914	0.56311	0.879469	6.35613	7.69715	0	0	0	0	2.2788	1.9913	0.820904	0.570529	0	0	0.133957	0.151304	19.2278	16.0917	13.4784	17.6274	19.8658	31.2066	13.6069	20.4945	13.1296	16.3087	12.3176	14.8824	13.6614	10.2276	5.18325	9.16556	16.9527	35.5989	12.9845	13.8109	10.862	11.5918	13.1191	7.23745	26.1466
LOCMI00011	0	17.2843	0	0	28.3919	0	0	22.0445	0	0	0	0	0	0	0	0	0	0	0	0	0	0	0	0	0	0	0.509687	0	0	0	0	0	4.22021	0	0	1.75725	0	0	0	0	0	0	0	0	0	1.21663	0	0.664664	0
LOCMI00012	2.73058	0	0.475208	0.357622	0	0	0	0	3.41024	0.887689	0	0	0	0	0.504414	0	0	0.472919	0	0.575861	0.341608	0.278693	0.405627	0.305437	8.45968	4.74326	5.20167	10.558	5.64554	4.8282	7.77397	7.05206	9.57107	3.82818	9.26356	7.35746	4.75487	6.46922	4.41424	5.58928	6.80322	9.36898	8.29145	6.69117	7.04798	8.11847	8.10315	3.0003	16.1278
LOCMI00013	0	0	0	0	0	0	0	0	0	0	0	0	8.77909	21.2016	1.05828	0	0	0	0	0	0	0	0.141837	0	0	0	0	0	0	0	0	2.21933	2.31698	0.401583	1.79009	5.467	0	0	0	0	0	0	0	0	0	0	0	1.36843	0
LOCMI00014	0	20.165	11.2994	15.944	13.2496	0	2.54426	20.5748	16.8933	0	14.3013	50.0315	0	0	22.4884	3.6784	0	0.175703	0	0	0	0	0.200936	0	0	0	0	0	0	0	1.1553	1.74669	0	5.6891	0.362281	0.911167	0	0.204553	0	0	0	0	0.397485	6.21489	2.61852	0.709703	0.293712	1.35702	0.311268
LOCMI00015	189.517	204.048	113.376	100.318	225.601	351.85	153.481	225.211	141.356	124.504	208.722	119.826	69.3052	56.0781	146.6	99.0186	208.862	226.343	301.915	315.58	203.753	252.867	215.447	231.201	89.2234	96.2269	76.949	93.5767	98.8023	114.859	134.14	123.043	66.5349	116.796	93.7622	115.694	94.1914	99.9101	104.961	100.047	88.5338	150.208	108.674	121.342	146.071	112.9	114.881	129.017	165.965
LOCMI00016	285.455	337.103	157.218	72.1328	893.66	311.616	581.145	208.586	178.253	135.378	307.724	152.881	75.7919	115.551	282.269	315.582	289.487	282.53	280.579	354.83	200.826	239.589	482.08	519.715	457.591	499.574	565.683	171.211	645.973	287.999	552.631	474.425	507.525	456.226	769.335	334.053	712.279	520.043	524.201	596.157	616.636	363.537	634.221	503.02	439.189	409.083	509.478	245.788	582.179
LOCMI00017	8.11588	0	1.41242	7.44053	13.2496	0	17.8098	15.4311	1.68933	18.4689	14.3013	34.6372	0	0	2.24884	1.22613	0.455761	0.702811	0.820904	0	0.253834	0	7.23369	4.99305	2.21859	2.99049	3.86513	1.45281	5.20753	0.683356	2.6957	3.14404	1.09413	0	1.44912	0.455583	2.11988	1.02276	2.91558	2.29139	7.35297	0.765019	8.34718	6.21489	6.40083	3.90337	1.76227	1.74474	1.86761
LOCMI00018	0	0	0	0	0	0	0	0	0	0	0	0	3.59145	8.59523	0	0	0	0	0	0	0	0	0.212756	0	0	0	0	0	0	0	0	0.739775	0	0	0.767183	1.44715	0	0	0	0	0	0	0	0	0	0	0	0	0
LOCMI00019	6.42135	6.3819	3.35257	4.20501	5.24159	0	2.01304	4.06975	6.01476	1.04377	3.77177	9.13507	0	0	9.48963	2.91038	0.360602	1.94625	0	0	1.80752	0.983081	1.7488	2.69355	2.14545	1.69007	1.64668	2.29895	1.14451	1.35169	0.914083	1.9348	0	0.900253	0.57328	0.540692	0.931815	1.29475	0.576708	1.81297	1.69684	0.847406	1.25797	1.31127	0.460399	1.96533	1.62671	0.460152	2.21651
LOCMI00020	5.26435	2.616	0.458084	1.37894	0	0	1.65033	0	0.547891	0	0	0	0	0	0.972473	1.59066	0.147814	0.569847	0	0.277555	0.493946	0.402975	0.39101	0.736076	0.319797	0.969889	0.578564	0.188473	0.187659	1.88385	0.749383	2.03938	1.06456	0.369023	0.704979	1.47757	0	0.663414	0.315198	0.185788	0.397458	0.69472	0.515656	1.61251	0.188722	0.230174	0.381031	1.50897	1.61523
LOCMI00021	42.5493	126.863	40.974	37.5226	101.88	148.544	44.4629	107.868	30.1127	65.4735	59.9821	61.8761	75.0833	75.4711	36.1562	29.9986	52.886	43.97	32.1348	26.9201	30.1643	44.4407	49.0205	46.0083	24.4691	21.5017	26.8105	24.7796	18.8078	24.8396	31.2267	28.8153	22.5624	27.4402	26.3375	28.6619	19.5934	20.1613	24.2871	28.6313	17.9898	23.6369	28.8967	25.7767	35.9983	21.3324	25.2535	26.8318	29.5917
LOCMI00022	0	0	4.23727	7.28868	2.83919	0	0	0	2.172	2.26149	0	3.29878	2.90736	7.65385	0.642527	0	0.195326	0.602409	0	0	0	0.532502	7.57815	15.3682	6.33884	8.60529	7.64531	11.9546	10.1671	1.17147	4.29111	2.09603	12.1917	3.41346	4.34737	0.97625	2.42272	2.2793	2.49907	8.83822	15.4938	1.44261	7.49542	6.74759	5.23704	17.337	6.29382	1.32933	2.13441
LOCMI00023	0	0	1.33809	1.00699	0	0	9.64142	0	0	1.24977	4.5162	0	0	0	0.710161	0	1.07943	0.499366	0	0.810752	0.240474	0.588555	0.571081	0.860046	0.467072	1.41655	3.09836	0.550539	0.822241	2.10402	0	0.330952	1.03654	0	1.37285	0.863211	0.44629	0.968934	1.15089	0.814047	0	2.17426	2.25939	1.17756	1.10254	0.336175	0	1.10194	0.884658
LOCMI00024	0	0	0	0	0	0	0	0	0	0	0	0	15.829	29.765	0.499743	0.817423	0	0	0	0	0	0	0	0	0	0	0	0	0	0	0.256733	2.79471	0.36471	0.758546	1.2076	2.42978	0	0	0	0	0	0	0	0	0	0	0	0.25848	0
LOCMI00025	0	0	0	0	0	0	0	0	0.856561	2.67557	9.66848	35.125	8.02596	0.823205	668.192	420.27	0.23109	0	4.9948	1.30177	0.772226	0.630003	1.63013	2.07138	1.24991	2.38277	2.11054	1.47327	2.05367	0.866226	0	0.708517	2.77385	0.576923	2.93907	3.003	0.477719	0	1.72471	0.290458	2.7962	2.17222	0.806166	0.420162	0.885134	1.4394	2.68064	2.75227	3.47218
LOCMI00026	0	0	0	0.879669	0	0	2.1056	4.25686	0	0	0	0	0.935703	0	3.10185	5.07366	4.52618	1.5995	1.35874	1.41649	0	0	0.831459	0	2.24409	1.41422	0	0.961861	0.71828	0.424152	2.23092	0	0.452743	1.41247	0.299819	0	2.53411	2.2007	0.603223	0.948162	1.26775	1.51949	1.64476	2.40023	1.4447	1.46835	0	0.320872	4.63683
LOCMI00027	920.123	1122.5	279.281	330.112	1324.17	709.113	1197.55	939.686	245.079	1470.1	3729.44	2303.63	74.116	147.427	361.695	334.68	900.937	714.853	227.599	242.79	1191.76	1372.62	825.072	1004.11	749.686	550.914	867.138	428.089	773.201	245.274	959.691	674.984	971.783	880.367	1058.55	563.264	977.043	518.77	592.167	936.016	978.823	340.025	1270.34	1062.36	756.948	948.757	828.845	424.988	603.433
LOCMI00028	158.373	241.528	181.53	111.936	153.794	72.7497	179.763	169.598	205.182	82.555	243.79	95.8187	0	0	0.504414	0	0	0.709379	19.3334	25.9138	0.170804	0.139346	115.198	87.8131	14.5971	19.1168	39.2126	38.5171	17.1313	9.31152	18.1393	12.9288	21.719	76.9464	28.2782	41.9988	14.7401	9.08443	30.7362	10.0222	9.68943	2.98572	19.7925	8.36396	24.8637	6.20825	14.0323	29.3508	1.88507
LOCMI00029	0	0	0	0	0	0	0	0	0	0	0	0	30.7193	46.3169	1.52752	1.66569	0	0	0	0	0	0	0	0	0	0	0	0	0	0	0.784731	5.2203	7.43182	1.54572	8.61272	20.7333	0	0	0.165033	0	0	0	0	0	0	0	0	2.50189	0
LOCMI00030	0	0	0	0	0	0	0	0	0	0	0	0	3.01504	19.4825	0	0	0	0	0	0	0	0	0	0	0	0	0	0	0	0	0	0.698676	0	0.379273	0.724562	3.64467	0	0	0	0	0	0	0	0	0	0	0	0.12924	0
LOCMI00031	0	0	0	0	0	0	0	0	0	0	0	0	47.1299	134.583	1.42032	0	0	0	0	0	0	0	0.19036	0	0	0	0	0	0	0	2.55382	5.62618	7.77408	2.15587	2.74571	35.1758	0	0	0	0	0	0	0	0	0	0	0	4.04046	0
LOCMI00032	2.86443	0	0.498503	4.87699	0	2.63158	3.5919	0	1.19247	1.86241	0	2.71664	3.1924	6.87618	1.05828	1.73101	0	0	0	0	5.3753	3.50825	0	0	2.26209	0.150781	0.839485	2.05103	1.42952	2.41184	1.08734	4.19206	0.772327	2.00792	3.58019	0.964765	1.49639	1.73268	2.40106	1.01091	1.08132	1.18803	3.92808	1.46233	1.23225	0.751451	1.45128	1.23158	0
LOCMI00033	10.8212	3.58489	1.25549	3.3069	11.7774	9.94153	20.3541	13.7166	5.25569	2.34525	0	6.84191	3.01504	2.8863	5.99692	8.71918	0	0	1.45939	1.52141	9.92771	5.8904	0.714438	0.201739	2.1912	3.60758	5.02136	6.71522	2.05729	2.88528	3.0808	1.55261	3.40396	3.53988	1.61014	1.82233	3.34993	4.18197	3.02356	3.56439	5.17431	1.36003	3.88652	2.57803	1.2931	7.57017	3.65508	3.10176	0
LOCMI00034	0	0	1.91877	1.80498	0	0	0	3.49384	5.16361	1.79213	6.47606	13.0706	0	0	0	0	0.309573	0	0	0	0	0	0	0	2.34417	4.64292	9.89563	35.7227	2.94766	1.97271	0	0.237286	0.743182	0.772859	0.492155	0	1.27993	0.694707	3.13562	2.14007	2.28913	3.8453	0	0.281429	1.38337	0.241031	0	0.263357	14.3771
LOCMI00035	0	0	0	0	0	0	0	0	0	0	0	0	3.25625	3.50685	0.539723	0	0	0	0	0	0	0	0	0	0	0	0	0	0	0	0	0	0.393887	0	0	6.72441	0	0	0	0	0	0	0	0	0	0	0	0.139579	0
LOCMI00036	0	5.92605	2.59425	1.56186	2.43359	0	0	0	1.24114	1.93842	0	0	0	2.98202	3.85516	3.60333	6.52947	6.06712	6.33269	4.40122	6.52715	5.62931	5.90505	5.16905	1.62999	1.41242	1.7475	3.41559	2.12552	4.76954	3.96103	1.53994	0.80385	2.50785	1.86316	4.35129	3.63408	2.10397	2.85608	4.41911	5.62728	3.70956	6.13262	3.04403	2.35133	4.17132	1.29473	6.55168	4.34505
LOCMI00037	0	0	0	0	76.933	2.88625	0	0	0	1.02132	166.08	151.957	1.75067	18.8541	0	0	0	0	0	0	0	0	0	0	0	0	0	0	0	0	0	0	0	0	0	0	0	0	0	0	0	0	0	0	0	0	0	0	0
LOCMI00038	0	0	0	0	0	0	4.3616	0	0.723998	0	0	0	0	0	0	0	0	0	0	0	0	0	0	0	0	0	0	0	0	0	0	0	0	0	0	0	0	0	0	0	0	0	0	0	0	0	0	0	NA
LOCMI00039	27.1087	59.8714	105.888	54.8342	108.182	132.827	26.4394	68.7242	117.243	94.9827	53.077	77.1302	123.368	119.305	68.4391	50.0566	79.838	98.0747	109.68	123.552	68.3938	72.0909	108.282	90.4644	59.4674	60.7259	71.062	42.9193	68.7179	49.0748	81.7523	79.8652	85.2744	70.9436	83.362	62.7296	67.8361	59.6703	64.3832	47.4105	54.1239	50.9928	96.1831	85.4964	74.5064	47.6745	63.2237	60.2925	90.3384
LOCMI00040	0	4.08981	10.0262	6.46742	0	0	0	0	8.56561	0	0	0	0	0	0	0	0	0	0	0	0	0	0	0.460306	0.749947	0.216615	0	0.589309	0	0.173245	36.7092	40.3855	64.9081	74.9999	19.8387	9.702	0	1.03717	0.246387	0.290458	0.932067	0.310318	22.1696	31.5121	21.5383	42.4622	16.9774	7.66704	0.315653
LOCMI00041	88.331	10.1294	10.0512	14.6833	13.8658	3.12118	66.0325	25.8382	9.90026	5.52225	7.98212	16.1103	38.8099	34.6608	106.689	61.5919	14.118	21.9179	6.18542	7.88126	12.7507	20.1113	2.69161	3.04016	11.5573	10.1935	12.6948	9.97372	18.408	9.7259	7.73782	10.2364	7.78613	8.09704	11.2223	7.05624	16.5646	13.8715	15.8662	12.4694	13.338	7.68577	20.965	17.6908	13.6407	11.2892	17.2129	6.65437	19.8054
LOCMI00042	40.7295	37.5878	11.2833	17.6903	10.856	8.4001	34.657	30.0281	11.1597	7.56619	15.1354	10.6424	5.78991	3.99073	14.0497	5.65103	6.44159	6.40628	13.7464	14.4621	2.05378	2.50269	9.81642	11.6222	15.2493	11.6605	11.5713	11.5167	10.7854	18.7393	13.2917	14.2399	20.1706	11.4203	13.0607	18.8973	13.6058	13.9945	14.0844	10.766	13.2102	19.1335	16.3653	16.2524	15.8527	13.2653	14.4692	19.4577	23.0489
LOCMI00043	6.15098	15.283	0	0	15.0627	2.82549	5.78485	3.89839	0	0	0	0	0	0	1.13626	0.929281	0	0	0	0	0	0	0.152288	0.172009	0.747316	0.161891	0	0.220216	0	0	1.16746	0	2.07309	0	0.274571	0	0.535548	0.155029	0	0	0	0.115961	0.602503	0	0.441014	0.806821	0	0.734628	0
LOCMI00044	107.976	138.876	141.488	78.6108	46.6615	198.398	103.54	104.663	107.089	140.409	67.1539	108.429	37.1637	33.0356	57.4922	52.7771	165.322	187.146	113.071	117.207	198.652	214.251	197.039	155.949	100.319	92.278	118.436	138.712	115.245	43.9873	133.512	130.409	113.885	130.454	131.272	58.8297	82.7675	88.847	95.8338	77.5586	102.382	100.464	114.476	113.814	114.76	109.695	122.516	59.7764	117.659
LOCMI00045	0	27.2228	0	0	29.8115	8.38817	0	23.1467	0	0	0	0	1.27197	0.913243	0	0	0	0	0	0	0	0	0	0	0.831972	0	0	0	1.62735	0.192194	4.33237	0	75.0846	0	2.03783	2.56266	0	0.230122	0	0	0	0	0	0	0	7.98416	0	2.18093	0
LOCMI00046	0	0	0.479692	1.44398	2.24993	0	6.91272	3.49384	1.14747	0	3.23803	2.61413	0	0	1.01834	3.33138	1.85744	0.477381	0.557595	0	0.344831	0	0.545939	0.308318	3.18138	4.20765	1.81756	5.52616	5.50229	4.64166	2.87735	4.27115	2.60114	0.772859	4.67547	1.85672	2.71984	5.14083	3.79575	4.66925	4.37016	6.75526	5.1298	4.22143	5.7311	4.33856	4.18955	2.37022	6.1314
LOCMI00047	0	0	0	0	0	0	2.15514	0	0	1.11744	0	0	0	0	0	1.03861	0	0	0	0	0	0	0	0	0	0	1.00738	0.246123	0	0	0	0	0.463396	0.9638	0.306873	1.15772	0	0	0.205806	0	0.259517	0.38881	0	0	0.985796	0	0	0.164211	0.263663
LOCMI00048	0	0	0.458084	0	0	0	0	3.33646	0	0	3.09217	2.49637	0	0	0	0	0.295629	0.227939	1.06496	1.11022	0	0	0	0	5.91625	4.57233	4.43566	2.0732	5.06678	4.76502	0.499589	1.35959	2.48397	0.369023	1.87994	0.886541	9.47261	4.6439	4.41277	2.04367	8.14789	5.95474	2.32045	1.88126	1.13233	1.38104	1.33361	0.628736	6.86473
LOCMI00049	0	0	1.09349	0.822916	2.56443	0	0	0	0.653934	0	0	5.95908	0.875335	0	0	0	0	0	0	0	0	0.160323	0.155563	0	0	0	0	0.224951	0	0	0	0	0	0	0	2.29261	0	0	0	0	0	0	0.61546	0.962305	0.675747	0.549448	1.81912	0.450256	0
LOCMI00050	4.71245	14.0505	4.51065	58.6328	3.84665	0	17.7278	5.97334	19.618	4.59594	2.76799	0	0	0	0	0.711949	42.8709	13.6708	0	0	13.1175	2.28461	9.33379	14.3642	13.1684	18.1083	7.59598	11.3038	10.0791	1.28956	9.39146	11.9677	5.40006	10.2404	8.20391	0.132266	7.65892	6.65126	7.90028	10.8102	12.8084	3.28711	4.15435	3.12749	9.96727	16.2774	10.062	1.80102	7.4102
LOCMI00051	0	0	0	0	42.4712	25.739	0	0	0	1.30113	23.509	7.59171	0	0	0	1.20934	0	0	0	0	0	0	0	0	0	0	0	0	0	0	0	0	0	0	0	0.449343	0	0	0	0	0	0	0	0	0	0	0	0	0
LOCMI00052	0	0	2.31124	3.04385	0	0	0	0	0	0	39.0035	9.4465	0	1.32835	0.613321	0	0	0.143757	0.671649	0	0	0	4.43885	1.11415	0	0	0	0	0.473412	0	0	0.571644	0.447598	0	0.296412	0	0	0	0	0.234347	0.501339	0	0.650429	1.01698	0.952189	0	1.44186	0.158613	0
LOCMI00053	4.99439	12.4092	9.56103	17.0069	20.3839	52.7666	7.82851	6.33072	11.4355	13.8009	8.8008	9.47341	30.6143	48.9561	45.2075	30.9363	25.1019	22.1656	41.1715	47.9244	22.3374	19.4978	14.591	20.8102	18.5072	20.7691	27.6277	28.6092	27.7735	17.1365	27.0162	38.6959	52.8549	36.4102	40.7984	42.6146	16.6691	27.6933	27.9596	25.5578	22.0589	16.7598	34.9786	37.2256	32.0489	38.4332	33.6187	28.8703	44.8227
LOCMI00054	4.95206	0	2.58546	4.2157	2.02112	0	3.10486	0	2.57694	5.63457	8.72621	4.69656	0	0	0	0	2.22473	1.82254	2.50445	2.87199	0	0	1.96168	4.70839	0.752065	0.391009	0.362828	0.177292	0.353053	0.104241	1.40986	0	0.333802	0.347131	0	0.138992	0.718603	0.873682	0.741249	1.39814	1.68246	0.373433	0.970132	1.01124	0.710107	0.649559	0	0.47315	0
LOCMI00055	21.3784	31.8706	13.0219	22.866	49.4435	19.6406	29.0418	31.615	10.3832	18.5332	12.5572	6.75847	45.6669	49.8943	20.4042	17.2257	21.6097	14.3476	24.507	27.8029	14.4871	12.9099	21.8775	15.9423	12.554	7.68984	10.9645	9.43973	11.4312	9.60031	14.878	14.7233	12.0087	24.9765	9.86111	13.2008	11.5818	7.72311	13.2268	9.30528	8.33935	8.19503	14.6585	13.0967	7.66396	12.1515	12.8947	10.5536	18.8583
LOCMI00056	95.0438	17.4925	26.9552	27.6619	14.367	19.4039	79.4546	22.3101	32.9725	22.8874	20.6766	13.3541	91.2141	83.0941	35.1145	20.2091	27.6751	33.0744	27.7723	26.3543	24.2212	20.6585	35.3841	36.6193	34.0006	38.5418	34.8184	40.0766	39.6525	24.8972	34.4084	30.001	35.1176	46.3901	29.5412	22.5267	36.7786	34.9563	39.2022	29.0703	41.7259	37.4288	25.1708	28.7532	36.5962	51.0986	49.6833	20.6847	79.6547
LOCMI00057	16.0828	634.033	188.462	273.827	374.148	174.843	18.4868	594.594	836.358	558.568	4046.35	2165.93	44.0639	43.9697	163.897	21.058	33.1158	5.10666	7.04923	2.26118	23.4738	31.3248	271.297	503.269	17.7487	11.9933	48.7055	60.4583	8.59959	32.5001	26.4553	14.0761	18.0682	68.7702	14.5976	16.7019	285.97	85.7995	210.403	49.7589	177.078	5.55867	178.015	15.8736	320.757	65.1625	343.788	51.4779	107.944
LOCMI00058	7.89653	7.84801	16.491	14.4789	16.1143	18.1366	0	0	7.39652	12.8355	4.63826	3.74456	20.9016	37.1221	22.61	8.35097	19.7332	29.4041	11.9808	14.1553	32.1065	30.0216	16.6179	15.4576	39.3351	29.928	33.2674	29.6845	34.3415	25.7644	37.8438	25.1524	29.2754	24.3555	51.816	33.6885	60.0441	35.6253	31.2046	44.0319	49.1854	19.0552	55.3041	40.3128	24.9113	28.6567	35.7217	21.88	65.4169
LOCMI00059	3.21068	12.7638	5.58762	14.7175	2.62079	0	6.03913	20.3487	7.35137	6.26259	0	12.1801	1.78915	0	0	0	5.22873	1.94625	25.3308	10.8338	0	0.163847	1.11288	0.17957	6.82644	0.169007	0.23524	0.459791	0.228902	0.270339	450.947	515.485	393.454	1177.53	369.192	226.73	6.70907	1.45659	0.768944	12.9174	9.93863	0	189.954	381.581	216.388	452.307	421.318	201.24	0.246278
LOCMI00060	524.361	16128.4	60.6127	12.4173	13311.3	1143.01	74.0027	10026.3	121.632	6.29024	15.9114	3.67016	183.299	28.6432	27.5223	29.2323	0	0	0	0	0.242066	0	39.953	54.65	230.969	0.407409	18.288	6.37313	492.06	0.814596	1144.53	4.49744	29242	4.34029	748.324	648.328	5.61557	67.9819	21.5482	43.5668	14.3164	6.78486	244.113	5.3341	142.198	2834.79	62.3213	741.619	0.742097
LOCMI00061	0	7.49358	0	0	7.6933	0	0	14.336	0.784721	0	0	0	0	0	0.348208	0	0	0	0	0	0	0	0.186676	0.105425	0.114508	0	0	0	0.537551	0	2.50439	0	17.5343	0	1.178	2.85695	0	0	0	0	0.426947	0	0.369276	0	0.540598	3.46152	0	1.17067	0
LOCMI00062	2.83662	5.63837	0	0	9.26183	0	0	3.5956	0	0	0	0	0	0	0	0	0	0.245643	0	0	0	0	0.14046	0.634597	0.172318	0	0	0	0.202234	0	0.269196	0	32.8876	0	0	2.54773	0	0	0	0	0	0	0.277853	0	0	6.20129	0.205313	0.948598	0
LOCMI00063	8.67836	31.0501	95.9554	37.2805	19.3627	14.3512	3.99021	74.0694	97.0645	43.8237	16.9916	52.6759	440.883	344.783	0.213752	0.874076	1.55951	7.89096	23.525	24.0368	0.687613	0.974321	39.7638	51.2553	63.1574	73.3656	82.4058	47.475	226.986	56.5088	23.4446	23.0605	53.1942	25.7936	93.2317	30.626	689.544	282.278	122.246	246.449	318.697	85.3597	150.688	90.0851	21.363	53.6283	85.3846	17.9657	33.5948
LOCMI00064	28.6443	14.2341	11.9641	13.8807	21.0434	26.3158	50.2866	29.0468	6.55857	13.0368	13.46	10.8666	16.7601	20.6286	14.8159	10.3861	18.8202	18.4798	16.5147	22.0493	17.0218	18.7107	12.6235	11.6949	11.8325	13.118	13.6416	10.4602	7.55602	13.7475	14.1354	12.083	10.0402	13.6538	10.7406	12.0596	11.1398	14.1502	15.7784	12.3331	11.2457	12.3123	8.6979	9.65136	11.2956	6.76305	11.4029	13.4106	14.2817
LOCMI00065	7.30429	3.6297	22.8813	12.9146	11.9246	13.4211	4.57968	0	20.5254	24.933	4.29039	24.246	122.109	113.973	43.1778	62.9007	37.3268	40.7982	52.8252	55.8405	82.4705	92.0697	39.2428	28.5965	25.0701	24.223	29.9696	10.9833	36.1923	25.2158	24.2613	24.2091	18.7096	27.137	23.1497	24.3965	32.0102	24.485	37.611	21.3959	24.5405	27.9538	24.6838	19.3905	22.2574	22.675	28.0201	20.239	3.92198
LOCMI00066	84.4834	83.9642	87.6044	74.6871	120.683	129.36	66.2122	62.4682	92.3229	114.437	62.0297	63.4319	79.4446	112.67	161.917	164.863	167.434	175.584	182.3	185.594	192.449	211.256	224.506	290.592	140.493	138.788	115.288	104.602	131.506	165.24	193.756	178.188	99.658	128.313	164.991	164.01	116.67	133.437	154.28	143.364	144.845	183.029	150.68	141.969	155.471	141.599	152.107	166.15	215.473
LOCMI00067	3.52014	6.99702	3.67571	9.68165	14.367	38.8079	19.8637	13.386	4.39633	11.4437	4.13531	23.3696	0	0	0	0	0	0	0	0	0	0	0	0	0	0	0	0	0	0	0	0	0	0	0	0	0	0	0	0	0	0	0	0	0	0	0	0	0
LOCMI00068	11.0253	19.1758	12.8557	14.3676	8.9997	11.142	12.0973	18.8667	18.7037	5.19717	10.3617	15.1619	7.52623	7.05782	48.6769	35.1461	14.6428	11.9584	7.24874	7.26617	14.4139	10.9716	17.9341	25.1896	6.56369	6.06481	7.22987	8.48661	4.48044	5.10583	9.36446	6.69147	16.4243	11.2065	5.51214	13.9254	5.88766	9.22571	7.26144	8.98831	6.95064	5.61206	10.5296	8.66801	14.9799	11.8587	9.53621	11.298	7.94968
LOCMI00069	1.11516	0	0	2.19078	0.910275	0	0	0	0	0	0	4.23049	0	0.892329	0	0.336953	0.626236	0.82084	0.112796	0	0.209267	0.113817	0.662628	0.686067	1.42261	0.704412	0.653645	1.67683	1.27207	0.75117	0.634973	0.192003	0.300677	0.312683	0.497791	0.125198	1.29458	0.730768	0.600921	0.865831	1.09453	0.714796	0.43693	0.683163	0.959458	1.07268	0.645717	0.58602	3.16496
LOCMI00070	0	0	0.475208	0	2.2289	0	0	0	1.13675	0	6.41553	0	0	0	0.504414	0.825062	0.15334	0.591149	0.552384	0.287931	0.341608	0.836078	0.135209	0.610874	0	0	0	0	0.389348	0	0.518265	0.235069	0.736237	0	0	0	0.158496	0.137643	0.490471	0.963669	0	0.205912	0	0	0.195777	0.238779	0	0.65224	0
LOCMI00071	0	0	0	0	0	0	0	0	0	0	0	0	20.0727	43.2352	0.739346	0	0	0	0	0	0	0	0	0	0	0	0	0	0	0	0	2.06732	1.07914	0	2.50123	10.5595	0	0	0	0	0	0	0	0	0	0	0	1.72084	0
LOCMI00072	66.7821	2078.26	539.708	190.235	2139.62	1219.4	7.85087	428.544	88.6174	92.2689	637.429	997.55	0	0	6.93929	1.26117	141.807	16.6265	1177.04	691.873	40.9905	0.213001	594.609	20.5428	204.364	232.453	308.87	86.0728	71.4175	2.10864	7.52595	6.10843	5.62695	23.9917	10.0611	0	7.51043	0.631191	2.99888	0.589215	7.56306	11.9605	0	0	26.3348	10.5847	14.8031	3.78858	70.7558
LOCMI00073	0	0	1.91877	3.85063	5.9998	10.1291	2.30424	0	4.20739	7.76588	10.7934	8.71375	0	0	0	0	0	0	0.37173	0.193765	0.229887	0.093774	0.272969	0.205546	0	0.38691	0	0	0.131007	0.464166	0	0.474573	0	0	0	0	0.533303	0.277883	0.550109	0	0.138735	0.277139	0	0	0.131749	0.160688	0.266003	0.0877858	0.704759
LOCMI00074	197.311	354.485	309.706	326.5	173.449	27.8879	88.0249	365.537	244.843	252.876	1047.52	1353.1	1304.61	1743.56	38.5516	37.835	775.622	553.012	737.662	963.468	131.255	113.665	621.534	478.554	2400.23	2033.51	1835.71	1472.04	1882.28	753.519	1569.29	1501.95	1829.78	680.919	1856.05	703.752	2673.14	1448.68	2124.66	1883.34	3038.69	1070.58	2815.43	2507.01	1667.96	1407.2	2313.84	597.472	3384.69
LOCMI00075	0.914465	7.72519	11.5381	17.2465	15.3023	12.1819	1.14671	11.5915	40.4487	13.5265	26.3198	41.196	0.636981	0	7.17941	2.62496	40.4664	10.5917	868.262	475.773	3.43212	0.583336	73.6953	44.573	3.61086	5.48758	8.74365	3.96147	1.36912	0.192495	1.64888	4.48727	0.493129	7.82051	7.02111	0.077	1.27392	6.49959	1.86159	5.06688	4.03896	0.568915	0.44787	0.0933692	0.229479	0.479799	0.661885	0.633459	6.45334
LOCMI00076	0	0	5.08473	9.83972	3.40703	0	5.23391	10.5813	6.08159	2.71379	0	0	0	0	0	0	4.45343	6.50602	0	0.440122	10.1824	7.88104	20.2543	14.0065	4.05686	6.811	2.14069	3.88523	4.16602	3.5144	0.792205	3.23387	2.25078	5.26648	2.60842	1.8744	2.66499	2.52476	6.24767	3.8299	6.61768	3.30488	2.45305	0.852328	4.78815	2.91992	2.11472	1.59519	5.76291
LOCMI00077	0	0	2.28527	4.2995	0	0	0	4.1612	3.41662	2.13444	7.71306	6.22691	6.40273	7.88057	2165.56	2200.1	0.368705	0.710708	0	0.346164	1.43744	0.837644	2.11321	3.85571	7.97696	5.01135	5.29158	3.76099	6.55329	2.0731	1.55771	0.565221	3.54055	4.60242	3.22389	2.21137	2.66771	2.31673	1.96556	1.85371	7.43559	1.7329	1.6078	1.67593	1.64761	2.58364	2.37609	1.25465	4.78444
LOCMI00078	7.21411	10.7547	9.73004	4.01552	5.8887	13.2554	7.91549	4.57218	7.88354	5.86313	0	3.42095	4.02006	2.52551	4.33111	7.08433	4.55761	5.62249	3.64846	4.75441	8.23549	8.55948	8.66257	4.94261	7.88833	6.17086	5.68207	5.94038	5.4004	4.85942	5.47697	3.88154	3.16082	5.05698	2.89825	2.83474	6.90924	6.6366	6.26309	4.83738	7.76147	2.99207	4.06318	4.97191	4.0086	5.3622	3.52454	3.96336	14.3875
LOCMI00079	0	0	0	0	0	0	0	0	0	0	0	0	6.46081	20.4103	0	0	0	0	0	0	0	0	0	0	0	0	0	0	0	0	0	0.798487	0.312608	0	0.414035	2.08267	0	0	0	0	0	0	0	0	0	0	0	0.332332	0
LOCMI00080	6.28326	0	1.64024	0.822916	0	0	3.93951	7.96445	2.61574	2.04264	0	0	0	0	1.16069	2.8478	10.9383	8.02565	1.58885	3.31275	0.196516	0.48097	2.33345	0.878542	0.954234	0	0.230181	0.674854	0.671939	0	1.19257	0.270455	2.5412	0.880893	2.2438	0.35271	0	0.158363	0	0.221748	0.237193	0.118455	2.15411	12.1892	9.46046	2.74724	2.95607	10.8061	0.240982
LOCMI00081	0	0	0	0	0	0	0	0	0	0	0	0	0	0	0	0	0	0	0	0	0	0	0	0	0.200551	0	0	0	0	0	0	0	0	0	0	0	0	0	0	0	0	0	0	0	0	0	0	0.0788584	0
LOCMI00082	2.34362	4.03732	1.5227	1.04361	0.510144	0.287082	3.42863	2.37656	2.0814	0.507929	0.367092	0.444541	0	0	0	0	11.7747	14.5448	11.3153	15.4702	0.351838	0.398665	1.60147	1.12726	11.3991	11.3415	8.80314	8.65907	10.649	21.0159	13.8043	15.1856	11.3321	5.08186	13.335	16.0502	13.2589	15.5626	11.6935	10.8075	10.8997	14.1209	15.044	16.7024	11.964	12.3648	12.8354	14.8835	32.3946
LOCMI00083	14.9285	6.3586	1.48459	0.279311	12.1857	0	13.3713	16.2196	2.21956	0.693304	0	0	1.18841	0.426625	0	0	0.119762	0.0923401	0.862848	0.44976	0	0	0	0.357829	0.129553	0.11226	0.312509	0	1.52045	0.089784	4.45254	2.9375	40.2512	2.98989	1.52317	11.373	0.247577	0	0	0.301059	0.161014	0.160821	3.13345	4.57271	8.71566	8.39211	4.63078	3.26025	0
LOCMI00084	0	0	0	0.197245	6.14671	2.76723	0	0	0	0	8.84616	8.57002	0	0.301276	0	0	0	0	0	0	0	0	0	0	0	0	0	0	0	0	0	0	0	0	0	0	0	0	0	0.106302	0	0	0	0	0	0	0	0	0
LOCMI00085	0	0	0	0	0	0	0	0	0	0	0	0	0.822284	1.18076	0	0	0	0	0	0	0	0	0	0	0	0	0	0	0	0	0.280072	0.254064	0	0	0	0.165667	0	0	0	0	0	0	0	0	0	0	0	0	0
LOCMI00086	8.94403	2.96302	2.0754	0.390465	2.43359	0	3.73851	0	0.62057	0	0	0	0	0	1.10147	0	0	0	0	0	0.37298	0	0	0	0	0.156935	0.218437	0	0	0	0	0	0	0.417975	0	0	0.346103	0.150284	0	0	0.450182	0.224822	0.876088	0.913208	0.855027	0.260707	0	0.284856	NA
LOCMI00087	27.0529	10.7547	7.53293	33.3052	8.83304	1.65692	14.7002	6.85828	25.1522	10.5536	69.9174	68.4191	19.0953	9.38047	10937	5308.34	5.67169	10.8545	6.20239	3.9937	6.31764	6.6267	17.0572	25.4191	32.5394	35.6011	31.1853	41.0661	37.2885	4.93535	35.9426	31.6733	60.785	19.7222	36.3891	11.6427	22.1933	11.0913	13.0661	22.0228	52.6963	19.7885	45.9315	43.0899	34.5257	43.0553	61.092	10.4254	20.8896
LOCMI00088	0	0	0.503439	1.1366	0	0	0	0	0	0	0	0	0	0	0	0	0	0	0	0	0	0	0	0	0	0	0	0	0	0	0	0	0	0	0	0	0	0	0.346405	0	0	0	0	0	0	0	0	0	0
LOCMI00089	0	0	0	0	0	0	0	0	0	0	0	0	0	1.43724	0.442396	0	0	0	0	0	0	0	0	0	0	0	0	0	0	0	0	0.206167	0	0	0	0.268869	0	0	0	0	0	0	0	0	0	0	0	0	0
LOCMI00090	0	0	0	1.0779	3.35904	0	0	5.21615	0	0	0	11.7083	0	0	0.760173	0	0.92436	1.06906	0	0.867847	0	0	0	0	3.24977	2.816	5.12559	4.41982	4.10735	5.02411	2.73367	3.89684	2.21908	1.15385	3.30645	3.927	4.77719	2.69664	2.71026	4.06641	0.932067	4.96508	2.4185	3.36129	2.95045	2.8788	2.68064	3.34204	7.89131
LOCMI00091	1.73912	0	0	2.73326	56.7838	9.58647	0	0	0	0.565373	163.443	140.198	1.45368	2.78322	0	0	0	0	0	0	0.108786	0	0	0	0	0	0	0.124527	0	0	0	0	0.234456	0	0	0	0	0	0	0.122753	0	0	0	0	0	0	0.125876	0.166166	0
LOCMI00092	0	0	0.584452	0.439834	0	3.0853	0	0	0	0	3.94518	0	0	0	0	0	0	0	0	0	0	0	0	0	0	0.176778	0.492112	1.20233	0.239427	0.282768	0	0	1.81097	0.941644	0.299819	0.188517	0	0.169285	0	0	0	0	0	0	0	0	0	0	0.257601
LOCMI00093	0	0	0	0.974919	0	0	0	0	0.387362	1.20997	0	3.5299	0	0	8.59431	12.3707	0.209011	0	0	0	0	0.0949686	0.0921489	0.312246	0	0	0	0	0	0	0	0	0	0	0	0	0	0.0938076	0	0	0	0	0	0	0	0	0.134696	0	0.142747
LOCMI00094	6.79469	10.1294	1.1825	1.33485	5.54633	0	6.39024	4.30636	3.53581	0	11.9732	6.44412	4.73292	0.679623	25.731	20.5306	3.05254	3.2362	2.06181	0.716478	2.97517	9.36213	2.35515	2.09011	2.88933	2.50367	2.73809	2.18935	1.69547	1.43028	7.41541	4.67951	9.61816	25.72	5.76279	3.05135	3.35237	2.5688	2.64436	4.07654	1.79549	3.71479	8.31944	11.1001	11.2048	10.9921	7.13105	5.35595	2.34537
LOCMI00095	69.5647	41.4823	9.6852	10.933	34.0703	46.8672	34.8928	58.7852	27.0293	12.0613	38.1368	30.7886	2.58432	7.42191	9.42373	8.40778	11.1987	12.249	16.4181	22.0061	5.51182	4.97002	14.0081	15.3034	5.63452	9.76487	9.17437	7.96971	10.911	14.4481	17.6046	10.3803	9.37825	15.6044	8.28071	6.50833	7.53735	16.3642	11.94	7.52886	6.65269	13.6392	11.811	12.7849	12.3029	15.8162	12.7555	17.2813	20.2769
LOCMI00096	0	0	0	0	0	0	0	0	0	0	0	0	17.5178	58.0776	1.36639	1.67623	0	0	0	0	0	0	0.274697	0	0	0	0	0	0	0	0.175488	0.318384	1.49577	0	1.81599	2.28368	0	0	0.221436	0	0	0	0	0	0	0	0	0.265024	0
LOCMI00097	0	0	9.86589	1.71338	3.55958	0	0	0	13.6155	1.41765	0	12.4073	0	0	0.805556	0	1.7142	0	6.17516	4.59829	0	0	0.863724	0.243894	0	0	0	0	0	0	1.65535	0.750816	0	0	0	0	0	0	0	0	0	0	0.427148	0	2.18861	0.762666	2.52504	0	0
LOCMI00098	0	0	0	0	0	0	0	0	0	0	0	0	2.98738	7.50703	0	0	0	0	0	0	0	0	0	0	0	0	0	0	0	0	0.254378	1.15378	0.722728	0.375794	0.957219	2.55795	0	0	0	0	0	0	0	0	0	0	0	0.768327	0
LOCMI00099	0	0	8.32844	4.28838	0	2.31398	0	3.19265	8.3884	4.09408	2.95889	7.16631	7.71955	11.0849	26.0556	14.4599	9.75957	9.597	6.11432	11.686	13.3919	15.2957	17.0865	26.6244	4.13117	5.5685	5.7208	8.1157	6.10538	5.93813	3.82444	6.28809	7.47026	8.47479	11.2432	7.21079	4.23976	5.84033	5.1274	3.73339	3.6131	6.45781	7.15472	5.65769	7.40409	8.58986	7.29215	5.53504	5.98923
LOCMI00100	0	0	0	0	0	0	0	0	0.528834	0.825936	0	0	0	0	0	0	0	0	0.256979	0	0.317844	0.259306	0	0.142095	0.154337	0	0	0.909586	0	0	0	0.218716	0.34251	0	0	0	0	0	0	0	0.191817	0.0957937	0.74658	0	0.182158	0	0.183889	0	0.194881
LOCMI00101	5.41059	21.5094	16.9491	38.6199	2.20826	37.2807	11.8732	17.1457	19.7088	11.4331	28.6026	38.4857	12.8139	10.8236	20.4895	33.5143	43.2973	36.1948	32.2889	30.238	77.5039	64.7483	30.5422	32.0765	6.57361	4.55694	10.307	8.13574	2.50733	5.69463	8.21546	5.8223	6.56478	5.30983	3.38129	6.22631	3.76867	5.72747	6.15511	7.06512	6.53598	4.48811	4.50482	1.6573	6.78876	8.0433	7.24489	5.42809	11.4132
LOCMI00102	0	6.59946	1.15562	1.73934	0	0	0	0	2.07327	0	0	0	0	0	0	2.0064	0	0	0	0	0.623046	0.338865	0.164402	0	15.7318	10.6609	13.136	21.3959	21.0668	10.2037	7.24688	10.0038	20.1419	5.12019	12.4493	4.473	14.8392	14.8952	14.3128	14.2952	17.7975	9.26368	12.3582	13.8988	11.9024	13.065	13.938	6.1859	0
LOCMI00103	0	0	3.63195	0	0	0	0	2.93926	6.27465	0.753831	0	0	0	0	0	0	0	0	1.40726	2.44512	0	0.118334	1.60749	3.89068	0	0	0	0	0	0	0	0	0	0	0	0	0	0	0	0	0	0	0	0	0	0	0	0	0
LOCMI00104	14.7561	586.619	2.05444	1.15956	390.26	46.0925	0	325.456	24.5721	0	0	0	3.28914	2.36152	3.27105	2.6752	0	0	0	0	0	0	8.18357	7.75779	41.593	0	3.02723	1.90186	73.4314	0	224.058	0.508128	4305.3	1.24126	110.397	58.646	0.856517	7.43828	2.12042	9.37387	1.3369	0.222551	21.681	1.50664	26.6613	522.6	11.3212	66.8289	0
LOCMI00105	787.021	327	843.79	184.089	644.573	316.785	562.764	443.749	619.664	315.753	405.075	224.673	52.0706	44.2306	66.1282	93.849	103.027	120.807	58.5726	58.564	618.75	456.302	235.127	223.473	236.01	273.786	236.247	136.831	301.567	250.108	218.07	275.316	203.331	278.981	269.067	168.886	246.746	212.425	213.704	207.897	180.048	395.494	164.494	167.97	132.106	211.76	215.473	240.429	113.066
LOCMI00106	5.56517	5.53098	9.20094	18.2217	15.8995	20.4511	6.97855	7.05423	13.9008	5.42758	9.8066	15.8341	24.8095	19.4825	6.68228	4.20389	77.6616	104.096	51.2244	65.725	11.3137	15.6201	9.50713	10.8939	22.9889	15.2332	13.6596	14.1462	21.822	37.8384	25.0865	25.6314	19.5068	17.1648	17.3895	37.1756	21.4814	33.8038	22.9914	22.5866	15.7564	30.5308	25.3482	22.7287	21.3472	28.2259	24.1683	28.9793	45.0361
LOCMI00107	101.142	100.823	50.7944	73.105	73.0002	43.5958	110.427	150.761	95.6401	58.4927	119.354	38.9465	45.4705	44.4214	353.11	373.072	61.7519	57.9451	34.7831	30.3274	81.5523	139.212	93.507	154.698	18.4417	23.0895	19.4122	17.8929	17.0349	30.5749	25.8219	28.4257	25.9994	37.827	21.5762	39.137	19.2102	16.1998	18.7775	20.5366	14.4227	29.4933	16.2685	22.3154	27.9273	27.3847	24.9562	41.8229	31.8262
LOCMI00108	74.4211	73.9638	42.6925	58.1204	87.7471	48.1132	110.603	136.26	43.6038	43.9071	103.617	49.6684	66.0465	75.5407	53.4631	52.4693	60.8312	47.2607	18.1218	11.6259	39.1383	79.1921	52.9561	55.4973	47.0509	43.5274	47.0547	59.801	50.8962	62.5464	64.348	59.3216	50.5364	92.743	37.6499	66.6871	55.0369	55.8545	76.0801	38.1322	53.6906	62.1484	55.0779	46.7172	84.1879	48.9294	63.8407	73.0817	59.834
LOCMI00109	25.7798	4.27024	9.72081	30.9501	7.01448	3.94737	16.1636	10.8926	3.5774	16.7616	10.095	4.07496	83.8004	40.3976	30.9547	27.2635	18.579	17.8597	6.51895	6.34294	12.9007	6.13944	2.12756	2.64338	1.04404	3.1664	1.88884	1.23062	1.83795	0.723553	1.22326	1.47955	1.15849	1.80713	0	2.89429	1.99518	1.08293	0.514514	4.54909	2.59517	1.62004	2.5252	1.31609	2.77255	1.5029	3.42088	1.23158	0.988735
LOCMI00110	12.7031	10.5209	49.7419	22.4602	5.18461	11.6705	5.30977	8.05102	23.7975	11.0125	12.4359	154.612	13216.7	9523.99	4821.13	16940.5	0.951153	0.091671	12.8489	8.48352	3.70818	3.13327	29.5638	177.618	54.2751	58.3982	67.7884	87.7751	106.566	45.7254	13.6627	24.0588	31.1113	11.8729	22.1149	45.6376	16.4675	20.7043	48.8042	164.382	70.9722	31.1329	19.7014	23.9949	65.7287	62.7625	93.9366	21.3415	6.17124
LOCMI00111	136.347	117.64	108.474	35.7145	262.953	235.385	182.248	98.7592	102.295	104.724	260.504	164.837	33.3974	36.2675	57.8472	33.9545	13.9673	21.7331	0.909309	0.473978	129.338	105.823	0.148383	0.0837994	25.3944	23.8188	19.4308	22.3152	21.471	11.4804	23.0349	19.4769	25.4511	21.426	33.04	15.644	20.6987	18.1265	22.4275	18.8247	25.5657	15.1403	25.6836	23.4062	16.866	17.4259	26.6781	11.0948	0
LOCMI00112	11.7811	14.0505	20.913	12.0351	19.2332	4.32938	10.3412	14.9333	25.013	14.5538	22.1439	31.2852	28.8861	20.2681	166.705	109.64	8.07138	9.79401	41.2306	36.2746	8.99062	6.73358	10.9672	12.2557	14.5998	17.2401	14.5014	18.8959	20.9981	14.5819	14.758	34.4831	35.8945	37.9885	23.5599	16.2687	17.7796	21.7354	22.8544	13.3049	22.0589	16.5244	33.004	40.898	26.5231	30.2883	26.2635	19.5861	37.5932
LOCMI00113	26.2205	40.9505	26.7274	10.7929	76.4398	79.1499	23.4855	28.4882	34.3064	17.0482	22.002	21.3152	3.13101	2.99731	8.99538	11.3182	10.7279	12.164	16.2918	20.539	7.49785	8.41081	23.9268	24.3018	10.2397	18.1401	17.0157	5.09601	13.6197	31.0664	7.82049	13.5436	6.05979	15.7544	8.36033	15.7702	15.0022	16.616	18.3906	16.3923	11.5951	20.3377	10.6404	13.3859	8.86269	8.18888	8.94691	18.4316	31.893
LOCMI00114	6.4927	0	2.25988	0.850346	2.64991	0	2.03541	0	2.0272	0	3.81368	12.3154	0	0	8.39569	17.6563	0.911522	1.68675	1.31345	1.36927	1.01533	1.32534	1.44674	0.726261	4.733	6.32275	5.23279	1.3947	5.78614	14.3505	4.92928	11.7378	5.68947	5.46153	9.27439	11.2985	5.65301	5.89112	4.08181	1.83311	1.2255	9.79224	7.94969	14.5843	9.54305	14.4779	8.69386	19.2309	12.4507
LOCMI00115	35.0606	20.3263	10.1695	13.0103	38.1587	24.1579	12.8231	33.3312	6.68975	15.1972	24.0262	13.8549	5.69843	5.26028	4.31778	1.76563	14.4385	16.4458	11.821	15.4043	16.6312	18.7867	10.1272	9.96793	9.76181	7.22845	4.92358	4.1841	6.24903	3.93613	11.9227	6.53961	7.08996	11.0596	10.6945	4.10025	5.93566	7.80573	5.59791	9.89881	9.04416	7.27074	6.29616	3.28146	9.00771	6.13184	8.4589	7.53729	15.0156
LOCMI00116	3.65215	10.8891	27.966	22.0027	11.9246	67.1053	6.86951	13.888	47.1323	15.4347	38.6135	93.5203	0	0	0	0	0.410185	0.158132	5.1717	4.62129	0	0	61.848	65.1592	3.32789	6.53636	7.75999	9.15271	4.4264	15.5293	7.62497	3.45845	1.47707	9.72836	5.21684	8.2005	5.08771	6.44341	3.28003	5.67119	6.34194	5.64584	8.22793	3.35604	7.59371	3.8324	2.11472	11.3408	5.32269
LOCMI00117	44.9495	15.9547	8.94018	7.98952	10.4832	0	42.2739	16.279	13.3661	6.26259	11.3153	9.13507	0.223234	0.641107	1.38137	2.25949	5.80408	6.0709	2.8364	2.81614	0.751756	0.408868	8.17261	5.78055	15.6033	16.9007	18.1135	9.19582	16.481	12.8411	7.61736	10.7796	16.448	8.5524	12.8988	5.94762	13.6045	19.0976	11.7264	13.3706	21.3317	8.47406	11.9507	14.7518	9.66839	12.915	10.9222	6.90228	17.5767
LOCMI00118	19.2944	10.9576	63.799	14.8008	13.4996	12.6614	10.3691	3.49384	57.3735	52.8677	16.1901	20.913	69.1184	52.3822	90.1235	76.6218	0	0	0	0	47.2418	56.6864	0	0	90.0833	76.0278	92.4938	63.1562	87.8402	52.1027	111.693	120.067	66.8864	79.6044	91.0487	35.2776	77.1156	96.2864	111.562	79.7663	96.976	75.3471	99.6261	107.224	102.567	80.2634	101.148	54.7783	0
LOCMI00119	9.03624	13.4711	26.2099	37.0821	25.8162	48.4265	8.49837	36.2711	21.3169	75.8882	35.3846	38.5651	73.0138	96.1071	39.2273	39.1352	22.6659	22.3016	31.6852	27.4736	27.3198	26.2848	31.0228	44.8953	29.4593	36.2294	32.9931	28.6848	50.7868	23.1425	23.4395	22.9483	22.3338	18.3693	38.1852	21.7271	61.105	46.1572	31.5604	62.0802	52.9869	29.5282	46.7639	31.6767	23.3237	30.6855	39.7873	21.0089	24.8373
LOCMI00120	27.1087	23.9486	9.43558	5.52287	2.45868	8.30169	32.1049	30.5441	7.52361	3.91681	7.07693	17.14	3.35695	1.2051	11.1283	10.9214	5.92019	10.5639	1.82799	1.90568	6.78285	6.60962	12.6776	16.6778	10.2467	10.1474	9.48964	13.8032	9.66345	17.1191	4.28771	8.03838	7.7153	5.91197	8.60511	5.7488	12.0636	13.8168	9.1976	9.56715	7.27717	9.88057	7.96608	11.379	8.42246	8.69204	7.41243	8.20209	31.191
LOCMI00121	0	5.80752	6.10168	4.97453	2.38492	0	7.32748	3.70347	9.73054	5.69896	13.7292	11.0839	0	0	0	0	0.164074	0.126506	1.1821	1.23234	0	0	2.02543	1.30727	0.354975	0.92278	5.77985	1.25523	0.833204	0.861028	1.10909	0.754571	0	0.409615	2.60842	0.49203	1.01754	0.441834	1.22454	1.85603	0.661768	0.550814	1.14476	2.98315	1.67585	0.76648	1.05736	1.11663	0.448227
LOCMI00122	0	0	0	0	0	0	0	0	0	0	0	0	5.3091	13.9766	0	0	0	0	0	0	0	0	0	0	0	0	0	0	0	0	0	0.273395	0	0.445234	0.567048	1.60445	0	0	0	0	0	0	0	0	0	0	0	0	0
LOCMI00123	10.4347	5.18529	38.5895	30.7491	19.1645	14.3797	9.81359	3.30667	32.0369	54.2758	9.19369	12.3704	102.485	89.2369	128.666	99.3169	82.1834	77.8237	95.5181	94.6263	68.3719	74.2841	30.2265	44.062	19.8089	24.58	27.5231	17.7451	26.5956	28.5545	25.9942	34.1353	28.1348	27.4296	26.3171	27.2374	25.8928	28.5351	24.6783	27.8036	21.862	26.1636	31.9407	27.4343	35.163	25.7774	29.6439	29.4114	54.0273
LOCMI00124	0	41.1152	0	0	158.291	2.37541	0	62.2707	0	0	0	0	0	0	0	0	0	0	0	0	0	0	4.09696	4.77211	1.09948	0	0.189441	0	9.21686	0	26.2549	0	429.441	0	10.8492	6.67651	0	1.04268	0.309619	0.547501	0	0	2.27938	0.263995	6.67375	95.1882	0.561431	9.26412	0.19833
LOCMI00125	71.9192	1.48911	8.60493	13.7364	26.9068	55.0608	19.7278	0	0.623752	14.6127	14.0813	68.2086	0	0	0	0	0	0	0.151552	0	0	0	0.0741917	0	0.455096	1.10418	0.658673	0.429138	0.106821	0.126158	0.710953	0.128986	0.201993	0	0.267531	0.252323	0.260908	0	0	0.211513	0.113123	0.169481	0.146764	0.152982	0.107427	0	0.108447	0.143158	0.34479
LOCMI00126	0	0	0	2.52697	2.24993	5.06455	0	0	0	0.896063	3.23803	0	0	0	0	0	0.309573	0.477381	0	0	0	0.843966	0	0	0	0	0	0	0	0	0	0	0	0	0	0.154726	0	0	0	0	0	0.103927	0	0	0	0	0	0	0
LOCMI00127	111.743	80.4903	144.87	124.464	77.8238	76.2882	124.053	70.171	99.4393	138.975	72.2592	87.5044	215.084	188.673	406.402	451.94	216.635	213.507	174.205	170.366	292.545	245.676	286.2	247.521	99.2684	107.874	111.841	116.567	96.7686	117.825	110.52	118.701	85.1348	113.111	94.0863	116.073	87.2349	101.131	107.293	94.5018	97.3688	116.966	99.1117	101.008	120.911	100.046	105.959	120.234	233.55
LOCMI00128	0	0	0	0	0	0	0	0	0	0	0	0	8.80066	28.4339	0.486237	0	0	0	0	0	0	0	0	0	0	0	0	0	0	0	0.749383	1.35959	1.41941	1.10707	1.64495	1.92084	0	0	0	0	0	0	0	0	0	0	0	0.251494	0
LOCMI00129	0	0	0	0	0	0	0	0	0	0	0	0	5.74632	6.87618	0	1.03861	0	0	0	0	0	0	0.170204	0	0	0	0	0	0	0	0	0	0	0	0	2.89429	0	0	0	0	0	0	0	0	0	0	0	0.821055	0
LOCMI00130	325.092	1578.67	275.721	82.9986	1763.5	793.922	443.777	714.613	158.464	329.095	406.076	156.111	6.87939	19.7569	76.7775	93.2553	18.4872	14.7887	22.4766	29.5068	15.9593	31.5001	0	0	0.499965	0.86646	0.301505	0.589309	0	0.34649	1.56209	0.354258	1.66431	0	1.46953	1.155	1.1943	0.207434	0.246387	1.16183	0.310689	0	0.403083	0.420162	0.295045	0.719699	0.893545	0.196591	0.946958
LOCMI00131	57.6654	38.2074	66.5698	73.2585	39.2257	42.3823	43.3864	43.8569	48.0125	64.9881	27.0972	34.6372	205.658	169.959	88.06	83.6352	135.685	125.341	109.656	106.411	138.273	138.605	76.7152	83.317	45.1892	40.9787	57.038	48.998	53.3086	37.2249	42.3204	62.7154	51.0498	56.0526	51.1388	48.0161	44.7406	51.6442	52.7106	51.8276	51.8094	51.3126	39.9158	51.42	48.0981	46.5603	57.181	43.7104	71.6573
LOCMI00132	1791.26	2285.02	1950.73	592.223	1558	2327.99	1246.36	2014.41	1698.87	978.233	1770.69	1165.36	1349.67	2041.84	877.68	1010.7	928.321	791.904	459.86	492.937	885.618	1179.15	709.172	921.961	469.098	372.562	456.146	280.96	491.552	180.598	601.965	566.516	727.034	775.206	607.738	309.32	631.605	461.241	472.978	517.105	498.078	281.584	739.277	588.823	510.979	582.381	632.243	303.292	968.086
LOCMI00133	0	0	0	0	0	0	0	0	0	0	0	0	1.66135	15.5065	0.550737	0	0	0	0	0	0	0	0.295253	0	0	0	0	0	0	0	0	0.76997	0	0	0.266166	5.02071	0	0	0	0	0	0	0	0	0	0	0	0.71214	0
LOCMI00134	64.927	1657.56	386.298	1633.73	723.757	0	1.27213	542.661	1526.73	96.3019	140.629	0	0	0	0	0	1529.31	252.924	0	0	5.45742	3.00272	505.555	378.564	627.739	802.947	752.808	960.163	323.879	46.2974	642.731	540.601	18.0531	557.532	116.836	3.41688	140.03	39.0696	121.239	67.596	435.51	36.0324	29.4139	3.9361	418.818	650.975	284.313	35.7672	237.342
LOCMI00135	4.26528	2.11953	12.9902	17.8759	3.48164	13.715	8.02279	5.40652	4.88303	11.7862	2.50534	6.06782	58.8263	43.9423	28.365	23.8425	14.611	12.8353	12.0799	10.7942	14.274	15.6719	18.3746	17.2951	8.68004	8.98083	7.96898	11.6055	10.0349	9.87624	12.5481	15.0547	8.91276	10.4646	12.7565	14.2461	8.41762	9.8902	9.19365	8.88123	9.66084	13.509	11.6982	8.49217	12.2325	12.3084	13.1205	12.8372	22.9021
LOCMI00136	0	0	7.59787	15.3942	0	9.25591	0	4.25686	4.89323	16.3763	3.94518	6.37005	29.0068	10.0772	0	0	46.7705	56.7096	96.1307	159.355	0	1.54242	1.33033	1.50261	120.977	121.977	111.955	105.805	113.967	94.0203	94.6548	98.2965	99.1507	39.549	115.13	83.7017	131.189	100.047	176.342	112.594	134.889	117.127	139.147	119.669	97.7581	111.007	131.745	57.757	235.963
LOCMI00137	0	0	0	0	0	0	0	0	0	0	0	0	85.8612	204.13	1.34259	0.439212	0	0	0	0	0	0	0.791747	0	0	0	0	0	0	0	0.137946	3.50381	1.56771	0.611366	3.11453	15.7482	0	0	0	0	0	0	0	0	0	0	0	1.31941	0
LOCMI00138	1.89722	0	2.31124	0.496956	4.64595	3.48599	2.37905	0	0	0.616771	0	0	0.528611	0	0	0.573257	0.426166	0.0821467	0	0	0.474702	0	0.375776	0	0	0	0	0	0	0	0	0.489981	0	0	0	0	0	0	0	0	0	0.286137	0	0	0	0	0	0	0.727641
LOCMI00139	0	0	0.96852	3.27991	0	0	0	3.52711	6.37119	5.42758	6.53774	0	0	0	0	0	0.312522	0.120482	0	0	0.174057	0.284001	2.20455	2.02316	0	0	0	0	0	0	0	0	0	0	0.248421	0	0.161515	0	0.666418	0.589215	0	0	0	0	0	0	0	0	0
LOCMI00140	5.03744	80.1038	56.984	17.4834	90.4625	30.0817	1.5792	102.165	45.0876	75.3311	53.26	97.9396	0	0	0	0	0	0	0	0	0	0	0	0	242.362	137.224	771.201	956.932	58.8989	62.1382	0.717082	0	0	0	0	0	68.5671	36.1847	135.424	49.9563	67.1276	84.6164	0.740144	0	0	0	0.182304	0	460.591
LOCMI00141	6.79469	0	10.0512	4.00454	16.639	15.6059	12.7805	4.30636	2.12148	3.31335	23.9464	6.44412	0	0	0	0	0	0	0	0	0	0	0	0	0	0	0	0	0	0	0	0	0	0	0	0	0	0	0	0	0	0	0	0	0	0	0	0	0
LOCMI00142	137.617	23.1459	62.638	34.6609	25.9231	21.3959	92.921	13.4184	7.49181	17.207	4.97436	28.1113	215.313	274.026	453.289	317.942	44.2286	16.0424	302.807	33.4876	59.066	35.6545	23.5881	26.0507	90.2871	67.091	73.2177	59.7295	65.8111	24.1551	65.9023	74.5457	87.3401	47.4916	76.7405	26.1465	38.5879	35.6455	37.649	19.2776	42.3595	23.6291	48.9424	41.0723	32.0294	24.2533	30.4949	20.33	62.8492
LOCMI00143	8.49954	38.0129	149.399	79.175	13.0087	12.689	10.6582	12.1204	106.151	65.279	16.2255	45.3432	732.951	638.885	1.96263	0.642048	1.7899	2.76013	3.11645	3.80906	1.26271	0.596403	37.8256	72.8506	595.712	440.809	491.424	337.619	663.912	90.3521	253.981	166.463	234.04	176.805	345.545	66.7968	466.466	326.689	266.6	560.783	577.142	108.681	247.788	204.59	174.289	218.331	274.991	85.0673	129.823
LOCMI00144	2.05755	5.11226	1.7904	1.75159	6.71809	15.1223	2.5801	13.0404	2.78382	1.33778	6.0428	15.6111	4.8729	4.11603	4.94112	4.35191	3.23526	3.38537	4.78668	4.99012	2.38103	2.36251	4.07532	3.85507	1.87487	2.70769	2.48742	2.28357	1.54025	4.54768	1.07394	1.41703	1.24823	1.875	1.28584	3.17625	2.68717	1.71133	1.8479	2.25105	2.95155	2.13343	2.92235	2.52097	1.91779	1.97917	1.26586	3.14545	5.52392
LOCMI00145	0	2.84683	0.249251	0.375153	0	0	0	0	0.596234	0	1.68251	0	0	0	0.26457	0	0	0.124025	0.289731	0.302045	0.0895883	0.0730886	0	0	7.74332	5.72968	4.51223	5.84543	8.06656	3.37658	2.71835	4.19206	6.56478	2.20871	6.26533	1.84913	8.47952	7.72487	10.4618	3.84145	8.86682	7.34418	5.61155	5.84931	2.77255	4.25822	5.39047	1.57369	4.6141
LOCMI00146	1165.96	453.204	614.444	193.116	436.864	288.49	1080.29	751.077	551.321	407.449	234.167	191.637	270.086	385.645	248.172	317.649	390.097	491.363	186.43	221.707	778.866	671.928	586.132	592.242	199.549	207.266	251.881	189.653	266.314	226.81	200.569	225.901	319.159	287.879	298.14	222.257	287.353	240.187	211.393	234.943	203.89	350.05	235.37	245.343	208.307	259.552	282.424	252.547	404.032
LOCMI00147	528.45	679.228	1857.47	1075.76	582.75	672.22	466.729	621.539	1990	1181.09	701.385	701.177	3031.14	2992.52	2111.02	2264.62	1200.16	998.737	750.121	904.968	1161.56	1470.39	1968.07	2384.77	2195.13	2423.17	4116.82	1743.86	2755.91	1055.37	2596.23	2754.51	3032.58	2843.44	3125.34	1329.19	4543.99	2573.52	2695.36	3469.25	3338.57	871.243	4749.74	3714.67	2341.46	2458.07	2440.21	1381.84	1529.04
LOCMI00148	56.4865	32.9093	25.4236	8.92864	58.8281	87.6843	43.9649	44.4416	37.7058	18.3633	64.0698	57.2668	81.9489	56.889	24.4674	23.5418	4.26592	5.06024	19.7017	21.566	26.5611	22.4645	19.7721	22.9862	15.6189	19.686	17.1255	26.9177	18.3305	26.6509	19.7787	17.942	22.8454	30.3115	17.9112	23.8361	20.3508	22.3862	20.1758	17.8729	15.8824	25.7781	23.6583	21.6775	23.1826	25.0383	20.8653	24.4729	0
LOCMI00149	4.67475	3.48451	5.28812	3.52043	0.953969	1.07369	2.93099	2.96278	3.16242	2.27958	2.74585	0	4.55874	2.57169	10.5786	11.3001	4.06903	5.26265	5.43767	5.17584	8.33386	6.56043	6.01843	6.40562	5.6086	5.04453	5.13765	4.26778	5.58247	8.75789	5.65634	6.84144	5.04175	5.57077	3.44312	5.57634	4.54502	6.06785	5.80783	5.03189	5.64708	7.05041	5.03692	6.4436	6.36824	6.13184	6.00582	6.30899	7.26127
LOCMI00150	3.39734	0	2.36499	2.22474	0	3.12118	2.13008	0	4.24297	1.10445	3.99106	9.66618	0.946583	3.39811	2.51034	3.07959	5.34194	7.5021	5.49815	5.73183	5.3128	5.20119	1.68225	4.18022	4.74676	2.146	2.24025	2.43261	1.21105	5.00598	4.19132	1.46235	2.74805	4.28667	3.63966	4.0049	1.18319	1.37003	2.84777	4.31634	2.30849	4.09908	0.998333	2.77502	1.70508	1.18834	2.21308	3.57064	7.29671
LOCMI00151	0	30.9735	58.9829	36.735	15.8995	17.8948	9.76997	19.7518	55.9506	20.263	18.3057	14.7785	68.3812	119.233	50.3741	54.1461	51.8473	70.1686	59.8932	65.3142	96.9847	87.4724	49.5749	41.3969	55.3761	59.4681	69.9291	40.7252	74.4329	36.7372	63.5877	69.7559	78.7773	44.7846	61.5588	40.8932	92.031	67.9442	52.9469	65.4421	81.7651	42.3025	107.225	77.5618	55.3032	48.3734	62.3139	43.3627	110.861
LOCMI00152	363.66	358.337	226.649	294.726	545.487	482.587	465.763	508.242	153.981	343.554	693.765	1249.89	0	0	0	0	0	0	0	0	0	0	16.9299	9.38731	0.377633	1.63614	1.3664	2.00302	0.886388	0.654277	0.58994	0.535156	0.838056	3.92185	1.10997	1.22135	0.541246	0.626714	0.372201	1.31633	0	0	1.21782	3.17356	2.00568	1.35901	0.899882	2.96977	0
LOCMI00153	3.39734	0	0	0	0	0	10.6504	4.30636	1.41432	0	3.99106	6.44412	0	0	0	0	0	0	0	0	0	0	0	0	15.4786	16.6315	13.9394	16.785	18.1658	16.1622	6.44818	12.2837	7.78613	5.23926	10.6157	5.53057	20.5086	19.3516	19.731	16.0664	31.0364	26.2597	13.3111	21.5064	8.03825	11.5863	12.5408	7.95278	NA
LOCMI00154	25.6854	3.19095	7.82266	9.25102	2.62079	0	16.1044	24.4185	10.0246	5.21883	7.54354	0	2.68372	0.642281	34.3999	19.4026	0	0	0	0	4.41838	2.29386	0	0	7.41156	6.42228	6.58673	6.43707	10.3006	4.73092	6.09388	6.63359	6.92548	6.30177	3.43968	3.24415	7.26816	7.44482	8.84285	6.79863	16.9684	10.1689	6.91885	11.4736	4.83419	8.70361	8.83071	3.8346	NA
LOCMI00155	36.0212	63.6441	55.0265	18.0844	49.0052	90.0866	38.8959	50.7325	37.0727	42.2868	37.6144	37.9585	135.491	163.733	84.6551	75.5836	39.108	34.7458	27.5284	28.2764	37.0528	36.8667	32.8984	24.1755	16.5331	14.9583	23.6062	15.0456	17.6913	14.0696	19.561	15.1603	23.4713	20.4808	18.0446	21.2314	17.656	14.3243	13.2998	13.2775	16.6197	20.5235	23.5224	21.0455	15.3524	15.0496	23.0302	16.4436	18.5738
LOCMI00156	113.833	139.531	146.599	36.2778	151.768	338.141	145.122	110.623	105.835	70.3118	182.759	187.131	35.9456	37.953	21.0282	10.3186	73.3005	113.198	48.3587	61.6171	84.7343	119.087	165.717	193.544	185.094	201.733	178.761	95.0931	202.891	220.609	187.609	171.493	102.308	226.618	151.763	197.451	104.397	170.23	137.676	110.076	103.419	281.13	55.7511	70.5107	88.4176	102.197	135.397	110.395	245.651
LOCMI00157	15.7082	3.12233	21.3231	12.3437	35.902	8.65875	17.7278	11.9467	13.0787	30.6396	18.4533	26.8159	5.25201	7.54162	12.7676	29.4272	2.11708	2.31247	3.17769	3.9753	8.25369	8.33681	2.9557	5.62267	1.33593	0.992237	2.30181	1.79961	0.895919	4.36466	1.19257	3.24546	1.69414	1.32134	0	5.467	3.82946	2.69218	4.51444	0.665243	1.42316	2.96136	2.76957	3.20768	5.18073	3.02196	1.36434	5.25299	1.92786
LOCMI00158	0	0	0	0	0	0	0	0	0	0	0	0	44.4034	105.383	9.81314	4.0128	0	0	0	0	0	0	0.438405	0	0	0	0	0	0.631215	0	2.10054	3.04877	2.98399	1.24126	5.53302	15.6555	0	0	0	0	0	0	0	0	0	0	0	1.69187	0
LOCMI00159	4.56518	0	3.17796	2.09265	5.58966	8.38817	2.8623	2.89334	2.37562	5.19436	0	0	0	0	0	0	0.640914	0.0988328	0	0	0.713907	0.698909	0.339079	1.40429	0.138662	1.08138	0.668965	0.817206	1.30188	1.05707	0.216619	0.786011	0.615448	0.640024	0.611349	0.512531	0.794955	0.115061	0.546671	0.644454	1.20635	1.29097	0	1.16529	0.327315	0.798416	0.330426	2.39902	1.22562
LOCMI00160	16.6955	29.0376	42.857	127.37	30.6633	0	36.6374	26.4534	61.6847	156.043	294.198	0	0	0.834965	0	0	26.955	16.9879	0	0	0.522172	0	9.92049	74.4677	118.409	14.0614	85.0158	189.181	14.5811	35.8469	106.948	9.3423	47.8291	110.011	14.16	47.0943	133.976	140.756	177.434	296.08	62.0801	8.49827	49.0609	111.229	118.208	233.594	57.3996	52.6414	280.142
LOCMI00161	16.5255	29.5632	8.97305	7.44534	17.806	8.50203	16.1636	20.9472	9.0811	3.86807	3.8827	6.89609	209.041	173.756	9.89085	24.9665	2.52421	5.55252	19.6571	22.026	2.06742	1.38306	7.6592	5.47161	18.3912	20.3207	15.1107	13.7261	19.7462	5.53796	13.4872	7.9099	60.4197	7.96989	9.6193	12.8759	22.9829	14.6278	15.6729	25.1016	23.3565	8.42421	13.0145	9.17891	11.7537	15.029	13.1094	6.78949	8.26481
LOCMI00162	2.47603	0	0	0.972854	0	0	0	0	0	0.804938	0	2.34828	0	0	67.2366	33.6667	1.25141	1.2865	0.500891	0.783269	0	0	0.122605	0.138482	1.50413	1.56403	0.907071	1.59563	0.706105	0.938166	3.28966	1.49209	1.00141	2.08279	1.10526	0.416975	0.862324	0.873682	1.4825	0.174767	2.61716	2.70739	2.42533	1.51685	2.84043	0.866079	1.97135	1.41945	2.8489
LOCMI00163	50.2661	34.3456	8.20118	16.0469	89.7551	170.289	29.5463	31.8578	13.0787	19.4051	84.8851	47.6726	14.8807	14.4548	20.3121	31.3257	21.3472	20.4042	34.9546	31.8024	8.4502	11.2226	38.8908	36.1959	38.7419	33.0746	19.5654	17.5462	23.9658	26.717	38.1621	33.8069	44.8946	27.3077	33.9375	30.6857	18.4179	22.9627	19.3745	22.3965	22.2961	24.0463	25.8493	20.5292	31.3096	29.9449	29.5607	23.2632	39.762
LOCMI00164	617.138	1807.44	1310.1	438.883	798.219	1374.97	605.639	884.298	1304.44	1777.53	977.158	834.119	5.81472	42.9411	1.10147	26.1242	503.439	375.129	467.413	461.5	438.997	596.707	427.378	564.094	830.025	843.214	1223.69	335.582	994.319	489.255	1004.12	922.681	1085.6	1096.77	1218.77	952.597	1158.92	783.128	839.151	1051.33	964.065	561.043	1319.1	1066.02	896.496	979.217	1058.87	837.334	729.283
LOCMI00165	0	0	0	0	0	0	0	0	0	0	0	0	6.16713	5.7562	0.408881	0	0	0	0	0	0	0	0	0	0	0	0	0	0	0	0.420109	0.571644	0.298399	0	1.18565	4.473	0	0	0	0	0	0	0	0	0	0	0	0.422968	0
LOCMI00166	0	0	0	0	0	0	0	0	0	0	0	0	17.9369	27.7378	0.914784	1.4963	0	0	0.500891	0	0	0	0.122605	0	0	0	0	0	0	0	0.234976	2.77102	1.00141	0	1.54737	2.22386	0	0	0	0	0	0	0	0	0	0	0	0.709726	0
LOCMI00167	4.11509	2.0449	10.0262	2.15581	8.39761	0	10.3204	2.60808	2.56968	0.668892	7.25136	9.75695	0	0	9.12207	3.73021	1.61763	1.24724	1.2487	1.73569	1.54445	0.945004	10.0864	12.3132	4.99965	7.47322	2.71355	5.15646	7.18785	4.15788	6.44364	5.13675	8.04416	4.61538	8.26613	6.3525	1.55259	5.08212	1.35513	2.46889	3.72827	5.89603	5.44162	3.36129	3.24549	5.57767	5.5102	3.24375	12.4683
LOCMI00168	83.4776	36.297	44.0374	25.9659	48.9761	52.7256	63.7883	42.9867	29.8649	40.7069	21.4519	19.7927	11.6294	11.4808	24.0948	37.0468	37.0631	46.875	12.6654	11.5532	89.422	71.0891	23.6387	21.0097	12.8361	12.084	21.598	9.3395	14.6927	13.179	14.3587	15.9448	11.6056	17.5549	12.5763	11.715	14.3849	11.3088	8.12197	16.7558	10.8325	17.9998	7.9213	10.1214	8.79075	7.07169	9.81836	13.7087	19.6099
LOCMI00169	65.2422	53.5645	47.8853	47.5534	25.47	7.8181	62.248	28.7648	43.1025	47.9524	43.3204	21.5221	126.456	85.1178	61.8323	67.7112	127.277	153.527	145.18	153.146	128.464	168.643	139.617	187.682	132.34	114.228	136.131	130.601	136.71	71.8917	116.023	117.459	120.46	71.5832	161.57	71.1772	131.556	128.832	145.213	115.126	159.981	86.7398	148.096	99.3417	98.6394	91.531	147.415	50.9532	208.665
LOCMI00170	0	0	0.223997	0	0	0	0	0	0	0	0	0	14.3447	41.969	0.475527	1.16672	0	0	0	0	0	0	0.127466	0	0	0	0	0	0	0	1.09932	2.88089	1.73518	0.902236	1.03418	6.28585	0	0	0.0770637	0	0	0	0	0	0	0	0	0.553398	0
LOCMI00171	0	0	0	0	0	0	0	0	0	0	0	0	9.41111	27.0278	0.935935	1.0206	0	0	0	0	0	0	0.167253	0	0	0	0	0	0	0	0.480818	1.45389	0.91072	0	2.11086	3.98175	0	0	0	0	0	0	0	0	0	0	0	0.726135	0
LOCMI00172	0	0	0	0	0	0	0	0	0	0	0	0	7.33389	9.47798	0.486237	0	0	0	0	0	0	0	0	0	0	0	0	0	0	0	0	0.906391	0.709705	0	0.939972	1.18205	0	0	0	0	0	0	0	0	0	0	0	0.88023	0
LOCMI00173	11.5448	14.1216	34.0012	32.6828	18.8474	24.4761	7.79519	11.2567	26.2488	25.4057	18.7786	23.5827	37.3627	42.4589	32.1537	29.5167	62.6872	67.6749	51.6496	46.8215	71.3265	65.3958	56.6383	55.9265	21.579	22.2514	21.9274	22.5102	20.1337	29.835	24.946	35.2439	23.4656	24.7761	30.7619	34.148	22.9385	23.0989	23.9804	25.1357	19.6452	26.3185	29.4888	32.733	31.5814	28.2673	25.1324	31.3099	49.8635
LOCMI00174	0	13.402	0	0	22.0147	12.3887	0	17.0929	0.935629	0	0	0	1.2524	0	0	0	0	0	0	0	0	0	0	0	0.136529	0	0	0	3.0444	0	4.05243	0	14.2405	0	1.40454	4.41565	0	0	0.403695	0	0	0	0.220145	0.229473	1.45026	14.9365	0	1.7179	0
LOCMI00175	0	0	0	0	0	0	0	0	0	0	0	0	3.87648	12.0606	0.856703	0	0	0	0	0	0	0	0	0	0	0	0	0	0	0	0	1.59697	4.37652	1.95055	2.89825	7.81	0	0	0	0	0	0	0	0	0	0	0	0.886218	0
LOCMI00176	0	0	0.300872	4.7549	8.46718	12.7063	0	0	0.719714	4.49622	6.09286	6.55852	0.481693	6.91687	0	0.522377	0.582511	0.449134	0.174867	0	1.29771	0.529351	0.856058	0.0966916	0.105022	0.091004	0.253336	0.12379	0.369765	0.21835	0	0.446491	0.699207	0	0.154345	0	0.200699	0.78432	0.207023	0.244053	0	0.456295	0	0.176518	0.247907	0.151179	0.250263	0.330365	0.530446
LOCMI00177	6.02416	65.8585	3.14519	0	113.099	11.0689	0	95.4502	1.8809	0	0	0	0	0	0.556415	0	0	0	0	0	0	0	0.298296	0.168463	0.731907	0	0	0	0.429487	0	2.85847	0	52.3828	0	0.26891	7.60871	0	0	0	0	0	0	0.59008	0	0	3.42414	0	0	0
LOCMI00178	25.5296	16.9151	5.43029	9.65927	4.63092	0	28.4562	14.3824	3.54267	5.53297	9.99702	26.9026	59.2763	35.7495	27.2481	18.8563	5.73462	3.68464	4.59069	6.58047	4.96824	5.21129	5.75886	7.29787	8.09894	6.56996	5.40367	5.07779	5.46032	4.89628	2.42276	3.41877	9.17794	4.77221	7.3441	4.14006	4.61022	6.29148	5.77454	7.60831	5.13994	3.10167	5.00136	4.92364	6.91493	5.20908	5.95408	5.01402	10.2265
LOCMI00179	8.11588	12.099	8.47455	17.0069	43.0611	212.5	2.54426	10.2874	14.3593	7.91522	28.6026	50.0315	7.91449	6.49417	5.99692	14.7136	8.65946	11.0693	20.5226	17.5438	13.1993	9.52588	14.0655	14.0713	10.1069	11.962	9.81148	10.4602	7.52198	11.9587	8.85729	9.43213	8.75303	12.516	7.6079	10.934	8.71506	14.5232	10.4475	12.0298	7.35297	14.5354	9.53963	8.28652	4.3642	12.065	9.9862	15.315	14.9409
LOCMI00180	224.946	43.6849	15.2992	13.884	29.5477	57.0098	113.479	55.7159	9.14929	15.9705	72.8986	51.496	24.4939	10.3447	16.7171	13.2813	24.2481	25.5251	48.121	41.4416	17.7908	17.2851	20.6128	26.0297	35.3404	44.2336	21.5963	12.4042	27.2819	29.4992	16.9308	19.8103	20.9143	15.9496	16.3892	30.0443	19.9606	18.7682	17.029	24.82	16.0074	27.102	15.4491	14.5197	11.4937	18.3141	16.2815	20.3811	32.7245
LOCMI00181	3.18733	2.11183	1.1094	5.5659	0	0	3.99681	0	2.65378	0.690783	4.99245	0	0	0	0	0	8.94948	2.48412	0.107464	0	2.79125	3.19889	6.31304	3.68412	4.51786	4.97742	2.8802	7.7596	3.18133	1.52078	3.02478	2.4695	1.57555	4.17063	2.18159	0.53676	1.85008	2.94556	3.75314	2.32472	4.57221	1.12166	2.08137	0.759346	4.49433	5.01696	1.53798	1.11663	4.31927
LOCMI00182	8.4824	0.936698	0.492071	0	0	0	1.77278	0	0.39236	0.612791	2.21439	0.893862	0	0	0.696416	1.70868	0.0529271	0.448892	0.190662	0.39753	0	0.192388	0.0933379	0.474413	0.916064	0.644954	1.45014	0.809825	1.20949	4.2853	0.626098	1.29819	1.14354	0.396402	1.178	1.11104	1.91473	2.32794	0.846458	0.798291	0.355789	2.27433	0.738552	2.02084	1.01362	1.64834	0.955037	1.80102	3.18096
LOCMI00183	0	0	0	0	0	0	0	0	0	0.562028	0	0	169.556	346.881	16.9262	16.7161	0	0	10.492	0	0	0	1.62651	0.193383	0	0	0.253336	0	0	0	1.31253	19.7945	7.22514	3.39326	8.95198	47.4562	0	0	0.310535	0	0	0	0	0	0	0	0	4.7903	0
LOCMI00184	93.9123	3360.07	3111.98	397.233	857.436	22.3684	87.2319	2376.39	975.226	719.155	343.231	85.7682	11.6294	20.1783	3.85516	12.6117	4526.68	2534.64	28.8489	4.03446	2298.86	879.694	5227.2	3129.86	608.951	640.82	937.825	347.678	231.859	46.2729	227.099	373.692	72.6814	149.217	105.268	12.3008	303.647	49.9693	180.974	268.829	814.867	66.0976	48.3795	47.2332	125.44	409.397	439.56	122.464	210.506
LOCMI00185	22.1342	8.79928	9.24496	4.63825	0	0	19.4289	0	17.5076	8.63479	5.20047	4.19844	0	0.885569	2.45329	1.3376	2.73456	4.21686	4.02989	6.06836	0.830728	0	4.60326	2.97107	5.10949	6.05866	10.0547	8.87536	5.36533	17.5188	4.20109	6.09754	3.58079	3.72377	4.74259	13.916	7.70865	12.2732	14.0478	3.74955	10.0268	13.8538	9.97325	12.2038	9.52189	6.19377	9.93279	13.535	22.0718
LOCMI00186	66.8227	31.0865	23.2586	17.969	23.7912	9.1433	101.176	52.2631	26.7827	15.7149	32.5694	25.6197	8.31888	8.6747	25.6073	21.2649	43.6732	47.7398	15.5313	16.0414	84.2209	97.1512	50.0198	48.5058	29.279	27.0173	28.9592	38.7869	24.7833	43.9044	17.2705	19.7669	13.4171	24.7164	18.5953	20.2718	28.8015	36.0849	30.6455	29.6543	26.5136	47.7908	20.5415	19.8876	21.1011	19.8302	21.9705	24.6556	65.271
LOCMI00187	0	2.11953	0.742296	8.93795	1.74082	1.95928	0	0	0.443911	0	22.548	0	0	0.853249	0.393958	0	0	0.18468	0	0	0.133402	0.217665	0.422405	0.477106	1.94329	1.68391	1.25004	2.90138	3.49703	2.69352	1.41672	1.28516	1.43754	1.79393	2.85594	1.31687	2.72335	2.15004	3.06455	1.65582	3.22028	5.06588	1.25338	2.39523	1.68197	2.05141	2.16103	1.93577	6.70704
LOCMI00188	0	0	0	0	0	0	0	0	0	0	0	0	18.7103	31.1092	0.65289	0.711949	0	0	0	0	0	0	0	0.0658906	0	0	0	0	0	0	0.223606	1.01421	1.2706	0	1.26214	3.43892	0	0	0	0	0	0	0	0	0	0	0	0.619102	0
LOCMI00189	0	0	0	0.538952	0	0	0	0	0	0	0	0	0	0	0	0	0	0	0	0	0	0	0	0	0	0	0	0	0	0.173245	0	0	0	0	0	0	0	0	0	0	0	0	0	0	0.590089	0	0	0	0
LOCMI00190	3.56307	17.7059	48.3669	50.8652	0	19.6406	6.70196	13.5493	42.2744	32.4331	8.37149	16.8962	47.6524	71.9903	40.8083	45.2174	76.0342	66.9556	33.5169	21.4157	78.0074	79.6416	101.977	87.882	18.6145	17.0677	24.5396	17.0936	12.4473	17.1006	34.1518	21.1648	17.7729	44.4582	14.3145	21.0013	15.5113	19.218	19.6268	19.1136	21.7899	21.0921	24.0817	25.1021	23.5028	21.4988	21.1472	22.8093	25.9643
LOCMI00191	42.6084	54.4455	33.8982	17.1398	24.8429	50.329	41.9804	11.5733	40.5439	33.6397	17.8766	28.8643	32.2233	29.8326	31.4838	32.186	43.2403	34.5256	68.956	62.9008	34.0772	38.0517	45.2106	47.1502	44.5567	48.5421	49.7264	50.5578	66.179	45.4859	37.836	44.2786	61.9551	51.2019	54.3421	36.2189	44.6941	55.536	48.2893	53.9193	67.5554	40.2782	52.1698	42.2612	40.8053	39.1224	42.5148	37.2212	86.6104
LOCMI00192	4.11509	8.17961	11.4585	14.5517	10.0771	15.1223	5.1602	10.4323	19.7009	24.0801	29.0054	19.5139	1.14657	0	1.52035	0	9.01251	14.2542	20.8117	20.3944	19.0482	20.7901	31.3799	29.6898	1.49989	2.38277	2.71355	4.71447	3.2272	2.59868	3.51471	2.12555	7.21201	6.92307	4.04122	2.31	4.29947	3.94124	8.37715	3.19504	4.03896	3.10318	6.85241	5.04194	6.19594	1.79925	2.38279	5.50454	2.20957
LOCMI00193	0	0	0	0	0	0	0	0	0	0	0	0	4.90398	7.04187	0	0	0	0	0	0	0	0	0	0	0	0	0	0	0	0	0	0.30304	0	0.493512	0	0.197602	0	0	0	0	0	0	0	0	0	0	0	0.168168	0
LOCMI00194	0.849336	1.68823	3.25186	4.56072	3.46646	3.90147	3.72764	4.30636	4.95013	4.97002	2.99329	4.83309	7.57266	8.66519	5.80516	5.13265	11.1608	12.6874	8.16132	9.85158	14.1852	14.9101	5.92994	5.6528	3.50847	2.146	3.11146	4.31789	2.96708	6.50777	2.25686	2.48599	1.14502	2.85778	1.21322	5.10147	4.19046	3.33944	2.94948	2.57781	2.75736	5.25194	3.07819	2.6883	1.88777	2.0796	2.45898	4.66617	8.14365
LOCMI00195	14.4878	28.7976	36.1394	56.6078	15.7681	4.43672	10.5976	27.5465	54.7845	33.7542	36.8761	34.3509	196.451	126.073	145.859	136.435	22.6449	17.3554	21.9812	22.9155	12.0833	10.474	38.3804	35.2477	20.6824	25.2938	24.9452	37.8643	29.0933	25.719	18.1029	18.9162	16.9274	34.191	19.8326	19.9252	36.3007	37.0021	51.7575	44.6537	33.7264	23.1251	20.5772	18.7371	29.6044	30.4058	29.0119	26.5316	36.3026
LOCMI00196	0	0	0	2.37043	21.1055	4.75082	0	0	0.538193	0.840555	45.5616	100.54	0	6.20682	0	0	0	0	0	0	0	0	0	0	0	0	0	0.185137	0	0	0	0	0	0	0	0	0	0	0	0	0	0	0	0	0	0	0.187144	0	0
LOCMI00197	6.21642	10.8119	60.3136	18.7257	6.34288	27.1277	5.84639	9.84965	73.1084	45.9757	14.6056	63.3786	26.8467	36.0634	1.14835	0.469583	9.07643	21.1965	187.376	219.265	17.5955	20.3824	266.338	236.508	3.87074	4.17215	5.92105	3.89477	7.3127	2.81339	16.9608	7.49219	12.1518	15.0337	17.2045	27.3932	5.14183	8.22563	3.62896	4.38777	9.26944	4.1018	26.3355	12.0595	9.13697	8.15404	10.3486	10.4685	6.91413
LOCMI00198	11.8448	3.924	1.37425	0	3.22287	0	27.2305	10.0094	0	3.85065	0	0	0	0	0	0	0.221721	0.341908	0	0.832664	0	0	0	0	2.63833	0.831334	1.44641	0.282709	1.12595	1.49599	2.99753	6.79793	5.32279	0	2.46743	2.43799	2.06259	2.78634	3.54597	1.39341	1.78856	3.12624	3.86742	13.7064	12.1726	6.90522	5.4297	8.67656	5.4514
LOCMI00199	5.88265	0	0.341257	0.770448	0	0	4.91777	0	0.40816	0.637468	0	3.71943	0	0	0	0	0	0	0	0	0	0	0	0	2.97798	2.27082	2.44239	2.66771	3.21539	1.81617	0	0	0	0	0	0	1.47965	1.58151	0.587029	1.24566	2.51679	1.99624	0	0	0	0	0	0	4.66276
LOCMI00200	0	0	4.10887	2.31913	2.40901	0	0	0	1.8429	2.87826	0	0	5.75599	2.36152	4.90657	2.6752	2.48597	1.27784	0.597021	0.311198	17.1684	8.43398	0	0	2.15136	1.2428	1.08115	0.845272	1.47284	1.36671	2.24058	0.508128	0	1.24126	2.10782	0.828333	2.91216	3.27284	4.06414	2.29139	2.00536	1.55786	3.46896	0.903984	0.846391	2.06459	0.427217	2.53781	0.226377
LOCMI00201	0	0	0	0	0	0	0	0	0	0	0	0	45.9551	94.2703	1.30578	1.4239	0	0	0	0	0	0	0	0.131781	0	0	0	0	0	0	0.111803	2.33268	1.11178	0.66067	2.10357	11.441	0	0	0	0	0	0	0	0	0.0844684	0	0	1.29449	0
LOCMI00202	563.474	3808.08	534.623	734.153	6245.09	1606.69	1161.93	7618.57	944.383	328.369	27595.8	6872.01	77.9173	215.421	25.4441	261.061	3.28148	2.16867	3.37743	4.40122	30.0249	27.2641	3.10015	1.16721	10.9028	12.7432	40.3672	11.058	10.7126	8.25884	21.3895	9.3423	32.6363	83.6785	58.1306	44.7513	141.245	185.149	121.205	155.847	17.0169	4.56388	87.492	30.2576	235.817	29.5642	23.5641	9.17236	43.8622
LOCMI00203	0	0	0	0	0	0	0	0	0	0	0	0	15.4012	29.3817	1.16697	0.954396	0	0	0	0	0	0	0	0	0	0	0	0	0	0	0.299753	1.76746	0.851647	0.442827	2.53792	4.61001	0	0	0.0945593	0	0	0	0	0	0	0	0	0.754483	0
LOCMI00204	12.7958	13.777	22.4545	33.3776	20.0194	15.6742	12.7027	14.8679	23.3053	29.8121	11.274	9.10174	71.0075	74.446	50.8206	39.9523	70.0009	51.6181	42.6031	42.2775	57.1626	60.8918	39.6005	42.9395	35.8214	31.8258	30.9384	37.0308	31.8533	21.189	30.763	29.0078	32.0572	31.0949	25.2274	20.5312	22.839	26.338	34.4123	27.8479	23.508	23.8418	23.8143	26.0209	28.9758	24.3371	30.1001	19.3068	51.6115
LOCMI00205	1.23802	0	0.430909	18.6464	125.309	296.856	0	0	0.515389	10.0617	132.348	103.324	7.58871	24.5183	0.228696	0.374075	0.347614	0.160813	0.250445	0.130545	0.154882	0.379069	0.0613025	0	0	0	0	0	0	0.156361	0	0	0	0.173566	0	0	0.0718603	0	0	0	0	0	0	0	0	0	0	0.118288	0.189927
LOCMI00206	0	0	12.8402	0.773042	4.81802	5.42265	14.803	7.48176	3.68581	15.3507	0	11.1958	31.2468	46.64	19.0811	10.7008	0	0	0	0	29.7216	29.5189	0	0	4.12345	4.19446	6.48693	9.93195	5.68094	6.08808	7.00181	8.13005	5.57011	3.72377	6.8504	9.27733	3.25476	5.35556	5.12435	3.12462	5.57043	5.34122	4.33619	5.4239	5.07834	4.64533	9.18516	6.6265	0
LOCMI00207	8.72154	0	9.86589	7.99579	5.33938	2.00314	16.4048	2.76378	4.5385	13.4677	5.12285	4.13578	6.68259	8.28734	4.83334	5.92936	5.3875	4.05952	1.32325	0.919659	20.5946	6.23107	17.4904	8.78017	4.90077	6.42733	5.43159	4.83981	4.19711	2.93741	6.20758	5.06801	6.46679	10.0875	5.25578	3.30468	5.0624	3.84681	4.83029	4.46308	2.46928	4.85045	5.33934	6.23344	3.28292	5.148	4.41883	6.66648	1.67249
LOCMI00209	0	0	0	0	0	0	0	0	0	0	0	0	0	0.942703	0	1.4239	0.264635	0	0	0.993825	0.294775	0.48097	0.46669	0	0.57254	1.2403	0	0	0.671939	0.396787	0.894425	1.21705	0	0	0	0.264532	0.273533	0	0	0.332621	0.355789	0.533045	0	0	0	0	0.682169	0.225128	1.08442
LOCMI00210	14.4282	17.9245	23.8543	14.6449	14.7217	19.8831	15.831	22.8609	9.00976	11.7263	8.47484	17.1048	12.0602	15.8746	21.3224	25.0676	42.7402	51.8518	25.9041	23.9622	56.1818	52.6454	31.2567	24.8139	13.1472	13.4809	12.157	15.7549	9.25783	17.4635	19.5117	14.5946	11.6707	23.7678	11.915	24.7027	7.32798	12.0004	10.1505	8.65637	14.9783	13.4643	9.18631	9.57553	11.6379	18.9254	12.0095	21.0231	19.9212
LOCMI00211	3.28283	0	2.28527	6.44926	8.03906	3.01597	10.2914	4.1612	1.36665	3.20166	0	3.11345	0	0	6.67073	0	1.29047	0.710708	0.664102	0.692328	4.72302	4.02069	0.812774	1.46884	0	0	0.240527	0	0	0.138207	0	0	0	0	0.293081	0	0.190551	0	0.196556	0	0.495706	0.123778	0	0.67037	0	0.287071	0	0.156831	0
LOCMI00212	0	0	0	0	0	0	0	0	0	0	0	0	8.67048	18.3297	0.319363	0	0	0	0	0	0	0	0.0856058	0	0	0	0	0	0	0	0	0.595322	0.233069	0	0	3.6878	0	0	0	0	0	0	0	0	0	0	0	0.578139	0
LOCMI00213	12.2201	12.145	14.8869	18.9145	9.06814	0	22.9854	18.3061	21.274	19.5021	11.7456	0	0	0.222234	0	0	57.0204	17.1721	0.224734	0.234286	9.03377	22.6202	6.49107	10.5625	24.4973	14.1516	19.2906	86.3069	9.50423	9.44746	17.9225	11.572	5.24184	41.273	3.96718	9.10474	2.83725	47.4873	16.4292	56.8492	6.54219	1.84303	1.3058	10.7756	22.3022	61.2018	8.68404	21.9718	42.9479
LOCMI00214	0	0	0	0.32156	0	0	0	0	0	0	0	0	0	0	0	0	0	0	0	0	0	0	0	0	0	0	0	0	0	0	0	0	0	0	0	0	0	0	0	0	0	0	0	0	0	0	0	0	NA
LOCMI00215	0	7.44554	3.47674	4.57879	4.07679	29.8246	4.6971	0	3.11876	6.49454	2.9336	0	27.1354	23.9785	0	0	1.68281	0.324374	4.54655	8.42628	1.40585	2.16642	4.94611	11.7319	12.1359	17.8772	11.7097	11.8013	13.8867	10.7234	11.6122	12.8986	47.1317	5.60157	17.8354	9.95274	13.1904	17.7489	17.344	16.0397	23.3787	10.0747	14.921	15.5532	11.8169	18.1247	15.0019	7.87371	2.10705
LOCMI00216	180.939	190.145	165.447	157.336	112.588	137.617	223.172	127.835	158.677	266.144	151.579	111.12	0	5.34039	0	1.79252	0	0	0	0	0	0.0756856	0.660946	0.0829486	0	0	0	0.106195	0.105737	0.561947	0.140747	0	0	0.207926	0	0.999046	4.56258	0.822364	2.75278	5.02478	1.11974	0.559202	3.05074	0.454286	2.33939	1.29692	0.429386	0.637672	0
LOCMI00217	44.0259	27.8443	48.0611	33.0237	22.8691	3.677	70.2635	25.3662	82.4763	20.8181	98.7377	53.1419	118.206	68.856	15869.3	7553.52	6.518	18.5427	21.456	23.634	15.5221	11.0294	110.19	168.11	126.916	241.861	186.21	173.095	229.417	34.5422	188.773	229.817	326.98	115.59	181.16	77.7363	76.4318	43.9816	39.0608	55.0876	249.598	152.568	203.076	228.027	129.42	202.645	314.022	60.8031	120.653
LOCMI00218	0	11.1683	37.1576	73.2197	13.7592	2.58097	0	17.8051	47.3662	10.0462	19.8018	82.5963	0	0	0	0	0.315527	0	0.284159	0	0.175731	0	0	0.628495	0	0	0.617506	0.201158	0	0	3.19929	0.483699	0	0	0.50162	0	0	0.141613	0.504619	0	1.27263	0.317777	0.550363	0	0.201425	0.491333	0.203339	0	0
LOCMI00219	0	0	0	0	0	0	0	0	0	0	0	0	1.97748	7.09889	0	0.357416	0	0	0	0	0	0	0	0	0	0	0	0	0	0	0	0.305494	0	0	0.105604	0.464806	0	0	0	0	0	0	0	0	0	0	0	0.11302	0
LOCMI00220	0	1.92941	3.54749	4.44949	2.377	3.56706	3.65157	0	2.42455	2.52446	6.84182	5.52353	0.811357	0.582534	2.51034	1.75977	1.25372	2.18548	1.17817	1.22825	8.62191	3.76467	5.43128	3.20303	0.707591	0.868619	1.06679	0.556026	0.899639	0.858168	0.184234	0.668501	0.785156	1.22476	0.519951	0.817326	1.23953	0.880732	0.988003	0.479593	1.09928	0.951572	0.475397	0.198216	0.626357	0.933696	0.351283	1.39116	0.819019
LOCMI00221	23.0662	9.16978	21.1418	13.2923	21.3388	11.3019	32.7808	13.6444	28.1673	8.99836	18.0648	16.0425	13.7105	9.8438	23.8614	20.4442	19.6889	25.0349	13.2209	16.0529	20.1998	18.9122	21.7772	16.1689	20.4578	16.2701	20.3929	17.6172	24.6672	17.609	16.7822	17.8714	16.1701	18.3249	15.376	10.8765	24.546	27.9053	18.5063	23.0104	26.3546	13.6254	21.8407	19.783	10.5843	19.9016	14.024	10.799	49.187
LOCMI00222	0	0	0	0	0	0	0	0	0	0	0	0	15.1639	29.2238	0.52914	0	0	0	0	0	0	0	0	0	0	0	0	0	0	0	0	0.493183	0	0	0.255728	3.53747	0	0	0	0	0	0	0	0	0	0	0	0.410528	0
LOCMI00223	21.4438	26.64	22.3915	15.0956	41.572	39.4013	23.5286	27.1814	17.2963	24.3992	40.9358	30.5061	51.5323	67.5632	56.9432	52.645	37.7822	44.7994	37.4152	43.2451	38.8994	40.7633	32.253	32.8317	35.009	27.6552	51.455	36.8508	42.2335	26.0678	32.306	37.6131	44.0864	28.9361	35.1778	26.1814	36.7186	42.4268	58.2581	43.3262	44.3202	29.0061	53.8245	45.1577	38.8214	30.9405	35.8921	22.5376	73.6079
LOCMI00224	5.19416	33.5546	14.0113	17.0069	31.799	10.7369	2.44249	27.9818	13.7849	21.5294	19.8311	23.3993	33.6479	25.7169	98.1096	96.9136	16.2615	15.5743	16.8121	11.5019	6.66059	25.7116	24.048	28.8326	20.7463	17.1569	14.081	12.2733	16.6641	8.20027	19.4706	16.3211	10.3286	26.9436	18.8966	8.38273	14.0948	11.6513	11.3513	9.34888	14.902	8.17652	13.4827	8.08764	14.431	16.3516	18.0456	8.56087	8.4665
LOCMI00225	2.75634	0	9.11414	7.94191	2.24993	0	0	0	13.7696	14.337	0	0	6.91184	12.1306	3.56421	6.66277	16.717	18.0211	15.0551	17.4388	13.276	16.7387	15.5593	12.4869	3.51626	4.78801	6.05855	4.93408	2.35813	5.56999	1.56946	2.13558	4.45909	8.11502	3.44509	5.72488	3.99977	4.0293	2.80556	2.33462	2.49724	5.92384	4.58982	6.47287	1.38337	3.8565	3.99004	7.374	8.24568
LOCMI00226	0	0	0	0	0	0	0	0	0	0	0	0	17.3877	26.954	0	0.428552	0	0	0	0	0	0	0	0	0	0	0	0	0	0	0.269196	0.732593	0.764828	0.198842	0.633112	5.09546	0	0	0	0	0	0	0	0	0	0	0	0.609813	0
LOCMI00227	0	0	0.135955	0	0	0	0	0	0	0	0	0	21.5487	42.9761	0.721554	1.18024	0	0	0	0	0	0	0.0773657	0.0436922	0	0	0	0	0.0556955	0.0328888	0.444821	2.62284	2.21166	0.985705	2.44104	6.00785	0	0	0	0	0	0	0	0	0	0	0	0.783734	0
LOCMI00228	13.7089	19.5855	18.2663	17.8423	19.5829	25.5827	16.3848	10.8606	17.3887	21.7262	16.1047	19.0961	13.3688	11.4838	12.7413	9.06117	13.4242	15.433	20.2795	21.8641	13.9348	12.4615	23.9285	19.1921	9.16064	11.0725	14.3445	12.9143	11.7589	16.1961	10.4485	11.9492	10.4536	12.793	10.1354	14.6695	10.7175	12.6979	12.7225	10.0694	12.7114	12.2924	11.6238	9.49183	11.6106	9.17827	11.2248	11.5225	26.0261
LOCMI00229	2.73058	0.904599	13.6226	10.2518	7.42966	5.01722	3.99473	0	8.33613	15.6825	2.13851	2.58969	20.2881	22.2137	16.6457	26.127	9.66043	9.53721	10.127	8.82987	23.1155	15.6068	14.9631	11.5048	17.4723	16.2421	18.0058	11.0142	22.8417	13.0668	15.1161	18.1786	14.8474	12.633	20.071	7.76621	18.1213	18.5359	17.221	15.483	18.2794	11.8742	15.6022	16.2633	13.6392	13.1328	16.6016	11.9577	1.32653
LOCMI00230	149.483	265.053	282.321	237.825	119.246	68.6659	182.122	247.616	255.639	354.528	53.8793	82.1626	1408.52	1470.36	419.854	404.966	610.889	422.25	212.366	178.403	426.511	593.629	293.049	335.558	430.304	392.092	503.435	285.346	425.443	78.8084	367.546	349.208	584.189	439.86	515.922	132.638	420.525	344.562	273.285	430.555	469.906	138.152	523.626	455.797	328.107	403.293	412.002	170.011	196.881
LOCMI00231	3.21068	0	0.558762	0.841002	0	0	0	0	0.668306	10.4377	0	0	0	0	0	0	0	0	0	0	0	0	0	0	0	0	0	0	0	0	0	0	0	0	0	0	0	0	0	0	0	0	0	0	0	0	0	0	0
LOCMI00232	55.9996	1916.48	2636.01	1438.79	1365.37	977.501	7.63279	577.124	762.225	478.079	268.864	1484.78	4.07031	13.6378	79.1593	60.3258	1484.73	537.229	2492.51	1447.49	6487.99	6690.02	3317.49	2104.43	1001.03	1525.54	1521.31	1284.87	371.297	58.6319	858.618	620.634	24.6179	647.192	115.205	7.92715	366.032	33.7512	138.927	192.305	1057.73	166.162	21.9411	10.9382	226.938	858.244	876.905	54.2033	548.144
LOCMI00233	7.04028	31.4866	82.7034	40.1097	63.2148	12.936	35.3132	66.9302	77.6685	74.384	74.4357	450.7	2989.47	1568.93	6594.37	3573.81	26.0937	11.5837	53.4082	45.2849	6.82598	4.13171	66.7591	74.8137	45.548	50.0303	44.877	53.4354	65.2509	32.6035	59.129	47.2743	93.4887	83.4036	56.5682	224.081	23.2931	30.3428	33.9331	34.5365	33.7528	56.6741	51.3761	47.4428	125.941	62.4881	90.9586	52.6366	72.9043
LOCMI00234	0	0	0.716159	5.38952	55.4242	285.434	0	0	0.428281	8.0267	113.605	117.083	6.30611	25.931	1.14026	0	0	0.890887	0.208117	0.216962	0.386113	1.05	0.203766	0.34523	0.874938	0.216615	1.95978	1.03129	0.146691	1.81907	0.781047	0.354258	0.832155	1.44231	0	0.5775	0.23886	0.518584	0.36958	0.435687	0.155344	0.155159	0.201541	0.210081	0	0	0.297848	0	1.42044
LOCMI00235	6.95647	4.60915	6.05325	15.1848	4.73199	6.39098	5.08853	7.34815	8.20532	12.4382	4.08608	10.9959	15.829	12.7564	19.49	21.0194	28.0618	29.5683	23.6889	23.2287	21.5396	20.5901	19.8065	18.8698	9.29696	10.1921	10.5335	10.0452	7.93528	16.2541	9.13236	8.08468	5.78325	6.33928	6.41755	13.6675	11.306	10.2276	7.77488	10.3113	4.98952	11.4097	5.67835	8.52328	9.89219	6.69149	9.14702	12.9609	18.2314
LOCMI00236	0	6.31253	6.63226	20.2419	1.7282	5.83525	0	2.68367	11.4581	13.7656	7.46155	2.00795	20.6465	13.1295	8.99538	9.59583	27.5834	30.3431	38.9751	34.8271	18.5409	17.5031	21.4914	24.2745	17.1057	12.7049	9.92782	13.3406	12.0754	20.3224	11.0507	11.3003	9.41903	14.8411	6.9936	19.7287	14.747	11.5261	10.0144	11.5068	11.8287	16.2051	8.91748	14.4834	10.3223	11.1084	13.332	16.6888	25.9841
LOCMI00237	0	0	0	0	0	0	0	0	0	0	0	0	1.12284	4.83704	0.372223	0	0	0	0	0	0	0	0	0	0	0	0	0	0	0	0	0.346929	0	0	0.719565	1.1311	0	0	0	0	0	0	0	0	0	0	0	0	0
LOCMI00238	2.68047	0	9.79627	4.21273	6.564	9.85032	13.4449	3.39768	16.1804	4.357	9.44673	2.54218	6.72161	2.14486	14.3596	12.1489	1.35474	0.928484	0.542249	2.82647	5.70078	5.47158	4.77822	3.29816	16.7717	26.3853	21.0141	14.9706	22.7411	14.5574	13.9908	12.6916	18.0682	12.0254	13.1618	10.9842	26.6055	20.4027	19.9008	25.7309	23.4755	10.9152	24.6805	15.3263	13.2608	15.4702	10.8646	9.09187	1.23365
LOCMI00239	0	0	0	1.92936	40.0827	40.6015	0	0	0	4.78904	28.8429	20.9569	10.2613	8.84081	0	0.741863	9.78928	13.9263	1.49004	2.58896	0	0	0	3.57028	0	5.42812	0	0	11.7279	3.10094	0	8.45457	0	11.3591	13.8093	4.54818	0	0	2.20506	0	0	0	0	0	4.75295	0.2147	0	0	3.01329
LOCMI00240	0	0	5.74796	9.64958	2.07384	0	1.59293	0	5.81717	7.43343	0	0	1.41576	3.04944	4.69324	12.2827	15.5514	14.8507	7.1954	11.2518	16.369	16.3362	6.79338	9.37824	1.85204	2.40725	3.72293	1.0915	1.44905	4.17144	4.82212	5.03047	2.05506	4.98662	4.08275	6.98825	1.91711	2.81749	2.12964	1.79326	4.41178	0.957937	3.7329	2.33464	2.91453	2.22168	3.12611	7.03966	6.62596
LOCMI00241	7.12614	14.1647	1.86027	1.39996	8.72532	0	0	0	0.741657	8.10828	4.18574	10.1377	0	2.13833	352.794	314.369	2.0009	0.462827	5.04556	3.75714	1.11439	0.54549	8.64514	5.57981	3.67962	7.31472	8.09284	1.27564	4.82649	2.85009	0.676273	3.98757	1.44105	1.99812	3.8172	3.00018	5.37725	0.359214	0.640005	0.754482	7.2633	2.14952	1.74505	1.45519	0.510931	1.86946	3.09472	1.87241	7.10603
LOCMI00242	5.75708	0.715212	3.00575	2.54476	2.34968	1.98341	3.6096	1.82437	2.84606	3.50921	4.22698	6.82506	0.601523	1.87147	1.32937	0.86977	2.50556	4.36227	4.51295	5.16006	6.57216	6.61037	3.45649	3.9041	1.0929	1.25007	0.738168	1.23668	0.923502	2.42372	1.0244	1.48684	1.45525	1.61425	1.41343	2.343	1.8797	0.906884	0.991009	1.52383	1.30398	1.70942	1.12784	1.10215	1.65109	1.25859	1.61469	1.51268	2.48401
LOCMI00243	5.84343	0	2.7966	6.31382	9.53969	10.7369	1.83187	0	0	1.42474	8.58078	31.8662	0	0	0	0	0	0	0	0	0	0	0	0	0	0	0	0	0	0	0	0	0	0	0	0	0	0	0	0	0	0	0	0	0	0	0	0	0
LOCMI00244	4.95206	5.7419	9.33637	5.29665	3.36853	0.758252	1.55243	7.32324	6.87185	4.56131	16.4828	11.7414	0.229961	0	0	0	0.278091	0.285889	0.667854	0.609209	0	0.0421188	2.04342	1.20018	2.6573	2.91084	8.64741	10.342	2.88326	1.00766	2.11478	1.34998	2.33662	2.66134	2.57895	0.833949	3.83255	1.0401	5.28757	2.15546	2.43022	2.05388	3.31462	1.9382	1.65692	1.73216	1.7324	0.788584	4.43162
LOCMI00245	12.7958	4.23907	16.7017	18.7138	8.70409	15.6742	16.0456	13.5163	10.6539	27.0389	17.5374	2.02261	11.2899	13.2254	9.06104	11.599	19.5212	17.8216	7.76563	6.7464	80.041	30.9085	44.5638	33.7552	10.2347	16.6145	8.90651	11.3001	10.7952	13.0187	7.28597	12.8516	7.76273	7.17574	10.4718	9.57723	8.78899	11.8252	7.66137	16.8593	7.56766	16.243	5.01353	8.70992	6.57497	8.95159	7.56361	12.0222	14.5592
LOCMI00246	26.7039	15.6116	23.51	26.9505	14.1044	4.32938	40.3799	39.8222	17.0023	21.9584	12.9173	19.367	37.6394	30.795	44.3965	29.4272	12.9671	18.2958	17.1595	12.5884	42.1528	31.8242	42.0021	28.4648	13.4547	11.8242	11.9694	11.9224	12.9908	8.20027	12.0747	10.9534	11.2236	8.14826	15.8469	4.58523	19.4208	14.0152	14.2017	18.2942	17.908	10.5425	15.5404	13.3119	11.1498	13.0494	12.5064	5.6282	0.722946
LOCMI00247	0	0	10.2905	5.92206	2.83919	3.19549	0	0	11.584	7.91522	4.08608	3.29878	1.93824	2.08741	16.0632	32.5801	5.2738	6.7771	12.6654	10.2695	12.4016	5.50252	22.9067	20.4261	15.6358	21.6048	20.3875	14.9432	20.5821	40.4156	30.0378	33.237	26.728	23.4066	21.4263	32.802	24.631	23.845	21.8668	29.2152	23.1093	36.0652	24.5305	28.0558	29.926	20.6828	24.1683	32.2362	45.6231
LOCMI00248	0	0	0	0	0	0	0	0	0	0	0	0	4.28453	4.35793	0.23672	0	0	0	0	0	0	0	0	0	0	0	0	0	0	0	0	0.110317	0.172757	0	0.228809	1.15095	0	0	0	0	0	0	0	0	0	0	0	0	0
LOCMI00249	29.8812	3.29973	2.31124	0	2.71014	0	4.16334	4.20849	8.98416	1.07935	11.7011	3.14883	1.85014	1.32835	26.3728	35.112	2.05092	2.73138	2.01495	2.80078	11.2148	8.13276	2.46603	2.97107	10.2862	6.81599	9.48713	9.27158	18.6998	3.49443	6.61671	6.28809	9.84716	5.58566	13.3385	2.982	13.6829	6.86181	11.9274	9.60822	14.0375	8.38739	6.82951	6.10189	11.1882	8.70999	13.6976	3.48948	1.0187
LOCMI00250	0	0	0	0	0	0	0	0	0	0	0	0	7.40056	17.121	0.545174	0	0	0	0	0	0	0	0	0	0	0	0	0	0.210405	0	0.280072	1.77845	1.59146	0	0.790431	8.28333	0	0	0	0	0	0	0	0	0	0	0	1.12791	0
LOCMI00251	3.32013	0	2.31124	0.869672	65.0433	189.115	0	0	5.52871	10.7935	89.7081	62.9767	11.1008	55.7909	1.22664	2.0064	0.372895	0.287513	4.36572	1.75049	8.30728	1.18603	7.56249	5.75645	4.84057	5.24307	4.13542	1.18866	0.236706	4.05354	7.56196	6.28809	3.58079	4.65472	0.592823	5.2185	9.82853	15.3972	10.5358	8.67083	8.77343	6.13406	8.45558	8.81384	11.4263	7.54866	13.4573	4.59977	0
LOCMI00252	0	0	0.992142	0.933307	0	0	0	0	0.889988	2.31665	0	0	0	0	0.263279	0	0.160072	0.246841	0.144159	0	1.24812	0.290928	0.423435	0.637693	0.606055	0.150046	0.417695	0	0	0.120004	0	0	0	0.199812	0	0.16001	0.082727	0.143686	0.085334	0.100598	0.107604	0.376165	0	0	0	0.124631	0.206315	0	0.218647
LOCMI00253	2.18039	4.33397	1.89729	7.42467	8.89896	0	2.73413	2.76378	4.08465	8.50591	0	2.06789	20.6553	26.1705	16.9167	13.8352	45.1815	60.704	52.4889	61.6171	60.8291	49.2922	8.96114	11.3411	13.1129	14.5763	17.5728	18.5786	11.1923	32.0361	14.6913	16.8934	14.1094	23.5376	7.39702	26.315	20.8824	18.6845	16.188	12.0042	18.2727	14.6336	24.561	13.8026	10.7867	10.4867	20.0425	22.1869	54.0213
LOCMI00254	0	0	0	0	0	0	0	0	0	0	0	0	0	0	0	0	0	0	0	0	0	0	0	0	0	0	0	0	0	0	0	0	0	0	0	0	0.220247	0	0	0	0	0	0	0	0.272054	0	0	0	0
LOCMI00255	3.60706	1.79245	15.0659	30.4707	7.36087	14.9123	2.26157	4.57218	19.1457	36.9377	2.11871	10.2629	31.6579	63.1378	27.9856	21.253	37.3724	43.4962	51.9906	52.4887	38.3571	47.2152	40.3658	46.2992	43.9336	33.7024	32.771	47.0065	33.1739	27.3342	41.4196	40.8338	34.0396	26.802	42.0246	29.7648	43.3398	42.547	48.0531	37.0442	40.0329	34.6129	52.468	35.54	35.5602	29.9652	36.2897	28.9498	62.2537
LOCMI00256	2.04316	0	0.711151	0.535183	0	0	1.28103	0	0.425286	0	0	0	0	0	0	0	0	0	0	0	0	0	0	0	0	0	0	0	0	0	0	0	0	0	0	0	0	0	0	0	0	0.0770369	0	0	0	0	0	0	0
LOCMI00257	37.4579	7.44554	29.335	17.661	21.4031	10.3239	39.9254	18.9921	10.136	18.2659	22.002	3.55253	3.13101	2.99731	11.0712	20.3727	7.78299	11.3531	3.78879	2.36989	45.4557	24.2766	6.30629	16.7599	8.64682	17.7458	12.6246	7.50992	9.88095	18.4506	11.3753	13.866	5.55481	8.92751	14.7142	11.9853	13.2628	6.60862	16.1478	10.0469	5.37333	16.2419	12.8418	17.5929	8.05699	11.1369	9.48915	18.0737	0.287325
LOCMI00258	32.0676	35.4117	25.4236	26.5993	52.3519	0	49.1477	54.1971	43.7578	30.1165	62.7862	70.9639	67.5075	37.0643	249.457	156.108	18.2082	13.1134	10.8119	9.39286	16.0472	12.3644	21.5246	20.9243	43.939	34.1354	37.0704	29.0846	41.9142	10.5003	36.8569	36.8083	66.7686	36.9653	37.2177	15.801	46.3271	34.1254	30.9336	29.6763	44.1178	26.1972	45.3714	44.3834	26.8239	33.9619	45.6471	12.7664	63.681
LOCMI00259	0	0	0.458084	0.68947	0	0	0	0	0.547891	3.4228	0	0	0	1.05311	0	0.79533	0.295629	0	0.532478	0.832664	1.81114	1.34325	1.4337	1.47215	0.479696	0.138556	0.385709	0	0.562976	0	0	0.453196	0	0	0	0	0	0	0.157599	0.371577	0	0.496228	0	0	0.188722	0	0.190516	0.377242	0.605712
LOCMI00260	1.96088	7.79534	3.41257	6.93403	20.808	0	8.6061	9.9422	6.53056	9.56201	2.30356	9.29857	1.0927	1.1768	88.0219	34.9572	0.880934	0.679227	3.17343	2.06769	1.10392	0.100068	2.13612	3.61912	2.73974	1.65151	1.4367	0	0.279599	0.412765	3.53568	1.35046	2.90789	1.64946	1.4005	1.10074	1.47965	0.889598	0.704435	0.138406	0.888279	0.369674	0.576219	0.200211	1.54651	0	0.993494	1.12413	0.90247
LOCMI00261	27.3911	2.26856	18.2732	12.8548	18.6322	10.4852	20.0361	2.89334	17.1045	13.3569	2.68149	2.16482	13.3557	10.0457	15.1797	13.794	26.2775	29.9463	15.9307	15.4043	44.6906	37.3917	33.6819	31.0221	11.9249	22.709	20.4034	22.3915	27.8277	29.4057	22.3117	30.0649	20.3098	21.1208	20.3783	17.0417	21.7288	21.2863	20.5002	20.3003	23.6099	31.1554	20.1227	18.1786	16.2021	20.7588	18.669	18.6469	38.6946
LOCMI00262	0	0	1.47383	5.26845	0	2.91762	0.663721	1.34184	1.54243	5.85038	0	1.00398	44.5374	60.9888	27.9639	35.5046	2.49678	4.03352	5.35372	6.25101	2.71492	2.32295	3.61684	4.26284	1.99352	1.8946	1.08586	1.59178	1.81131	2.5403	2.00922	2.18716	3.13968	3.56187	2.64623	2.85235	1.84337	1.28068	1.83808	2.24158	2.07801	1.95579	1.76276	2.05362	1.44208	3.51766	1.91551	3.38834	2.43601
LOCMI00263	0	0	1.58898	2.69055	0	0	0	0	1.42537	2.22616	0	0	10.1758	11.4155	2.52995	6.897	8.97279	9.09261	7.8499	12.0346	8.13854	5.82424	2.37355	4.34055	2.77324	3.00384	1.17069	1.79785	1.79009	2.59462	1.29971	1.76852	3.07724	0.960035	1.63026	2.69079	2.11988	2.87652	2.87002	1.61113	1.20635	3.01226	2.01227	1.16529	3.10949	1.39723	2.47819	3.27139	5.25266
LOCMI00264	0	0	0.56497	1.27552	2.64991	0	0	0	0	1.05536	0	0	0	1.29883	0	0.980907	2.73456	2.53012	3.28362	4.79244	4.87361	2.15368	2.57198	3.99444	0.986041	1.87974	0.713562	2.3245	1.38867	5.05683	2.15656	2.51524	1.75061	1.36538	0.579649	1.6401	1.6959	0.163642	1.3606	1.83311	0.735297	2.08085	1.27195	1.32584	2.32757	2.55493	1.17485	2.17123	2.98818
LOCMI00265	8.0047	79.5551	13.9308	16.774	45.7382	7.35401	40.1506	136.978	44.9871	80.6702	390.249	121.467	1.11515	0	21.441	2.41868	32.1405	20.7955	1.21449	0	23.7839	40.8495	22.5929	47.008	3.40387	1.68544	11.7298	12.0364	0.570688	0.673995	3.03859	0.344553	0.539571	3.3667	0.357318	0.898685	4.87863	0.605252	7.42873	3.39	3.62612	0.452723	1.56816	0.8173	9.75668	3.14992	6.95252	0.956023	3.37705
LOCMI00266	8.72154	296.877	389.323	144.495	192.218	0	10.9365	480.898	454.757	368.589	1380.61	28.9505	0	0	0	0	1.10199	0.944074	0	0	267.594	86.6787	151.476	173.53	2.64907	1.95115	38.0212	153.313	1.24359	4.22253	2.68995	6.75735	9.1123	21.3978	22.1911	2.20312	34.1712	0.219818	79.3734	13.0814	10.371	1.4798	19.0081	11.5764	13.9133	10.6773	71.6481	54.6859	39.4707
LOCMI00267	3.69837	0	3.43273	0.807291	6.03778	1.13258	6.95647	1.56265	2.30946	2.40462	1.44823	0	0.343486	0.246614	0.227731	0.744993	1.10767	0.960805	0.997554	1.03995	2.54476	2.139	7.81361	3.30954	2.62112	1.68722	2.61941	2.55989	1.9336	4.35964	1.87188	1.80418	2.32676	1.72833	2.09114	2.35289	2.14671	3.23141	1.8453	4.26373	2.41997	3.02134	2.29434	1.88807	1.50261	1.50924	1.33843	2.0024	1.22931
LOCMI00268	25.0433	701.051	530.265	158.529	623.487	448.647	5.23391	253.952	87.7486	52.9189	299.101	439.397	0	0	0.771032	0	49.9253	0.361446	189.559	831.831	25.8475	0	380.905	0.933764	139.708	160.388	239.451	68.4399	48.5044	0.52716	5.54544	3.95251	4.50156	19.8956	6.33474	0	2.66499	0.210397	0.74972	0.589215	3.78153	6.60976	0	0	11.9704	6.56982	8.4589	1.79459	10.2452
LOCMI00269	0	0	0	0	0	0	0	0	0	0	0	0	8.44212	14.2872	0.399795	0.653938	0	0	0	0	0	0	0	0	0	0	0	0	0	0	0.205386	0.558941	0.583536	0.606837	0.579649	3.40169	0	0	0	0	0	0	0	0	0	0	0	0.930529	0
LOCMI00270	9.13036	3.02475	6.88557	11.1608	2.48429	0	5.72459	11.5733	11.403	1.97881	14.3013	8.65929	0	0	0	0	0	0.131777	1.23136	3.85107	0	0	16.8786	27.7454	0.554648	0	0.222988	0.217922	0.21698	0.384388	1.44412	0.786011	0.820597	7.2536	3.26053	2.22097	0.52997	0.306829	0.728895	0.429636	0.22978	0	1.49057	0.310744	5.01883	0.266139	0.881135	1.01777	0
LOCMI00271	0	0	0.51885	2.34279	2.43359	0	0	0	0	1.93842	0	0	42.3644	50.6943	0	0.900833	1.67422	3.61446	5.72958	8.80245	3.17033	4.56431	4.28116	3.8351	1.44888	1.56935	1.09219	1.06737	1.70042	1.00411	0.848791	0.513313	0.401925	0.835949	1.33083	0.334714	1.38441	0.601134	1.60654	1.2626	0	0.674466	0.876088	0.608805	0.855027	1.04283	0.215788	2.13642	0.457374
LOCMI00272	4.49495	6.70099	7.0404	12.6571	1.83456	4.12956	1.40913	5.69764	13.0988	5.84509	2.64024	12.7891	4.38341	2.69758	3.73654	8.14908	17.7957	18.1974	17.7315	15.6413	18.1354	11.8134	9.57073	14.8325	17.7487	16.3261	14.8201	17.0582	17.9459	23.7492	16.8496	12.5762	12.4226	9.13757	13.2428	12.8685	17.8722	15.8607	19.6465	12.6908	15.1019	19.4056	19.8131	14.2273	13.858	11.2024	10.2483	12.0253	47.7534
LOCMI00273	0	2.90376	4.57626	8.80109	2.38492	8.05264	0	3.70347	4.25711	0.949827	3.43231	2.77097	0	0	0	0	0	0	0	0	0	0	0	0	0.354975	0	0.214069	0	0.208301	0	0.277272	0	0	0	0	0	0.508771	0	0.349869	0.41245	0.220589	0.110163	0	0.596629	0	0	0.211472	0.279159	0
LOCMI00274	52.4996	204.171	75.4765	47.832	272.962	94.3669	72.273	134.54	43.7114	75.6893	29.4964	34.6372	687.182	734.247	348.29	293.123	50.1835	46.9456	64.4153	51.3877	59.3971	56.2622	57.4174	62.8102	138.731	92.3982	106.616	60.7184	143.207	32.9612	111.992	75.7518	326.957	70.8826	116.258	135.821	162.237	89.6324	87.194	157.891	156.739	46.6901	131.468	89.9605	73.8914	97.2072	87.1497	63.7921	48.1493
LOCMI00275	0	0.642425	0	0.423292	0	0	0.810562	0	0	0.210139	0	0	0	0	0	0	0.580793	0.811653	0.653818	0.954248	0	0	0.320075	0.253067	3.49477	4.55946	2.46274	3.2399	3.50241	3.51051	2.76045	3.28316	4.00858	2.53744	3.28938	1.88684	5.17776	4.23587	4.60558	3.92375	5.85635	3.99705	4.55876	5.27991	3.19784	3.78718	4.63181	3.24244	7.38781
LOCMI00276	0	0	0.736917	0	3.45641	0	0	0	2.64417	2.75312	4.97436	12.0477	2.3596	1.69413	0	0	5.94471	1.28339	2.56979	1.786	0	0	0	0	0	0	0.310244	0	0	0	0	0.364527	1.71255	0.593645	0	0.475391	0	0	0	0	0	0.159656	1.2443	0.43234	0.303597	0	0.919445	0.202289	0
LOCMI00278	0	0	0	0	0	0	0	0	0	0	0	0	1.12543	2.96278	0	0	0	0	0	0	0	0	0	0	0	0	0	0	0	0	0	0.115909	0.726058	0	0.120204	0.302323	0	0	0	0	0	0	0	0	0	0	0	0.0643223	0
LOCMI00279	12.8145	5.09432	18.2872	13.0909	31.3805	7.06372	8.03452	0	19.7385	16.6636	24.0864	4.86136	14.2818	5.63968	23.1986	17.0368	18.8541	14.5371	23.8494	23.7821	8.33643	14.6485	25.2545	26.6614	9.18575	10.6578	8.63786	11.1943	10.2323	12.4083	10.9449	14.5619	7.2558	19.4028	5.26261	10.2147	8.92581	8.39742	10.7416	12.1203	6.19198	21.5494	5.52294	11.5139	6.43146	11.6541	10.0171	11.6316	15.1375
LOCMI00280	6.95647	6.91372	15.7384	21.4105	4.25879	15.9775	4.3616	6.61334	9.04998	40.1415	10.2152	6.59755	59.6009	72.7115	19.2758	22.5959	37.3073	34.1867	16.3594	15.5877	61.464	81.2066	20.3232	21.3015	21.1295	25.5412	16.0551	28.5166	20.7061	18.4506	21.6206	22.158	22.2733	32.9155	24.2211	28.7994	16.0505	18.6727	18.4306	18.2902	14.312	16.8523	20.9531	22.7287	29.8013	23.5723	24.0424	30.4914	4.40223
LOCMI00281	0	0	0	0	0	0	0	0	0	0	0	0	1.48551	4.05293	0	0.322196	0	0	0	0	0	0	0	0	0	0	0	0	0	0	0	0.550781	0.143754	0	0.285594	0.538719	0	0	0	0	0	0	0	0	0	0	0	0.0509414	0
LOCMI00282	5.74495	3.26265	3.28508	9.13645	12.0586	27.8977	6.17484	3.1209	1.36665	5.86972	10.6055	11.6754	11.8908	20.5223	7.58038	4.2157	0.322617	0.248748	0.332051	0.259623	8.05993	5.77974	0.447026	0.367211	2.4928	2.80809	1.20263	1.7042	1.93088	2.69503	2.49233	2.5435	2.98734	2.30121	3.00408	3.63955	1.47677	2.10988	2.55523	1.2165	1.42515	2.93974	2.00975	2.09491	2.47141	2.4401	2.19789	2.31325	0
LOCMI00283	0	0	0	0	0	0	0	0	0	0	0	0	3.50889	9.32138	0	0.380524	0	0	0	0	0	0	0.0623594	0	0	0	0	0	0	0	0	0.108415	0	0.176558	0.112432	1.41388	0	0	0	0	0	0	0	0	0	0	0	0.120327	0
LOCMI00284	0	0	0	0	0	0	0	0	0	0	0	0	6.71391	19.2817	0.556415	0	0	0	0	0	0	0	0.149148	0	0	0	0	0	0	0	0	1.29651	2.03034	0	3.22691	6.42513	0	0	0	0	0	0	0	0	0	0	0	1.00727	0
LOCMI00285	11.413	13.6114	11.5201	11.659	7.45288	2.09704	7.15574	2.89334	11.8781	17.8093	5.36299	4.32964	0	0	0	0	0	0	0	0	0	0	0.226053	0	0	0	0	0	0.162735	0	0	0	0	0	0	0	0	0	0	0	0	0	0	0	0	0	0	0	0
LOCMI00286	0	1.94883	2.73006	7.9613	1.60062	3.60297	0	2.48555	4.0816	7.64961	0	1.85971	8.19525	9.02211	5.79568	5.33245	13.7646	13.7543	10.7103	10.3384	4.661	2.10142	4.27225	7.12857	1.78679	2.89014	2.8734	4.21218	1.95719	1.73361	4.65221	3.37615	2.90789	2.19928	0.525186	3.85258	2.61784	2.37226	4.34402	2.49131	2.51679	1.40476	3.84146	2.40253	6.04544	2.91502	1.56121	4.12181	3.76029
LOCMI00287	55.7322	177.918	58.4891	18.1374	139.235	193.946	79.4163	196.947	96.6726	24.7065	283.711	379.607	0	0	0	0	0.0948404	0	14.6909	16.7399	1.90155	3.70597	119.837	103.524	0	0	0	0.120928	0	0	0	0	0.22768	0.236772	0	0	0	0	0.202237	0.119205	0	0	0	0	0	0	0	0.161363	0
LOCMI00288	0.684243	150.968	1.1908	2.24037	147.452	41.489	1.28703	26.0197	0.996981	1.33465	10.4497	20.7661	9.72298	3.28511	29.7037	40.316	0.499522	0.118507	6.09046	2.45314	0.898821	0.3841	0.880918	1.64557	0.665058	1.69284	0.852264	1.37183	2.63425	2.36214	10.3246	0.412334	168.532	0.287786	3.60414	47.4362	1.07235	0.827792	0.327747	0.241481	1.08486	9.9069	1.34046	0.279452	1.12836	5.14576	0.990503	3.92261	2.25688
LOCMI00289	6.54116	6.50096	14.4194	7.71023	5.33938	12.0189	9.56947	0	24.5079	4.25296	0	14.4752	10.3276	9.15969	7.25001	10.5411	0	0	0	0	7.22857	8.90153	0	0	3.84115	7.68984	10.8632	6.71329	8.23877	13.3101	8.27677	12.5762	5.8789	10.0875	7.20236	8.93487	12.4029	16.0467	16.8407	16.9289	15.4742	11.1807	14.3094	18.4777	17.0399	11.2493	8.52202	11.9788	0
LOCMI00290	4.26528	3.1793	2.41246	2.23449	5.22246	5.87784	16.0456	8.10979	5.10498	3.81317	3.758	1.0113	0.297103	0.639937	1.18187	4.51074	0	0.23085	0.323568	0.22488	0.667008	0.326498	1.26722	1.49096	1.03642	2.02069	0.8594	1.45069	1.44442	2.15482	0.910747	1.37695	1.8688	0.896967	0.666385	1.19715	1.36167	1.93504	1.2769	2.03215	2.65673	1.88965	0.313345	2.5041	1.2997	1.58518	1.23488	1.68107	0.0817932
LOCMI00291	8.05991	2.00259	1.40268	0.791702	3.28955	0	0	2.55412	1.67768	3.27526	2.36711	1.91102	0	0	0	0	0	0.174491	0	0	0	0.102828	0.19955	0.225391	0.612026	0.212133	0.295267	0.721396	0.287312	1.18763	0.573666	0.173464	0.543292	0.282493	0.359782	0.565552	0.467835	0.304713	0.844512	0.711121	1.21704	0.455846	0	0.411469	0	0	0.145843	1.05888	0.154561
LOCMI00292	0	0	5.03439	13.4498	5.90327	1.32882	2.7206	0	2.10748	8.93401	1.69916	4.11531	17.732	19.9648	7.4813	7.86668	12.3462	17.6607	14.63	16.4719	20.8093	22.808	18.2633	13.5095	5.62336	5.86255	3.81509	4.86764	4.84661	7.79431	5.62779	7.59551	3.50988	5.27227	5.16519	7.0638	2.77054	5.9057	4.33007	3.98158	2.29325	5.18092	4.81704	3.98737	5.08149	3.28853	3.14068	2.62575	9.8743
LOCMI00293	11.3622	14.5188	35.8756	27.8488	17.2244	32.807	21.3718	16.4599	44.5983	37.9931	13.3479	18.4732	78.6926	90.5937	68.3649	70.1349	53.8709	62.761	79.1352	79.2465	45.9946	45.3929	74.2659	67.1792	44.2733	42.0378	40.0784	44.0492	46.6363	55.0785	45.7498	56.8723	39.3887	62.3525	49.7049	61.3215	37.8752	39.6014	43.8309	37.9225	36.1521	61.8747	48.4931	47.3989	51.323	48.8276	51.6932	57.8479	80.5563
LOCMI00294	39.0934	51.1226	9.66815	9.43166	23.5133	68.0505	33.5413	41.7292	14.9898	18.0601	43.5082	42.9306	9.74581	10.2901	33.8277	31.7068	21.9535	20.4904	33.7149	37.3174	10.5538	9.97504	17.9314	24.8565	12.2491	15.7046	14.3215	10.3129	12.9088	25.467	7.81047	18.5986	14.9788	14.1346	21.1245	27.6045	17.9145	17.5281	14.9064	17.5727	12.1169	21.3343	14.3094	14.4956	12.6869	18.5323	14.2967	19.1676	30.7761
LOCMI00295	5.21735	3.88897	6.12892	9.82264	10.1146	8.38817	12.267	7.44	6.38024	6.14843	4.59684	6.80373	6.54157	7.95826	25.5404	37.2438	11.6463	13.1306	14.3145	15.5418	11.3409	9.15238	17.7613	18.0917	6.97272	7.03757	6.49851	7.61169	6.04445	10.8452	6.62234	7.9724	5.97863	7.40599	6.40461	8.38355	7.07888	7.98851	7.10672	10.5875	5.31778	9.51629	5.68545	6.39246	6.96714	7.2998	6.08927	9.75186	13.5068
LOCMI00296	1.70861	3.39621	7.73117	7.38459	8.36815	28.2549	1.07127	2.16577	11.3807	11.6645	8.0288	16.2045	0	0	0	0	0	0	0.86411	0	0.106877	0.435967	0.338418	0	0.103794	0	0	0	0	0	0	0	0	0	0	0	0	0	0	0	0	0	0	0	0	0	0	0	0.262121
LOCMI00297	152.224	4.88027	18.3734	12.8624	10.0207	9.02256	10.7757	3.11216	15.8428	16.7616	8.65288	9.31419	53.3586	48.6244	39.0052	35.6094	17.7862	16.7966	23.344	41.6822	17.9689	16.4136	21.8834	17.4394	19.6877	11.5024	12.0526	14.7674	15.4038	17.3653	21.9021	16.4864	14.5639	10.3264	14.0285	28.2538	11.9711	18.1932	13.8184	11.9576	9.26845	11.942	19.4801	19.8041	15.8432	19.9671	18.1262	15.9519	22.4113
LOCMI00298	51.5597	49.5348	20.638	15.9815	37.8782	30	18.3187	28.3206	9.30125	21.7901	8.07603	21.1898	22.0275	12.0333	5.71471	4.67373	12.0643	9.45074	17.3839	17.7602	24.2964	15.6994	13.9568	11.727	8.14354	7.41843	7.55536	7.3837	8.08698	6.65669	7.99195	9.91299	8.80452	5.7828	6.75121	7.23574	7.58169	9.18321	6.99739	9.4621	9.21284	5.05452	9.25905	7.54561	6.40768	6.31218	7.58813	6.24002	9.49186
LOCMI00299	0	0	0	0	0	0	0	0	0	0	0	0	8.6283	17.7767	0.24872	0.813656	0	0	0	0	0	0	0	0	0	0	0	0	0	0	0.127775	1.62273	1.08909	0.188763	1.80306	3.40113	0	0	0	0	0	0	0	0	0	0	0	0.321611	0
LOCMI00300	13.3634	10.2628	6.44841	6.76211	11.404	8.37073	17.8998	3.84976	4.67814	6.31901	5.70863	6.91303	11.5086	8.62739	25.2469	24.5941	9.99452	8.86331	4.17791	4.61168	8.89104	8.21449	6.6171	5.12988	5.57185	6.97041	5.60762	7.26345	8.53125	4.67978	6.11035	6.11814	7.20624	5.36502	6.56173	3.0347	6.84003	6.36877	7.27379	7.24575	6.69564	6.18377	5.41438	6.13995	5.26971	5.31171	6.02323	4.46886	10.763
LOCMI00301	237.029	1365.18	917.973	770.162	1541.8	728.14	337.993	971.248	923.887	1042.4	1215.33	927.3	58.4748	52.0266	74.953	52.2229	3.09661	3.95554	23.975	15.6212	15.3416	11.3401	185.06	122.119	122.491	287.188	1067.45	306.677	218.276	49.5135	176.829	125.762	150.786	300.692	242.62	97.3434	338.942	99.6096	359.577	205.354	201.824	30.4732	182.274	142.267	164.104	65.3487	111.336	62.0047	4.79792
LOCMI00302	9.93781	11.8521	17.295	47.1161	32.4479	10.956	9.96936	10.0775	12.8251	25.8456	9.33962	1.88502	0	0	0	0	0	0	38.5993	43.1739	42.2711	44.0202	18.8962	26.4567	0	0	0.145625	0	0.141701	0	0	0	0	0	0	0.111571	0	0.300567	0	0	0	0	0	0	0	0	0	0	0
LOCMI00303	0	0	0	0	0	0	0	0	0	0	0	0	0	0	0	0	0	0	0	0	0	0	0	0.151304	0	0	0	0	0	0	0	0	0	0	0	0	0	0	0	0	0	0	0	0	0	0	0	0	0
LOCMI00304	0	0	0	0	0	0	0	0	0	0	0	0	44.2425	96.5655	2.58128	1.91917	0	0	0	0	0	0	0.188705	0	0	0	0	0	0.0905657	0	0.241106	2.62459	0.68502	0.178094	1.81455	7.41611	0	0	0.0760586	0	0	0	0	0	0	0	0	1.15305	0
LOCMI00306	94.9558	98.002	60.3812	43.0488	77.51	16.7763	123.651	55.552	52.4537	36.8058	25.7423	55.4195	25.4394	30.685	141.677	121.387	29.1231	20.5572	39.8959	24.6469	16.22	22.1787	39.2428	29.8221	16.6394	16.7254	19.5338	42.6255	29.9433	20.4494	25.6476	24.5235	27.5721	27.649	20.5413	25.8316	16.747	24.8531	25.3655	22.9426	19.0258	51.2257	22.1796	27.2212	27.7563	29.3817	32.2495	19.1922	50.9858
LOCMI00307	0	0	17.9826	19.1328	0	3.27343	2.23399	0	17.7998	15.0582	0	0	8.93482	11.4044	40.1501	46.294	15.607	16.5075	15.8575	14.2771	149.774	125.099	5.46938	4.98197	21.2119	27.1958	21.4069	25.2577	17.5278	26.5509	36.8569	36.5016	12.4891	34.9671	19.4041	41.2025	10.9613	15.6258	14.0801	13.3292	13.4506	14.1062	15.3565	20.3727	19.6708	20.2525	25.2735	40.3418	0.273309
LOCMI00308	0	0	0.336737	2.02732	9.47651	7.1105	0	0	2.01377	1.88707	9.09221	1.83508	0	0	0	0	0	0	0	0	0	0	0.0958105	0	0	0	0	0	0	0	0	0	0	0	0	0	0	0	0	0	0	0	0	0	0	0	0	0	0
LOCMI00309	9.03624	14.9678	4.19359	3.94491	0	0	7.5541	0	3.76181	0	3.53846	5.71335	0	0	1.66925	1.82024	0.845742	1.04335	2.13266	2.54091	3.0146	2.92053	4.92189	2.6954	0.182977	0.317107	0.662068	0.8627	0.64423	0.126808	1.14339	0.259303	0	0	0.26891	0.67633	0	0	0	0	0	0.11357	0	0.615082	0	0.790185	0	0.863378	1.15522
LOCMI00310	92.2647	57.3111	45.495	63.9438	25.1044	56.5097	26.5139	43.8569	46.4121	66.2379	81.2916	43.7522	89.9752	68.4452	85.9295	97.5745	169.471	172.115	143.874	139.449	158.232	155.771	144.674	176.094	82.2047	101.992	86.4725	113.962	68.7942	131.096	117.84	93.3285	78.259	106.177	79.2823	153.436	68.9519	91.6611	87.9277	82.7614	73.7232	94.508	67.7816	84.3917	98.6769	98.1632	95.1626	155.741	256.551
LOCMI00311	24.9415	17.7059	27.904	31.2658	8.72532	19.6406	29.0418	9.03285	25.2163	72.9745	12.5572	13.5169	162.812	213.833	115.843	90.4349	0	0	0	0	112.331	104.734	0	0	14.502	18.9433	13.5751	13.0115	12.9553	12.7504	7.77713	14.7233	20.1747	18.9822	22.5851	27.8017	13.8568	10.2376	13.8668	11.8202	14.7956	11.4193	16.7525	12.3691	8.94129	17.7599	17.7946	17.873	0
LOCMI00312	4.02995	0	15.0789	7.91702	3.28955	1.85118	6.31679	0	14.2603	9.82579	2.36711	0	17.4041	15.7204	9.67779	12.7856	16.5205	14.7445	21.6039	21.2473	19.4104	16.761	18.1591	19.8344	8.44595	7.955	9.44855	8.07963	8.90667	15.9481	12.047	9.54055	5.16127	12.9947	12.9522	14.1388	9.12279	9.03982	6.63545	10.5246	10.0406	9.19289	12.237	9.25804	9.39056	10.5721	6.70878	11.5514	14.065
LOCMI00313	5.3446	5.90196	8.78459	10.6553	6.30162	9.27472	4.46798	2.25821	7.29296	11.3902	7.67387	4.50565	17.5387	21.6208	8.11778	8.97171	13.9063	15.0162	14.1756	12.8995	16.753	15.9707	9.96838	7.77188	4.00429	5.0953	4.56854	5.95298	6.01194	5.55018	6.0301	5.16339	4.4032	7.07668	5.83184	7.86715	6.23899	5.05894	5.1556	6.58076	4.8422	5.53053	5.81685	5.51761	3.7894	5.66032	5.50172	5.24841	11.8889
LOCMI00314	0	0	5.6497	7.16081	1.39469	3.92429	1.07127	0	6.75732	12.7754	0	0.810226	2.14227	2.39259	1.26251	5.4208	6.23673	7.8049	2.59233	3.42317	18.8104	9.28609	11.3793	10.4639	2.75054	3.05795	2.06557	1.65162	2.31446	2.73342	2.51328	1.98571	1.84274	2.0361	2.28809	3.54875	2.13228	2.45463	2.45522	3.25619	3.22499	2.70575	2.42675	2.00621	1.71505	2.16646	1.85502	2.77526	2.88333
LOCMI00315	5.96269	3.29225	14.2972	15.3583	5.94878	3.65199	2.90773	5.03873	11.584	16.5843	2.33491	4.39837	24.9202	22.1332	3.79397	3.00278	14.3239	15.1176	10.521	10.9681	21.55	22.4834	31.8873	27.9388	7.76759	8.71863	9.02875	8.25434	6.9906	11.38	6.53884	8.38412	8.30645	9.56697	10.2326	9.26043	7.5758	6.07814	7.6162	8.51088	5.10206	10.9413	10.1886	8.79386	9.12029	6.77839	6.56955	12.502	14.2802
LOCMI00316	7.15788	5.17374	5.54904	12.0166	3.71814	6.57602	9.79173	9.89791	6.09513	7.61554	4.58661	11.1086	17.4053	16.6621	14.064	15.1396	16.3343	15.13	7.76659	9.12592	17.3398	18.5629	13.9841	9.46242	3.67624	5.9258	4.48162	8.5732	4.87118	5.23247	4.69324	6.16205	5.96532	6.1123	5.8094	7.19599	4.49471	4.8874	5.37661	4.96043	4.66725	3.97469	5.48157	5.64738	5.412	6.08859	7.62996	5.03605	11.1308
LOCMI00317	4.17388	2.07412	5.81112	5.19319	1.70352	7.66918	1.30848	0	7.81918	4.74913	2.45165	1.97927	2.32589	1.25245	3.85516	1.89175	7.14893	8.76505	13.0876	17.6049	5.87443	3.62102	14.7774	11.5553	1.77487	1.75768	1.83487	2.54034	1.04151	2.98724	5.54544	4.67115	0.844043	1.17033	2.98105	2.8116	2.18045	1.78837	1.8743	2.20956	1.26051	2.518	1.63536	4.04856	3.14223	4.37988	2.71893	3.29009	1.92097
LOCMI00318	0	0	0	0	0	0	0	0	0	0	0	0	8.48635	10.832	0.208387	0	0	0	0	0	0	0	0	0	0	0	0	0	0	0	0	1.06825	0.912478	0.158153	0.80569	3.98943	0	0	0	0	0	0	0	0	0	0	0	0.215567	0
LOCMI00319	0	0	0	0	0	0	0	0	0	0	0	0	0.992758	7.12775	0	0	0	0	0	0	0	0	0	0	0	0	0	0	0	0	0	0.613472	1.44105	0	0.954301	9.20056	0	0	0	0	0	0	0	0	0	0	0	1.02131	0
LOCMI00320	1631.67	4226.09	2366.36	1133.84	3900.26	4554.9	1273.85	2136.62	2014.41	1901.11	2524.07	1300.23	5543.13	6930.08	2726.85	2198.89	8.58233	11.0936	1.81862	2.84387	1882.15	2110.81	0	0.251398	1999.05	1781.91	2527.33	1883.81	2011.87	775.304	2583.75	2427.4	2897.79	3237.22	2648.15	1502.33	3092.81	2060.3	2150.89	2728.2	2824.9	945.027	3077.19	3163.05	2180.54	2608	2711.73	1506.38	0
LOCMI00321	2.31882	2.30457	0.8071	0.911085	0	27.6943	0	0	1.93066	0.753831	2.72406	4.39837	8.39905	2.78322	1102.15	140.13	0.130217	0	0.938176	0	2.03067	0.591669	4.82246	1.29689	6.33884	6.10304	6.45604	3.48675	15.044	3.02629	1.10028	2.39546	3.43869	3.576	7.45264	2.47317	7.67194	3.27284	1.52721	5.07379	5.25212	4.72126	4.99695	2.36758	1.82881	2.43327	3.86021	0.664664	3.91309
LOCMI00322	0	0	0	0	3.40703	0	0	0	0	0	0	0	0	0	0	0	0	0.180723	0.844359	0	0	0	0	0	1.77487	4.83361	3.36394	5.67842	5.65389	13.7062	3.16882	6.46775	3.93887	1.17033	2.23579	3.9831	6.78361	14.5174	5.49795	11.1951	9.76895	2.518	9.40335	7.67095	5.08741	10.2197	4.83365	6.77957	15.3678
LOCMI00323	1.86097	22.1944	21.0514	46.0649	13.6715	10.2581	23.3359	56.6135	74.3735	39.324	10.9309	58.2434	485.844	385.679	5.15659	4.49843	0.104506	0.080577	0	0.196233	0	0	0.0921489	2.81021	0.565247	1.07756	2.31794	0.533006	1.59211	2.11536	0.176606	0.480618	3.51236	0	2.82441	7.41701	24.9525	3.6585	2.33989	58.4524	19.6704	1.82435	7.83829	20.521	2.53513	31.0823	11.0451	1.33356	1.42747
LOCMI00324	412.287	616.243	538.416	107.994	272.941	453.334	449.826	489.681	570.318	466.47	430.946	338.674	195.375	203.917	432.978	371.764	205.822	262.851	83.4039	79.4177	175.653	170.637	36.8114	24.8744	474.089	359.201	360.349	299.628	394.846	294.936	314.241	368.622	373.755	214.82	386.336	259.865	408.336	407.633	493.316	398.702	495.59	307.476	433.735	440.18	332.843	301.766	395.688	271.559	622.537
LOCMI00325	7.35023	3.65253	1.27918	1.68465	0	0	1.15212	4.65845	1.52996	2.98688	0	0	0	0	0	0.555231	0	0.0795635	4.2749	7.94435	20.6898	23.256	3.36662	10.6884	0	0.483637	0	0.131575	0	0.077361	0	0.316382	0	0	0.328103	0.206302	0.213321	0.185255	0.110022	0.259403	0	0.207854	0.179993	0	0	0	0	0	0
LOCMI00326	0	0	0	0	0	0	0	0	0	0	0	0	27.3963	74.7454	2.59482	1.69772	0	0	0	0	0	0	0.417328	0	0	0	0	0	0	0	2.13286	6.52994	7.57474	0.787721	3.76215	12.143	0	0	0	0	0	0	0	0	0	0	0	2.01316	0
LOCMI00327	0	0	0	0	0	0	0	0	0	0	0	0	2.41616	3.60293	0	0	0	0	0	0	0	0	0	0	0	0	0	0	0	0	0	0.229702	0.179857	0	0.297765	0.337007	0	0	0	0	0	0	0	0	0	0	0	0.0637349	0
LOCMI00328	0	0	0	0	0	0	0	0	0	0	0	0	0	0.551392	0	0	0	0	0	0	0	0	0	0	0	0	0	0	0	0	0.261577	0.237286	0	0	0.246078	0.309453	0	0	0	0	0	0	0	0	0	0	0	0	0
LOCMI00329	0	0	0	0.546651	0	0	5.23391	0	1.7376	0	0	0	0	0	0	0	0	0.542168	0	0	1.04434	1.27801	1.03338	1.86753	0	2.85622	1.52906	0.298864	0.892719	1.05432	0.396103	0.718639	1.12539	1.17033	0	0.9372	0.484544	0	0.249907	0.294607	0	0.314751	0	0	0	0	0	0	0.320162
LOCMI00330	2.76503	6.41209	38.1756	78.2211	18.0562	55.8858	5.77877	7.00972	35.4919	56.0308	7.57924	22.7272	17.9761	15.4877	4.08623	8.63322	14.6994	9.17866	79.8012	79.8885	64.7444	68.5299	90.3184	71.6009	6.15887	3.97834	5.2673	5.5436	3.02267	7.45009	5.33551	7.37908	8.20079	6.84845	4.69022	7.08813	1.28396	3.71679	1.71072	1.04088	3.20098	3.19715	1.71533	3.95243	1.58598	0.725375	4.06934	3.6546	6.29214
LOCMI00331	0	0	0	0	0	0	0	0	0	0	0	0	7.0788	14.7389	0.469324	1.53533	0	0	0	0	0	0	0	0	0	0	0	0	0	0	0	0.656148	0.68502	0	0.226819	1.56879	0	0	0	0	0	0	0	0	0	0	0	0.242747	0
LOCMI00332	0	2.00259	2.10403	0.263901	1.64477	1.85118	0	2.55412	0.83884	0	0	0	0.561422	0.806173	1.48889	4.26187	1.69732	2.35563	2.24192	1.69978	1.5125	1.64525	1.1973	1.91583	3.18253	2.33347	1.62397	1.44279	1.72387	4.66567	1.721	1.56118	2.17317	3.10742	1.07935	1.24421	2.22222	2.13299	1.20645	1.28002	2.43409	0.911691	0.592115	2.05734	1.4447	1.05721	1.89596	1.54019	4.17314
LOCMI00333	3.32013	3.29973	19.0677	8.26189	8.13041	9.15073	8.32668	4.20849	18.6594	8.63479	11.7011	6.29767	8.32563	5.97759	17.7863	7.0224	16.2209	17.9696	14.1046	12.2534	9.76106	9.14936	21.8655	19.6833	18.7572	22.0209	31.867	11.1734	19.8833	17.7517	29.3026	26.5815	39.3887	27.4628	28.4555	16.7738	26.2094	24.7695	19.6802	30.2307	20.5549	13.6452	45.8553	42.0353	34.993	38.6143	21.1472	30.9295	28.2688
LOCMI00334	8.29308	5.07207	5.77306	5.18006	5.20725	4.10251	7.59946	6.46894	3.85079	3.11079	6.74472	4.23511	4.08808	1.53138	5.30295	6.93917	4.29888	5.5519	4.90392	4.5742	2.91299	2.83226	5.8754	4.45985	14.1835	13.8014	9.44146	9.40965	9.82381	24.9231	10.8971	10.7639	8.77215	6.17106	6.49258	10.8863	13.071	18.3937	14.2469	14.814	10.885	14.2875	9.373	10.682	10.7485	8.70239	6.18718	12.0075	30.8278
LOCMI00335	0	0	0	0	0	0	0	0	0	0	0	0	2.626	12.5694	0	1.89853	0	0	0	0	0	0	0	0	0	0	0	0	0	0	0	0.811366	0.423534	0	1.1219	1.76355	0	0	0	0	0	0	0	0	0	0	0	0.450256	0
LOCMI00336	30.9358	17.081	23.3299	4.95202	28.0579	34.7369	8.62057	8.71405	12.1632	4.46977	20.1901	13.0399	13.4081	20.6286	17.7791	11.4247	18.1446	20.0921	34.0724	32.2584	17.846	15.7871	23.9988	24.6074	17.3311	17.7319	21.4069	14.029	22.0554	22.8643	18.2673	24.8564	15.2921	21.6855	17.7986	20.2601	20.5504	20.4456	15.4354	14.3145	8.04502	27.0871	19.1915	10.8797	15.0334	15.3296	16.4202	15.1074	29.2666
LOCMI00337	174.076	201.206	204.724	203.079	105.788	145.131	170.686	173.995	172.391	169.523	150.445	132.367	0.213664	0	0	0.23171	0	0	0	0	0.0479686	0.039134	0.0379721	0	0	0	0	0	0	0	0	0	0	0	0	0	0	0	0	0	0	0	0	0	0	0	0	0	0.0588224
LOCMI00338	73.0429	88.474	20.6567	10.4632	9.3161	12.5822	55.8148	52.08	66.5174	3.71026	64.3558	43.2964	0.635986	0	0	0	6.15277	6.0288	1.84703	1.92554	0.571126	1.63079	8.47698	7.40446	11.9249	11.7751	13.0448	8.82583	7.81129	4.99704	28.8103	17.6852	34.7728	16.9606	24.0464	10.2506	12.0568	7.70908	8.20006	13.2113	11.5465	1.37703	27.2774	28.4331	18.4933	30.9386	20.156	7.41515	7.00354
LOCMI00339	8.59328	21.3512	20.9371	20.821	7.01448	31.579	18.8575	32.6777	48.295	8.38082	30.2851	0	8.38004	3.43809	3.96855	1.29826	31.3671	31.0684	107.78	118.704	5.3753	35.0825	23.6159	30.9996	14.8776	11.9871	37.1472	41.841	13.7846	22.4301	25.2807	24.0427	16.7981	21.0831	14.9601	19.5365	20.9494	19.9258	28.041	10.3113	19.4638	11.8263	24.4102	14.0383	41.5883	28.9308	38.5626	25.2474	32.9578
LOCMI00340	8.0047	7.95551	2.08962	6.29023	0	3.677	0	10.1465	5.83166	5.20453	0	0	5.57576	10.4085	13.3082	6.04669	11.0132	16.983	7.28693	6.75256	15.7725	18.5865	7.1346	8.05851	7.78027	9.26994	4.10543	6.01822	6.84825	7.75094	6.83684	5.16829	1.61871	5.05005	5.35977	5.39211	4.64631	9.88578	6.23055	6.78001	5.74136	6.03631	7.05671	4.9038	3.7305	6.99981	4.9247	6.88337	13.5082
LOCMI00341	15.5135	7.7091	3.59981	6.43404	12.6633	0	9.72674	22.9418	2.69097	2.52166	3.03744	4.90438	0	0	10.9855	7.81254	0.145198	0.335856	0.523054	0	4.52857	5.014	5.50529	5.63977	0.157069	0	0	0.185137	0.184337	0.217706	0	0	0	0	0	0.145142	0.15008	0.130334	0.154809	0	0	0	0.253264	0	0	0	0	0.370565	0.19833
LOCMI00342	0	0	0	0	0	0	0	0	0	0	0	0	17.1071	36.6356	0.195552	0.959583	0	0	0	0	0	0	0.052418	0	0	0	0	0	0	0	0.200922	1.64037	1.42713	0.445234	2.07918	6.7149	0	0	0	0	0	0	0	0	0	0	0	0.960872	0
LOCMI00343	0	0	5.08473	1.91328	9.53969	2.68421	0	0	4.86527	0	3.43231	5.54195	0	0	0	0	0	0	0	0	1.09656	0.149101	0	0.163409	0.532462	0.307593	0.214069	0	0	0.123004	0	0	0.393887	0.409615	0	0.16401	0	0	0	0.618676	0	0.110163	0	0	0	0	0	0.279159	0
LOCMI00344	8.11588	29.5754	33.8982	9.5664	11.0413	19.8831	8.48088	17.1457	23.0875	12.3126	41.3149	12.8286	20.3515	18.9413	20.4895	26.1575	12.4575	12.5335	4.92543	3.70844	22.1681	9.24976	18.6201	10.44	14.1333	13.2436	10.1088	7.94203	11.7652	4.44181	11.8097	7.45255	17.5061	6.06837	13.0421	5.467	15.5458	15.1369	10.8524	12.9845	13.2762	6.52816	10.5996	11.0487	6.78876	9.22614	11.9443	5.29885	9.75308
LOCMI00345	1.54045	0	0.714901	0.605255	24.7294	42.4568	0.643891	0	2.3514	2.33701	24.1287	14.6097	0	0	0.0948546	0	0	0.022233	0	0	0.0642391	0.052408	0.533945	0.344623	0.811015	0.675733	0.376219	0.919178	0.439299	0.367499	0.877134	0.530454	0.553795	0.647897	0.275053	0.259418	0.35766	0.543556	1.13754	0.579895	0.852893	1.21973	0.452671	0.262139	0.404973	0.314315	0.260159	0.417021	0.196936
LOCMI00346	0	0	0	0	0	0	0	0	0	0	0	0	1.23343	2.8043	0.136294	0.222933	0	0	0	0	0	0	0.0730676	0	0	0	0	0	0	0	0.350091	0.825708	0.895197	0.103438	0.592823	1.44958	0	0	0	0	0	0	0	0	0	0	0	0.352473	0
LOCMI00347	20.5755	548.034	413.224	111.563	628.141	321.349	0	99.1069	48.824	70.9026	164.364	183.431	0	0	0	0	10.6301	0	38.7097	114.99	7.20744	0.210001	215.177	2.30153	44.7468	58.7027	137.788	28.8762	13.4956	0	0.781047	0	0	0	0.367383	0	0	0	0	1.74275	0	0.310318	0	0	0	0	0.297848	0	43.8757
LOCMI00348	0	0	0.45603	0	0	0	0	0	0	0	0	0	35.4098	72.8629	3.14637	1.18765	0	0	0	0	0	0	0.129752	0	0	0	0	0	0	0	0.373011	3.83489	1.23642	0.918419	1.28667	7.13407	0	0	0	0	0	0	0	0	0	0	0	0.625916	0
LOCMI00349	45.4489	29.0376	20.9039	27.6363	13.2496	14.9123	69.204	65.8395	20.9477	13.7197	19.0684	27.7097	58.7933	22.7296	33.5827	35.3127	20.2358	23.8956	13.7912	15.062	16.8546	15.0757	30.8637	35.0421	23.4678	29.3923	23.3097	39.7489	27.542	37.4479	38.51	32.4186	19.6943	28.2179	24.6351	33.3487	24.4964	30.7647	26.2402	21.7682	25.2452	31.58	33.0707	36.7921	36.3102	30.3753	32.4258	33.0338	69.9731
LOCMI00350	7.06155	4.38635	2.91873	2.31212	13.6899	1.62188	7.19466	7.83211	5.32828	4.59131	10.3695	5.86006	0.73782	0.882894	7.33762	7.20122	3.42027	4.20412	1.5178	2.97847	3.92023	3.42346	5.9443	7.80018	11.904	13.5676	11.7059	6.76281	9.75428	7.76672	8.04172	6.68703	10.1149	4.82628	9.53532	6.09463	11.7842	10.2783	7.71615	10.9031	11.5293	2.9288	6.83049	5.67789	4.0504	5.63474	5.55834	4.34341	18.2811
LOCMI00351	13.6182	15.9953	25.8546	37.7792	18.1901	34.1213	13.9719	18.8312	34.531	37.4296	15.9981	15.2638	96.5836	103.274	105.429	87.9076	60.4849	61.484	147.011	157.176	42.7473	52.2484	52.3523	71.6644	22.0355	22.483	21.679	18.793	24.0958	24.4444	30.3119	34.1049	27.7056	24.6463	23.5421	40.4465	22.7079	23.2774	23.3493	25.2538	22.5263	32.3486	24.9809	26.7978	33.1975	27.2815	34.5883	31.1096	49.2859
LOCMI00352	1.09428	2.1751	9.14109	8.31237	2.67969	5.02662	2.05828	2.77413	13.6665	4.98036	5.14204	7.26472	6.09784	5.03481	0.60643	0.330643	8.05007	9.04968	6.86239	8.53871	8.00859	9.04656	14.4674	12.73	2.59251	4.43534	2.56562	5.01465	1.95038	5.98896	4.56927	7.8189	3.8356	7.36387	3.71236	7.55552	3.30288	2.37189	3.60352	3.08952	0.908794	3.50705	4.0731	5.25123	5.02128	3.54054	4.43538	9.35757	8.30982
LOCMI00353	0	0	0	0	0	0	0	0	0	0	0	0	1.85014	5.7562	0.408881	0	0	0	0	0	0	0	0	0	0	0	0	0	0	0	0	0.571644	0.298399	0	0	2.7335	0	0	0	0	0	0	0	0	0	0	0	0	0
LOCMI00354	5.36095	5.328	5.59787	9.82969	15.316	32.0135	5.04184	10.193	15.6224	11.3282	22.0424	17.7952	9.70899	12.333	8.91285	21.8679	13.8484	14.2754	15.9963	24.3077	9.72485	12.0375	11.1492	15.8911	12.7009	17.6372	17.2826	27.6381	18.728	33.9672	22.1309	22.8448	11.5636	14.656	16.9906	21.3664	19.604	21.7539	22.3082	14.1898	15.9877	39.1128	16.2786	18.6105	19.0263	16.8766	18.2371	33.2942	31.8693
LOCMI00355	0	0	0	0	0	0	0	0	0	0	0	0	11.6649	28.1546	0.493649	1.07661	0	0	0	0	0	0	0	0	0	0	0	0	0	0	0.0845341	1.38031	0.840612	0.249765	1.35193	3.3002	0	0	0.0533338	0	0	0	0	0	0	0	0	0.936203	0
LOCMI00356	0	0	1.95567	0.490584	0	0	0	4.74804	0.779691	0	0	3.55253	0	0	0	0	7.36229	8.10936	3.78879	2.76487	0	0	0.741917	0.837994	25.2578	15.1825	17.5646	21.4569	22.1654	42.736	3.55477	6.77179	5.04983	2.62574	4.34737	5.25673	13.9151	21.7141	14.3536	16.1279	18.3824	33.755	4.76981	13.0035	5.10276	6.55111	3.79566	5.54739	37.6395
LOCMI00357	61.1878	95.7785	53.2432	30.4522	48.6974	50.5925	60.4229	63.9866	50.9452	75.091	35.9404	52.2278	200.745	177.485	102.576	80.4241	33.2443	37.3557	30.9451	38.3897	81.2374	84.1521	60.5206	67.4168	98.6867	71.745	89.326	69.7714	114.62	39.0264	75.6328	71.3747	113.423	83.4242	108.297	59.2497	125.284	98.1596	91.3141	91.9916	128.08	59.6378	102.938	111.829	73.5928	90.6934	125.998	44.2854	39.3078
LOCMI00358	12.8899	4.27024	0.747754	0	0	3.94737	2.69393	5.44628	0	1.3968	0	0	1.19715	0	0.79371	1.29826	1.20643	0.744153	0.434596	0	1.07506	0.438531	2.76582	0.961228	0.783033	0.452343	0.629614	0.922962	1.2253	2.35155	1.22326	0.739775	0	1.20475	1.53437	2.41191	1.99518	1.5161	1.28628	0.606545	0.973188	2.10605	1.68346	0	0.616123	0	0.932966	2.87369	2.30705
LOCMI00359	0	0	0	0	0	0	0	0	0	0	0	0	58.7361	70.285	1.36639	3.35247	0	0	0	0	0	0	0	0	0	0	0	0	0	0	2.45684	9.55153	7.47886	2.074	4.62252	24.4977	0	0	0	0	0	0	0	0	0	0	0	4.0637	0
LOCMI00360	8.44051	7.09809	8.07907	8.5885	9.53969	14.0176	12.416	8.64143	6.68975	7.282	3.05094	8.00503	2.89444	3.31203	4.19784	11.9671	11.4123	18.259	6.82992	6.29864	18.8446	17.5442	18.2932	22.9135	5.08797	5.94681	4.94736	4.23059	3.51797	6.51921	7.60957	5.95272	6.60854	7.14551	3.94162	9.5308	4.1267	4.71289	4.12068	4.99523	4.28923	4.66356	3.27527	4.54101	5.70256	5.53569	4.15896	10.7631	5.1048
LOCMI00361	7.30429	0	10.8051	3.82656	11.9246	20.1316	16.0289	9.25867	6.08159	5.93642	12.8712	3.46372	5.08788	3.65297	0.674653	4.41408	13.9463	18.1852	24.7503	33.1192	5.02591	5.03215	2.35095	3.47244	19.7455	14.9952	10.7034	8.10669	15.883	34.1336	20.4488	21.3795	14.7707	9.72836	16.3026	26.2416	15.8991	14.5437	14.4321	15.4669	12.1324	25.3374	18.96	24.611	17.2822	15.0102	17.9752	19.8901	23.812
LOCMI00362	42.412	9.36698	4.10059	6.78906	34.6198	17.3175	23.637	11.9467	8.82811	6.12791	16.608	8.93862	3.93901	3.77081	26.9861	42.7169	6.61588	6.73338	3.81323	3.9753	5.60072	2.16436	23.1011	14.4959	4.00778	1.98447	4.14326	6.74854	6.04745	12.4988	7.1554	6.08525	3.1765	7.26736	5.46927	6.34877	3.28239	3.56318	3.95014	8.64815	8.53894	7.28495	6.00073	4.33037	4.39236	7.82963	5.79844	12.6072	9.3983
LOCMI00363	0	0	0.338982	0	0	0	0	0	0	0	0	0	46.1301	119.623	3.59815	2.35418	0	0	0	0	0	0	0.192898	0	0.118325	0	0	0	0	0	1.84848	12.7439	6.56478	1.63846	7.82527	31.7086	0	0	0	0	0	0	0	0	0	0	0	5.49012	0
LOCMI00364	2.05755	3.06735	3.5808	4.44635	0	2.83544	4.51517	0	6.42421	2.67557	6.0428	2.92708	2.86641	1.64641	3.61082	4.35191	5.60393	8.86432	4.68262	4.12227	14.7366	6.61503	7.28463	5.69629	4.31219	6.4443	9.42204	10.1656	5.35422	6.97312	4.29576	4.95962	10.818	9.66345	5.41891	4.79325	4.77719	5.60071	2.95664	6.09962	5.98076	3.49107	3.82929	5.9873	2.95045	5.66763	5.65912	3.1946	9.39066
LOCMI00365	0	0	0	0	0	0	0	0	0	0	0	0	18.382	36.294	0.87052	2.13585	0	0	0	0	0	0	0	0	0	0	0	0	0	0	0	1.82557	0	0.330335	0.210357	2.64532	0	0	0	0	0	0	0	0	0	0	0	0.450256	0
LOCMI00366	223.425	256.214	133.399	64.8264	173.959	180	237.066	165.567	174.577	110.627	189.787	104.319	34.4779	27.5047	52.0674	37.3899	309.617	295.875	278.837	295.037	276.29	339.248	95.3145	123.037	197.742	174.966	193.921	146.197	227.906	127.779	185.283	171.036	146.897	182.158	164.177	102.265	183.357	211.387	214.244	217.386	165.572	150.469	164.643	167.758	169.31	185.458	224.41	107.066	400.504
LOCMI00367	18.4529	0	6.95805	6.44473	2.51044	11.3019	5.78485	3.89839	4.48117	4.99909	7.22592	0	3.42763	2.46095	11.3626	9.29281	13.1259	12.1179	6.22159	6.81032	10.0037	8.63214	6.85297	8.77247	8.4073	8.58024	11.2668	6.38625	7.23572	6.99181	8.46409	6.8838	10.3654	4.74291	12.3557	4.31605	16.959	12.2473	11.0485	12.1564	13.9319	5.10227	14.4601	7.53637	4.41014	6.45456	7.12328	6.02395	16.5136
LOCMI00368	10.5738	3.31859	2.2276	5.17497	8.17687	4.09023	10.4678	4.23254	6.13951	5.06574	5.23019	3.69463	0.775297	1.11329	0.925239	0.168156	4.96909	8.28915	2.42049	2.58205	10.6871	11.4169	4.90513	3.4238	4.53016	5.50739	4.32215	4.42319	4.28505	8.2237	3.59133	4.07229	3.7513	3.27692	3.03074	3.53012	6.10525	6.64855	5.56459	4.20307	5.04204	6.5678	3.76134	3.92071	2.67339	2.57926	2.85991	3.21697	18.6975
LOCMI00369	116.394	96.7921	96.3205	68.7536	38.7792	41.4635	99.7848	111.405	112.732	50.1941	33.486	56.3206	102.585	70.8023	117.598	78.9511	71.7657	73.4352	71.3586	78.1486	76.6701	84.1267	93.391	84.2286	62.6257	58.3927	59.1735	97.9691	60.4581	71.1023	61.09	71.7762	73.6536	82.256	60.0149	63.0705	61.3559	70.885	71.1117	58.3466	59.5411	60.6343	68.4061	71.3045	75.7881	77.0634	64.1294	71.6054	163.439
LOCMI00370	20.5033	10.1886	27.9511	24.6153	62.7611	32.964	22.4967	10.8289	35.9205	29.4391	10.036	38.8908	0	0	0	0	0	0.0739801	0	0	0	0	0.0846046	0	0	0.179879	0.125186	0.122342	0	0.719322	0.162147	0.29418	0	0	0	0.287737	0.297527	0.516765	0.204602	0	0	0.0644226	0.167362	0.523359	0	0.298822	0.123668	0.653003	0.13106
LOCMI00371	17.5742	4.36656	26.7617	37.4025	5.37952	30.2731	24.7922	13.9228	22.8631	22.853	2.58068	6.25031	70.3888	74.7074	65.7407	53.7655	11.1027	9.98731	13.7764	11.5822	46.8581	46.636	18.9272	26.2928	68.326	57.8183	47.9643	48.2901	68.4418	49.7565	60.2493	60.706	67.8196	51.4329	80.0178	56.602	51.5147	50.4953	76.8134	65.899	72.4793	53.9218	74.8825	82.7655	69.9322	56.2853	70.5968	48.2756	33.1957
LOCMI00372	24.9719	38.8823	31.1458	47.3141	41.4474	27.5304	27.6607	43.2599	28.4154	35.4494	32.2696	32.3675	24.1203	20.8147	12.9164	16.0969	61.6563	42.8895	133.871	98.3066	13.8502	21.7492	40.1872	41.6204	16.7374	22.5656	14.4542	16.9867	25.5184	18.8887	20.2227	13.4719	20.6482	17.1548	15.6803	20.6531	27.9752	28.994	23.9227	32.902	31.2973	23.696	15.7363	16.2331	19.2174	21.2547	21.7497	23.5018	16.7925
LOCMI00373	14.0594	24.8894	22.4799	11.0481	15.7799	21.393	17.63	13.9228	30.9109	27.7092	18.0648	16.2508	4.89661	6.59183	3.81458	6.37221	2.68933	3.80469	1.95536	3.15035	46.4183	52.1292	3.76369	3.36647	8.64751	9.66722	9.85038	11.9546	7.83087	16.3697	7.5468	6.69469	6.98926	10.9025	8.47247	11.1971	6.91112	7.24209	7.78657	7.78384	6.76695	11.7949	5.20735	6.68404	7.74925	6.83876	4.86545	9.92798	0.0674025
LOCMI00374	7.08295	11.4391	4.77656	10.3201	1.44541	0	25.5352	5.61132	13.0846	2.87826	8.32075	0	0	0	0	0	2.93344	2.8368	0	0	0	9.53341	0.0876811	3.86239	0.430273	0.978706	1.29739	1.90186	0.252486	0.0372739	24.1983	10.8994	0	13.5297	0.711388	0	0.205564	1.16037	0.0530105	0.562432	1.00268	0.0333826	0	0.180797	11.3628	11.3811	3.01188	0.211484	0.407479
LOCMI00375	11.822	122.529	105.809	128.51	110.285	288.592	10.5888	94.1923	121.632	136.709	132.928	208.223	83.2884	78.7184	93.2816	70.4212	111.817	13.5281	142.467	103.645	12.677	8.61854	276.469	156.608	17.5436	24.3586	31.5535	16.3252	14.9303	24.9563	25.8039	21.9538	14.1162	23.4404	14.4745	44.6524	20.194	21.3681	26.7964	18.596	10.7107	26.8084	22.0018	26.2103	66.356	16.6883	25.5478	55.7511	16.9704
LOCMI00376	828.392	843.799	1069.59	1164.17	2797.37	2172.63	536.63	596.912	1410.21	1423.62	2547.99	1819.06	822.681	1138.01	1730.92	1601.53	961.859	766.477	1503.01	1681.42	2103.68	2611.89	2887.01	3052.28	979.522	995.155	1359.71	1182.87	1044.2	677.246	1706.69	1539.03	1169.61	1943.99	1049.51	1087.48	762.558	708.667	815.813	805.491	1146.29	947.27	1259.9	1364.18	1379.38	1255.22	1265.6	1125.17	236.505
LOCMI00377	0	0	2.45047	0.461031	11.4936	25.8719	4.41415	8.92402	4.39633	5.72185	8.27063	0	0	3.52094	0.650268	3.1909	1.58144	2.59109	2.84844	1.48475	1.76154	3.95207	2.26598	2.16566	1.71072	2.96476	2.57914	1.76438	2.25869	5.63151	1.67031	1.81824	0.949124	0.987024	1.88561	1.38322	4.49517	1.77443	1.26459	4.47235	3.18924	6.63631	3.10325	1.79708	2.52388	1.84694	2.29307	2.69069	7.56045
LOCMI00378	21.3784	54.298	23.9768	35.7768	60.1078	141.849	38.7225	63.23	75.649	15.4443	58.6004	108.136	103.909	69.3768	28.5219	36.6046	25.078	36.409	29.3123	26.3	10.6982	10.1825	11.6445	24.7106	50.3603	48.8899	46.8166	34.5273	55.2083	98.4032	70.7832	90.3849	58.2824	34.9671	56.1977	103.34	54.7377	69.3284	69.6894	70.2507	45.9112	96.37	74.4556	84.6438	83.1114	81.6332	71.3504	97.4786	57.0305
LOCMI00379	3.92177	6.82092	5.11886	0.770448	10.404	0.900743	6.14722	11.185	0.40816	0.637468	1.15178	0.929857	4.09762	4.51105	6.88237	9.77616	1.87198	1.2311	6.64437	5.27261	0.183987	0.80054	2.13612	1.26121	5.12212	5.93511	6.10599	3.01873	6.29097	1.44468	5.39656	3.20735	54.4568	2.88655	5.33939	5.11843	7.11369	7.26505	3.9918	6.43589	7.40232	2.29198	4.41768	2.80296	3.65539	4.97269	4.96747	2.2951	3.53467
LOCMI00380	11.0671	13.1989	6.54852	7.24727	7.22704	34.5694	22.2045	14.0283	5.52871	5.75653	23.4021	6.29767	4.93371	3.98506	6.13321	16.72	3.72895	4.50438	5.59707	6.53515	6.36892	4.06638	6.79528	7.42767	5.64733	5.24307	6.81128	6.65652	5.68094	11.3686	6.30163	5.1448	4.77438	7.44755	1.58086	6.958	3.9828	4.35139	3.97579	4.53071	2.17247	4.33974	1.73448	2.71195	3.65006	3.09689	4.00516	7.50768	8.65892
LOCMI00381	2.70529	4.48111	0.156936	0	5.8887	1.65692	0.565392	4.57218	0	0	0	0	0	0	0	0	0	0.039045	0.0912116	0	0	0	0.0893048	0.10087	0.21912	0.0949362	0	0	0.964357	0	2.05386	0	20.059	0	0.966082	4.30273	0.104685	0.227281	0.161977	0	0.136166	0	0.26499	0	0.258619	3.3908	0.0652693	1.42164	0
LOCMI00382	0	0	0	0	0	0	0	0	0	0	0	0	13.1686	27.075	0	0	0	0	0	0	0	0	0.106378	0	0	0	0	0	0	0	0	4.62359	2.02736	0.602375	4.4113	7.23574	0	0	0	0	0	0	0	0	0	0	0	0.923687	0
LOCMI00383	0	0	0	0	0	0	0	0	0	0	0	0	0.56532	1.21766	0	0	0	0	0	0	0	0	0	0	0	0	0	0	0	0	0	0	0	0	0	0.569479	0	0	0	0	0	0	0	0	0	0	0	0.0484651	0
LOCMI00384	0	0	0	0	0	0	0	0	0	0	0	0	0	0.417483	0	0	0	0	0	0	0	0	0	0	0	0	0	0	0	0	0	0	0.281348	0	0	0.2343	0	0	0	0	0	0	0	0	0	0	0	0	0
LOCMI00385	6.64026	2.19982	19.2603	12.1754	27.1014	0	4.16334	2.80566	9.21452	2.1587	28.6026	16.7938	0	0.442785	0	0	0	0	3.58213	3.26758	4.15364	2.2591	7.8913	5.81834	0	0	0	0	0	0	0	0	0	0	0	0	0	0	0	0	0	0	0	0	0	0	0	0	0
LOCMI00386	4.4046	1.45918	3.06617	2.11518	2.39691	4.04655	7.3643	3.72208	4.2785	2.3865	3.44956	6.96224	2.45446	2.05594	2.98339	1.33088	1.07184	1.14427	0.891032	0.928902	0.642875	0.74925	1.67211	0.574805	0.624328	1.15927	1.50601	1.99743	0.628043	1.29803	0.55733	0.884756	1.1876	0.823347	1.17969	1.48351	0.340885	0.74009	0.966976	1.65809	1.21934	2.21433	1.43814	1.64898	1.57901	1.1555	1.70028	0.981965	3.71645
LOCMI00387	2.13264	0	0	0	0	0	0	0	0	0	0	0	0	0	0	0	0	0	0	0	0.133402	0.108833	0	0	0	0	0	0	0	0	0	0	0	0	0	0	0	0.107502	0	0	0	0	0	0	0	0	0	0.101883	0
LOCMI00388	0	0	0	0	0	0	0	0	0	0	0	0	6.30611	11.5249	0	0.621702	0	0	0	0	0	0	0	0	0	0	0	0	0	0	0	0.177129	0.277385	0.288461	0	1.155	0	0	0	0	0	0	0	0	0	0	0	0.0982953	0
LOCMI00389	17.7074	853.53	12.3266	10.0495	1390	40.6699	5.55112	927.738	6.75732	5.75653	0	0	0	0	2.1807	6.24214	0	0	0	0	0	0	0	0.990356	0.896401	0	0	0	3.57689	0	0.560145	0.254064	490.17	0	3.16172	0.331333	0	0	0	0	0	0	0.28908	0	0	1.29037	0	0	0
LOCMI00390	0	0	0	0	0	0	0	0	0	0	0	0	9.72014	52.3411	0	0	0	0	0	0	0	0	0	0.243894	0	0	0	0	0	0	0	1.87704	0.58789	0.611366	5.06112	10.0364	0	0	0	0	0	0	0	0	0	0	0	1.24996	0
LOCMI00391	0	0	0.446029	0	0	0	0	0	0	0	0	0	19.2804	65.6253	1.42032	1.5488	0	0	0	0	0	0	0.253814	0.143341	0	0	0	0	0	0	0.486442	2.64762	3.10963	0.718623	2.5169	9.78305	0	0	0	0	0	0	0	0	0	0	0	1.46926	0.393181
LOCMI00392	0	0	0	0	0	0	0	0	0	0	0	0	5.84685	9.36453	0.298189	0	0	0	0	0	0	0	0	0	0	0	0	0	0	0	0	0.694816	1.74093	0	1.44112	3.62453	0	0	0	0	0	0	0	0	0	0	0	0.616925	0
LOCMI00393	62.9293	22.3366	51.2384	52.3944	40.3602	24.7773	64.82	8.54647	36.4895	36.5318	47.5243	14.9206	164.691	187.032	227.099	190.145	71.5615	84.467	56.8318	61.6171	76.8999	73.8622	40.2861	43.6176	148.816	98.075	108.516	98.4872	148.214	51.9455	104.723	92.6767	121.196	74.3609	118.182	44.6612	188.376	155.548	156.903	171.167	175.623	73.6395	162.027	131.488	93.4611	86.0815	113.544	45.0949	161.017
LOCMI00394	2668.58	2459.44	2078.6	899.901	2915.36	1564.25	3384.22	2453.55	1804.82	1462.82	1801.96	1213.49	4711.38	5148.42	3617.07	3519.85	1503.82	1135.23	905.047	960.643	1390	1782.01	1208.53	1249.23	1761.1	1388.74	1868.12	1198.96	1675.3	589.412	1976.52	1589.59	2447.7	2038.54	2064.36	1028.81	1989.54	1415.58	1379.87	1651.67	1743.42	708.175	2138.15	1848.78	1360.46	1480.1	1623.78	877.304	1297.06
LOCMI00395	0	5.00649	23.232	21.112	6.1679	6.94193	9.47519	15.9632	65.0101	20.4704	17.7533	11.9438	0	0	0.465278	0.761049	11.0326	19.3031	29.5526	32.4021	2.67838	2.31363	38.0392	48.8818	4.7432	3.9775	4.24446	3.96768	2.69355	1.48453	3.34638	4.55344	0.339557	4.94363	6.74592	0	3.21637	0.634819	1.80967	3.20005	3.80326	1.61445	2.96057	2.31451	4.3341	4.62531	3.46377	0.721962	3.47762
LOCMI00396	0	0	0.44215	0	0	0	0	0	0	0	0	0	27.6073	74.203	1.8773	2.303	0	0	0.256979	0	0	0	0.251607	0	0	0	0	0	0	0	1.44664	2.40588	1.37004	0.712374	2.72183	9.98322	0	0	0.304234	0	0	0	0	0	0	0	0	0.970987	0
LOCMI00397	0	0	2.25988	6.80277	0	0	0	0	0.675732	3.16609	0	0	0	0	0	0	0	0	3.28362	2.0539	7.51347	8.1177	3.21497	3.08661	0	0	0	0	0	0	0	0	0	0	0	0	0	0	0	0	0	0	0	0	0	0	0	0	0
LOCMI00398	0	0	0.479692	0	2.24993	0	5.18454	3.49384	1.14747	0.896063	0	0	0	0	0	0	0	0	0	0	0.862076	0.843966	0.136485	0	0	0.435274	0	0	0.19651	0.116042	0	0.237286	0.743182	0.772859	0	0	0.479973	0	0	0	0.416206	0	0.809968	0.281429	0	0.241031	0.199502	0.395036	0.211428
LOCMI00399	0.951699	7.56681	11.7595	17.9487	6.99163	3.49735	2.3868	1.20634	16.244	16.7071	2.23603	1.80519	84.5881	69.2994	19.866	20.7045	47.7792	39.4764	51.5004	49.1733	20.6573	25.7405	28.7934	36.1415	12.4877	13.5762	12.4118	14.9237	12.5523	16.7077	8.39944	13.1087	13.2151	12.4085	10.8755	17.7366	15.4675	15.5913	13.7896	18.0027	12.7899	15.7529	12.9577	11.2718	11.6682	12.2337	10.5392	21.6871	13.4322
LOCMI00400	0	0	0	0	0	0	0	0	0	0	0	0	0	0	0	0	0	0	0	0	0	0	0	0	0.119924	0	0	0	0	0	0	0	0	0	0	0	0	0	0	0	0	0	0	0	0	0	0	0	0
LOCMI00401	25.7798	22.7746	19.9401	19.5079	18.7053	0	43.1028	47.2011	16.6946	24.2113	20.1901	29.883	67.0404	45.8412	87.3081	74.4336	20.9114	21.5804	12.7482	13.29	28.1307	31.8666	54.3236	49.1828	28.1892	33.6242	31.4807	29.1246	43.7024	47.6339	34.2512	47.099	38.2302	39.3552	58.0502	44.8616	32.5879	36.3863	22.8101	37.808	27.6818	40.501	31.4247	49.7191	31.2169	47.8423	33.1721	49.1265	60.203
LOCMI00402	0	0	0.252972	0	0	0	0	0	0	0	0	0	10.9352	18.0286	0.268519	0.439212	0	0	0	0	0	0	0.215931	0.0812979	0	0	0	0	0	0.061196	0.827677	4.25463	3.33138	0.815154	2.85499	6.44616	0	0	0.174064	0	0	0	0	0	0	0	0.10521	0.624982	0
LOCMI00403	50.6431	29.0376	79.3218	151.532	89.0371	0	113.576	64.1935	149.607	57.6228	80.0873	55.4195	0	0	0.359815	0	32.4866	26.7349	0	0.821562	2.31496	3.28021	100.307	170.163	132.406	131.035	119.878	217.852	165.53	36.0812	153.978	119.558	150.727	115.511	265.016	52.1552	123.01	93.1778	106.594	145.32	204.119	95.4009	307.176	259.136	246.769	266.565	236.849	43.5488	101.598
LOCMI00404	107.548	105.996	238.951	83.2218	117.783	141.621	116.318	145.412	184.313	205.407	24.2157	84.9992	17.2301	7.53005	5.96013	10.8321	31.3049	31.4325	9.60911	9.07246	11.4926	21.0387	1.06508	13.8346	3.75664	5.28381	8.14249	8.53504	4.40883	1.96203	3.57221	3.93488	3.62472	6.03114	4.08066	0.10062	0.260108	2.12333	1.87813	1.01215	0.744319	1.04756	2.54585	0	1.86349	0.470233	0.843295	0.0428158	3.78105
LOCMI00405	19.2218	38.2074	88.9828	70.4892	28.2425	17.6593	33.745	112.079	148.039	32.4941	40.6458	43.7522	0	0	0	0	0	0	2.3331	1.6215	0	0.196185	0	0.430023	0	0	0	0	0.27408	0	0	0	0	0	0	0	0	0	0	0	0	0	0	0	0	0	0	0	0
LOCMI00406	38.9562	0	27.966	13.7118	1.98743	2.23684	25.9515	9.25867	17.2312	3.16609	5.72052	16.164	0	0	0	0	4.92222	0.210843	0.985085	0.513476	2.4368	0.994004	0.602807	2.17878	0	0	0.713562	0.174337	0	0	0	0	0	0	0	0	0	0	0.145779	0.171854	0	0.0918023	0	0.248596	0	0.425822	0	0	0.186761
LOCMI00407	17.4721	8.68235	18.9199	43.3507	11.0927	16.0518	19.475	11.0735	14.3453	39.4446	6.84182	7.36471	180.392	223.887	220.91	178.323	76.2589	77.6267	99.8503	101.945	80.3295	81.5348	49.8428	53.8	36.7358	33.4163	41.1069	33.2226	31.2106	30.5262	37.1231	33.6757	32.4531	32.7964	32.0637	35.5264	34.3688	33.3699	44.5183	36.7917	45.6568	28.6935	32.7073	29.7324	39.1821	30.5573	31.9668	30.2345	63.6601
LOCMI00408	19.8388	3.58489	19.4601	13.2276	1.47217	0	19.2233	6.85828	23.2752	6.44944	10.5936	10.2629	24.6228	15.1531	71.963	65.3938	10.128	11.0888	3.28362	4.94459	12.2968	9.66393	13.3957	10.793	14.2428	14.7151	15.5927	18.7251	17.487	7.36506	9.92701	12.4209	24.314	13.6538	12.8811	6.58065	13.8185	14.6369	14.3619	17.0581	21.7866	11.1523	13.7795	15.8365	8.40513	11.6707	13.7065	5.42809	21.858
LOCMI00409	799.47	753.785	601.983	420.659	658.304	267.502	791.092	771.133	588.164	770.27	485.46	353.963	1883.49	2015.44	1872.76	1977.27	958.877	795.514	434.888	519.842	968.504	1180.35	605.153	714.913	790.792	787.313	1179.65	646.027	911.817	281.014	1022.49	867.498	1226.85	1042.55	1218.9	469.844	1309.1	852.85	794.275	1289.97	1155.37	296.232	1485.34	1166.7	744.449	818.453	843.427	475	677.559
LOCMI00410	0	0	0	0	0	0	0	0	0	0	0	0	2.41203	2.16472	0	0	0	0	0	0	0	0	0	0	0	0	0	0	0	0	0	0.186314	0.291768	0	0	0.728933	0	0	0	0	0	0	0	0	0	0	0	0	0
LOCMI00411	0	0	0	0	0	0	0	0	0	0	0	0	1.04367	6.29435	0	0.226363	0	0	0	0	0	0	0	0	0	0	0	0	0	0	0	0	0	0	0	1.17751	0	0	0	0	0	0	0	0	0	0	0	0	0
LOCMI00412	0	5.27957	11.094	15.6541	0	0	0	3.36679	7.18733	12.0887	0	5.03813	110.268	105.737	95.6781	109.148	35.9471	26.7963	48.3587	58.8164	26.4172	23.9917	25.5152	25.8483	9.19708	7.96947	7.58971	12.3621	7.76395	10.064	7.81402	5.03047	6.44542	6.70279	8.77378	9.2442	4.0085	4.82	6.0432	6.37423	4.81285	11.6172	4.42292	4.33912	7.61752	7.6648	7.30541	15.9882	8.55705
LOCMI00413	17.7074	43.9964	33.8982	53.05	21.6811	0	20.8167	61.7245	42.3868	27.3435	174.216	90.2665	0	0.885569	126.753	97.6449	50.2166	52.3275	8.50755	8.86913	12.7378	11.0696	89.9827	83.0661	111.602	96.4725	107.034	120.134	89.9482	30.2851	211.525	173.589	207.387	122.885	223.89	72.562	87.6217	58.9112	85.2144	86.2396	135.362	44.8997	323.047	324.078	244.078	266.526	221.245	62.282	105.096
LOCMI00414	11.0776	11.0095	13.736	12.8761	12.4332	6.36069	26.0455	14.0416	20.4641	12.1542	4.88006	7.87954	3.85811	2.21602	13.3012	8.36793	3.81025	3.11768	2.80119	2.3362	4.85051	4.66381	3.22259	2.55568	6.3088	6.34138	4.46399	2.87533	5.92325	2.21524	3.81084	1.90729	4.6669	2.91196	4.20315	3.42011	5.22435	5.3746	8.12493	4.4959	5.64541	4.28121	2.57706	2.82763	3.27625	3.51152	4.00896	2.05069	7.64747
LOCMI00415	15.832	4.29127	23.5451	19.981	10.5735	6.61136	7.21919	1.82437	11.6838	34.1563	1.69079	4.09503	14.8376	17.5631	16.75	20.8745	30.7942	35.3967	21.4001	20.0332	61.6703	37.0915	39.7675	34.8552	20.2843	23.0316	20.3523	20.096	21.651	19.8139	15.8441	18.4616	14.3584	17.9585	15.6762	15.9162	19.1311	17.8475	22.2331	16.9653	18.5817	20.3503	14.6619	18.5161	15.6853	13.7186	13.0217	15.1268	46.4787
LOCMI00416	8.45513	17.74	11.6082	12.304	11.5028	13.8095	13.5476	14.2899	14.6662	12.8272	7.72546	10.6919	7.85268	10.1485	18.0486	19.5866	24.2682	26.9283	32.7834	38.7336	24.0938	22.7726	23.9107	24.6427	9.70189	11.8191	10.8755	10.2921	10.8504	14.6735	10.7877	15.1238	11.9053	15.6734	12.5808	15.8209	9.65193	10.371	12.2623	11.0075	8.65334	11.7247	14.0794	12.7575	12.7979	12.2407	14.4155	14.8556	21.5466
LOCMI00417	8.34776	4.14823	45.7626	36.6256	194.201	333.609	0	58.1974	30.4079	62.4172	789.432	6155.52	2.32589	4.17483	3.08413	1.26117	23.2047	34.3373	1276.67	2659.22	9.92127	27.9031	15.7074	17.0412	6.33884	1.09855	0.611625	1.19546	2.38058	0	2.37662	0.359319	0	0	0	0.2343	0.726816	0	0	0	0.945382	4.72126	0	0	0	0	0.604207	0.199399	0.320162
LOCMI00418	0	0	0.677964	0	0	0	0	0	0	0	0	0	0	0	0	0	0.43753	1.01205	0.788068	0	0	0	2.70058	0	1.18325	2.66581	3.71052	1.95258	1.38867	5.57618	2.58787	2.01219	0	2.18461	0.695579	0.87472	0.678361	0.589112	0.233246	0.824901	2.35295	0.734418	1.14476	1.59101	0	0.340658	1.12785	1.67495	4.48227
LOCMI00419	0	1.58676	8.89133	13.8007	2.60647	7.33391	1.00102	4.04751	10.6345	12.4567	0	4.54258	20.9076	18.5244	10.6175	13.5076	16.2281	17.9735	25.8383	26.263	15.0802	15.9693	18.3412	16.8766	6.88612	7.98398	5.38096	6.63053	7.62632	13.3758	6.2121	9.89601	10.1162	10.2963	8.26713	11.8302	6.20904	7.64557	8.31657	9.24069	4.70108	9.51132	9.22685	7.98766	8.01296	5.86378	8.08911	15.1783	14.5735
LOCMI00420	5.70091	0	1.98428	4.47987	8.14363	0	2.68079	0	4.7466	1.85332	5.02289	5.40678	6.75075	3.70643	7.6351	6.89028	7.92357	10.3056	10.9561	15.6297	5.88399	7.12774	8.11585	9.6451	8.48477	7.27721	6.78754	7.14358	7.01111	18.9006	5.9512	7.11627	2.68996	3.39681	5.72581	10.8007	10.92	10.9201	8.19206	10.1604	6.13346	13.2733	9.07428	6.69389	8.1749	6.4808	5.98312	11.711	13.5561
LOCMI00421	4.05794	6.0495	5.82625	11.4265	7.45288	7.45615	6.36066	5.14371	7.81315	12.2026	1.19177	8.65929	38.4418	34.7032	27.9232	21.1508	17.0341	15.374	17.239	14.3345	14.7858	15.7384	10.5491	11.0074	4.62207	4.85955	4.45976	5.66596	4.12263	3.63033	10.7828	9.08279	8.20597	18.6318	9.05702	11.3896	4.4753	4.75585	5.52745	5.80008	4.13605	4.1311	7.94969	9.94382	9.60124	10.1133	8.1505	9.35376	7.15917
LOCMI00422	4.07681	32.4141	36.4209	25.4511	95.3969	102.375	7.66829	10.3353	23.7606	28.7157	46.2963	47.6865	109.425	119.614	54.7254	45.1674	48.2301	38.8932	62.8164	60.7574	25.4164	30.0975	38.961	33.9738	71.5728	51.7186	45.8007	39.2137	57.1617	41.8214	68.7376	70.6606	63.205	50.4874	73.0358	52.5595	52.8491	55.8971	58.5014	52.8512	55.4038	45.551	81.464	68.9593	63.5265	51.0986	59.9008	47.7816	95.3784
LOCMI00423	0	0	0.660355	5.46651	0	3.48599	0	0	0.789816	16.036	0	0	0	0	0	0	0	0	0	0	0	0	0	0	0	0	0	0	0	0	0	0	0	0	0	0	0	0	0	0	0	0	0	0	0	0	0	0	NA
LOCMI00424	4.71245	4.68349	25.4236	424.007	42.3131	64.9406	2.95463	0	22.5607	15.3198	38.7519	4.46931	0	0	0	0	0	0	0	0	0	0	0	0	0	0	0	0	0	0	0	0	0	0	0	0	0	0	0	0	0	0	0	0	0	0	0	0	0
LOCMI00425	0	0	0	0	0	0	0	0	0	0	0	0	3.95175	10.2141	0	0	0	0	0	0	0	0	0	0	0	0	0	0	0	0	0.538392	0	0	0.397685	0.50649	1.4331	0	0	0	0	0	0	0	0	0	0	0	0.406542	0
LOCMI00426	2.86443	3.79577	7.47754	7.87821	3.11754	3.50877	7.78246	4.84114	13.5146	11.4848	5.60835	5.43328	23.943	25.2127	21.5184	19.6181	16.89	16.2887	16.6112	16.7131	9.49636	8.96553	14.1364	15.0592	8.29435	9.19765	11.1931	11.5541	8.1006	12.3406	9.96729	9.04169	6.56478	9.37028	9.46192	10.2372	9.2	13.2839	11.6051	10.2439	12.9758	12.0243	13.4677	10.7237	9.44721	10.6873	8.8459	10.6737	15.1606
LOCMI00427	0	0	5.90192	3.41657	2.12939	2.39662	3.2712	0	3.80099	1.69612	6.12913	2.47408	0.726841	0.521853	0.963791	1.57646	2.7834	3.2756	3.69407	3.85107	2.44768	2.39626	5.68361	5.69013	3.48636	6.04201	10.3212	1.68111	7.25334	6.80915	4.20859	4.71607	3.51684	6.5831	7.21974	3.80738	4.69402	6.04891	3.12383	6.44454	3.54518	4.1311	5.36604	4.79434	1.87037	6.15921	4.90918	5.6081	7.80394
LOCMI00428	10.8212	27.9622	41.8078	41.9504	5.29983	9.94153	21.7111	30.1764	47.3012	61.2111	5.08491	8.21029	65.7279	70.1371	0	0	6.19835	8.1526	0.875631	1.82569	2.97831	6.51625	30.0064	84.8515	57.0589	57.6453	55.3407	50.829	69.1251	48.0171	35.3265	31.8596	20.132	43.9957	47.5313	34.2599	66.203	49.4199	37.7081	93.1832	63.399	54.9182	37.9465	43.7528	37.5515	45.0425	57.8024	50.0418	32.2059
LOCMI00429	8.60735	9.0297	18.6412	24.1117	20.6875	16.694	8.39482	8.48585	16.1247	22.5409	6.17928	12.6984	17.5869	26.7845	10.4234	13.7263	36.4937	33.8315	22.9262	24.0014	36.2529	35.3351	38.6902	28.5364	6.36166	9.26304	9.28448	5.99195	5.62515	8.81764	8.44068	7.36869	6.76892	8.11185	5.63522	9.23395	7.27212	5.92968	5.4685	6.5479	6.20971	9.1051	6.79172	5.41946	6.13702	4.5579	6.71451	9.48043	12.8746
LOCMI00430	9.27529	4.60915	0.8071	3.64434	0	0	17.4464	11.757	0.965331	10.5536	0	0	91.7434	118.751	22.2743	12.6117	21.0952	22.0883	25.3308	25.4293	25.2383	23.6668	10.7931	10.8939	9.29696	8.78838	4.75708	6.30935	7.27401	15.0338	3.52091	10.7796	11.2539	5.20146	12.4211	17.4423	7.53735	6.07814	8.33022	6.54683	9.80396	10.6665	9.08536	12.3114	7.98025	5.27208	9.0631	13.9579	9.96059
LOCMI00431	0.856808	0	2.68402	2.91761	0	3.9358	1.61162	1.08606	0.356691	2.50687	1.00654	1.6252	0.238728	0.1714	0.474829	1.29445	1.78027	3.26467	0.866644	0.993825	6.16347	3.62914	3.98808	1.96474	1.71762	1.08244	1.44386	1.96321	2.19907	0.973932	0.975736	1.40145	1.73264	1.0811	1.45337	1.01003	1.492	1.94355	1.48771	1.93525	0.970334	1.0984	1.51067	2.01209	0.552884	1.19879	1.73643	0.777715	2.62889
LOCMI00432	79.2642	21.9843	20.371	38.2656	10.5328	2.54026	109.797	31.5437	28.5854	12.2848	24.9032	20.979	15.9217	8.8501	724.454	463.688	107.813	74.3871	17.34	16.036	30.7291	38.8508	39.4316	35.0014	33.2019	32.2633	29.1052	48.9024	37.3891	35.7759	28.9517	30.2304	26.3419	31.2703	25.2614	20.3848	23.9138	35.4489	33.4418	25.7619	42.6565	58.5565	26.0008	29.6433	37.6671	45.8598	38.8922	26.0225	81.0201
LOCMI00433	0	4.033	0	0.531466	0	3.72807	2.54426	5.14371	0.844665	2.63841	0	0	1.13064	0.811772	0.749615	3.6784	4.32973	5.62249	2.46271	3.42317	4.82284	2.48501	2.00936	1.36174	0.24651	1.70885	0	1.45281	0.289307	2.22091	0.3851	1.04801	0	0	0.362281	0.911167	0	0.204553	1.45779	1.71854	0.919122	1.37703	1.19245	2.07163	0.290947	1.77426	2.05598	1.74474	0.311268
LOCMI00434	9.48609	15.0845	21.1313	16.648	4.64595	17.43	9.51621	9.6194	21.72	35.1559	13.3726	7.19733	49.6895	50.0979	16.8225	12.0384	43.3624	37.7053	28.4012	31.6088	36.0773	45.892	56.3664	43.0805	15.4437	13.7818	18.4877	28.9355	15.9607	15.4953	16.9244	18.4559	18.927	22.8746	16.2603	19.0635	16.2983	15.0147	16.5847	12.7217	9.16734	16.2383	24.1588	22.083	19.996	17.7518	21.9712	18.3991	33.617
LOCMI00435	0	0	0	0	0	0	0	0	0	0	0	0	10.4053	22.9982	0.405807	0	0	0	0	0	0	0	0.0362591	0.0409546	0	0	0	0	0	0	0.208475	0.252154	0.592311	0.205321	0.32687	4.27495	0	0	0.0438433	0	0	0	0	0	0	0	0	0.559717	0
LOCMI00436	48.1224	13.6648	4.78563	13.0553	1.4029	0	81.8954	45.7487	14.6674	6.70466	20.1901	30.9697	14.3658	7.21999	30.4785	12.9826	5.59782	4.46492	1.04303	1.08736	16.5559	18.9446	3.9147	6.7286	6.15986	5.69953	8.68867	10.0911	6.49409	4.55838	7.17645	3.55092	10.6581	6.50565	5.37028	4.82382	6.0853	3.89853	11.628	7.64246	8.69381	4.92492	7.74393	5.0889	8.87217	7.51451	12.3152	5.17265	8.30537
LOCMI00437	2.18039	4.33397	7.58915	8.56692	3.55958	30.0472	2.73413	2.76378	7.2616	7.79709	2.56143	6.20367	6.68259	13.5215	4.02778	2.63527	6.12216	0.37763	0	0	0	0	0	0	0.79472	0.229547	2.07679	0.780615	0.310897	2.20306	1.86227	2.06475	0	0.611366	0.973292	1.46875	1.2656	0.439636	0.652741	0.307799	2.6339	0.986532	2.13574	1.78098	1.40697	0.953333	1.73597	0.937473	2.84323
LOCMI00438	8.85369	0	8.32047	15.5381	1.44541	1.6268	1.11022	0	11.426	9.78609	2.08019	1.67938	36.5094	27.6298	24.5329	23.0067	27.7434	22.7711	15.224	18.2984	26.5833	27.8321	9.90796	12.8746	4.84057	5.96545	4.54085	9.6361	6.31215	10.5858	5.88152	5.48779	5.25182	11.1713	6.00728	8.6478	4.72797	6.60519	7.52749	5.62432	7.08559	8.54596	3.46896	6.50868	8.25231	4.49049	5.76743	6.5137	15.4842
LOCMI00439	4.86953	0	4.23727	0.63776	3.97487	13.4211	15.2656	6.17245	5.06799	1.58304	11.441	9.23658	2.71354	4.87063	23.388	17.6563	0	0	0	0	9.74721	8.94604	0	0	13.6074	16.405	13.5577	18.4798	18.3999	27.6759	8.31815	15.0914	9.19069	6.82692	12.1726	16.9477	17.2417	20.6189	11.9539	12.3735	11.0295	27.9079	4.76981	12.927	19.2025	14.4779	13.0408	11.8642	0
LOCMI00440	0	0	1.51783	1.71338	0	0	0	5.52757	7.2616	1.41765	0	4.13578	1.21502	0.872352	0	2.63527	0	0.566445	0	0	0.545553	0.222538	1.94338	1.46336	3.70869	9.18189	3.51456	4.0592	2.48718	2.38665	3.72455	3.37867	2.35156	7.94776	2.3359	2.93749	4.04992	5.27563	3.91645	3.07799	3.95085	4.60382	5.98007	7.12393	3.43925	7.62666	6.62824	3.54157	4.68296
LOCMI00441	1.98756	4.60915	5.9956	2.86341	8.65278	16.434	2.90773	3.35916	5.51618	9.47673	9.33962	10.0534	15.1367	17.7596	8.07748	9.80907	7.55261	7.68789	12.3973	13.2037	18.8148	9.97385	9.84175	8.93005	2.57578	5.44043	4.46583	4.69643	5.19572	5.49474	4.46401	3.53616	4.10857	6.31606	5.02757	4.83476	4.15323	5.37681	4.04611	5.89215	3.85156	7.66892	2.92029	4.26164	3.75262	3.82371	4.55553	6.58334	7.31798
LOCMI00442	8.78712	26.1994	16.057	25.6063	12.5522	2.01821	22.0375	38.9839	55.3287	44.2776	203.874	68.7535	6.73284	12.3047	72.6394	25.2233	22.9457	31.9594	25.7752	26.639	44.9343	49.3265	79.4074	101.363	10.6759	6.9382	23.1774	24.0664	12.2162	14.89	12.3	8.69931	18.3616	25.8704	14.513	10.4818	21.2944	16.8318	25.1222	7.90788	23.3858	12.0931	28.4037	8.52328	37.0137	11.3339	23.0553	13.853	29.3201
LOCMI00443	0	0	0	2.58551	0	0	0	0	0	2.5671	0	3.74456	0	0	0	2.38599	0	0.170954	0	0	0.246973	1.00744	0	0	0.719544	0.831334	0	0.565418	0	0	1.12407	0	0	3.3212	0	0	0	0	0.945593	0	2.08665	0	0	2.01564	0.283083	0	2.00041	0	0.302856
LOCMI00444	2.65611	5.27957	6.00923	13.5669	4.33622	12.201	1.66534	0	2.76436	18.1331	6.24057	0	0	0	0	0	0	0	0	0	0	0	0	0	0	0	0	0	0	0	0	0	0	0	0	0	0	0	0	0	0	0	0	0	0	0	0	0	NA
LOCMI00445	160.694	130.669	52.1185	51.3397	164.957	38.0263	93.1201	145.053	49.1595	94.9827	82.9475	69.2743	116.004	83.2878	233.43	179.506	0	10.0151	0	0	76.9116	67.468	0	0	53.542	48.9586	94.0118	60.3207	57.63	36.6962	67.4695	60.7848	71.5561	76.8028	68.2537	58.9069	47.9093	54.4928	66.7667	49.8378	49.6326	43.4225	74.6476	61.6517	75.0643	63.8733	78.2448	40.827	0.186761
LOCMI00446	0	0	0	0.63776	0	0	6.10623	6.17245	0	0	0	0	0	0	0	0	0	0	0	0	0	0	0	0	0.295812	0	0	0	0	0	0	0	0.656478	0.682692	0	0.27335	0	0.245463	0	0	0.367649	0.183605	0.953963	0.497191	0	0.851644	0	0	0
LOCMI00447	2.73058	0	2.37604	3.57622	2.2289	0	0	0	3.97861	7.10151	3.20777	2.58969	0.760805	0	0.504414	0	3.98684	2.00991	2.76192	2.87931	2.73286	2.64758	1.89293	3.66524	3.81515	4.31206	0.800257	1.95519	4.08815	5.74785	2.85046	7.05206	0.736237	4.97663	6.09445	7.51074	4.59637	3.854	4.74122	0.192734	8.24632	4.53006	4.27946	1.39399	2.74088	4.77557	3.35984	3.0003	9.21587
LOCMI00448	5.21735	0	0	2.3916	2.12939	2.39662	6.54239	3.30667	2.71499	0	0	2.47408	0	0	0	0	0	0	0	0	0	0.266251	0	0.145901	1.74318	1.78514	2.48473	1.49432	0.743932	2.74563	1.23782	1.12287	2.11011	2.19437	0.232895	2.05013	0.90852	2.36697	0.156192	0.552389	0.393909	0.688517	1.78868	3.19623	0.561112	0.684357	0.566444	1.74474	3.40172
LOCMI00449	12.5216	24.8894	61.0168	31.1591	44.2914	107.369	23.5526	10.5813	89.4862	81.4137	53.9363	35.6268	2.32589	0.834965	0	0	3.04709	2.71084	172.249	178.69	92.1634	94.9984	45.6756	46.2213	0.253553	0	0.611625	0.896592	1.19029	1.40576	1.18831	2.87455	0	0	1.86316	0.2343	1.21136	3.15596	4.49832	1.17843	0.630255	0.786877	4.08841	0.426164	3.59111	0.36499	0.90631	0.398798	4.48227
LOCMI00450	0	1.62221	0.284063	0.855097	0	0	1.02339	2.06898	0.339753	0.530629	0	0	0	0	0	0	0	0.141347	0	0	0	0	0.404117	0.0912898	0	0	0	0	0	0	0	0.140516	0.220048	0	0	0	0	0	0	0	0	0	0	0	0.117029	0.142734	0	0	0
LOCMI00451	96.6583	0	0	0	0	0	1340.16	0	0	0.714155	0	0	0	0	0	0	0	0	0	0	0	0	0	0	0	0	0	0	0	0	0.208475	0	0	0	0	0	0	0	0	0	0	0	0	0	0	0	0	0	0
LOCMI00452	3.74579	0	1.62972	1.22646	1.5288	0	4.6971	2.37402	4.67814	3.65318	2.2002	3.55253	0	0	0	0	0	0	0	0	0	0	0	0.104749	0	0	0	0	0	0	0	0	0	0	0	0	0	0	0	0	0	0	0	0	0	0	0	0	0
LOCMI00453	44.4101	39.4912	10.5762	14.3879	22.8952	17.179	58.6198	29.6278	5.3518	11.3979	21.9668	8.86711	18.8862	14.495	0.863556	1.41251	21.0015	16.9012	20.5686	23.661	5.11729	26.7188	20.833	15.1643	20.5885	13.165	14.7279	27.1129	11.9981	11.4148	12.8654	10.0609	8.82306	12.1246	7.09491	10.2342	8.54735	16.1417	22.8115	17.9828	8.29415	7.57919	5.95273	5.96629	18.602	18.8043	15.3952	14.7396	19.3634
LOCMI00454	68.4053	92.1829	49.0313	51.1726	30.2847	99.0602	46.5237	64.6637	68.2972	51.6374	65.3774	82.4694	0.969121	0	0.214176	1.05097	0.781304	5.92369	0.703632	0.97805	0.942811	0.76917	11.7691	1.62112	4.08503	0.0610304	0	11.4565	2.47977	9.37174	4.6212	0.0998109	0	5.36401	4.45088	10.4784	9.82547	3.56506	6.59476	0.0818354	2.45099	24.3932	7.60899	0	10.4741	0.202772	3.02103	19.3306	7.82618
LOCMI00455	4.71245	0	0	0	0	0	0	0	0	0	0	0	0	0	0	0	0	0	0	0.496912	0	0	0	0	0.57254	0.744178	0	0.674854	0	0	0	0.405683	0	0	0	0	0.273533	0.237545	0.846458	0	0	0	0	0	0	0.412086	0	0.450256	0.361473
LOCMI00456	0	0	0	0	0	0	0	0	0	0	0	0	4.59551	8.48432	0	0	0	0	0	0	0	0	0.116672	0	0	0	0	0	0	0	0.223606	0.202842	0.635301	0.330335	0.63107	0.661331	0	0	0	0	0	0	0	0	0	0	0	0.225128	0
LOCMI00457	0	0	0.540929	1.22124	2.53715	0	0	0	0.646977	0	3.65139	0	0	0	0	0	3.49093	1.88413	33.3252	57.0286	3.88851	3.48959	18.469	7.47508	0.566449	0.163614	0.227733	0.890233	0.664791	0	0	0	0	0	0	0	0	0	0	0	0	0.117194	0	0	0.222853	0	0	0	0.715255
LOCMI00458	0	0	0.498503	10.8794	2.33816	2.63158	0	3.63085	1.7887	5.58722	0	2.71664	0	0.573015	0	0	13.512	7.19347	25.4963	29.6004	7.52542	6.13944	12.6235	20.0256	0.348015	0.150781	0.419742	1.64082	0.204217	0	2.71835	4.43865	5.79245	3.61425	0.255728	5.30621	0.498795	1.15512	0.514514	1.61745	2.16264	0.216005	5.33097	5.84931	6.3666	7.01354	1.24396	6.70528	1.31831
LOCMI00459	16.6427	1.83782	4.50546	3.14843	1.50944	1.69887	4.63765	7.0319	3.07928	1.80347	2.17235	1.75378	0	0.369921	0	2.79372	1.45382	2.00168	0.748166	0.584973	2.08208	1.98172	8.05778	6.72251	0.786337	1.94679	1.21938	1.72131	1.31836	2.17982	1.40391	0.477576	1.24648	1.5555	2.14617	2.07608	1.39536	0.745711	1.55005	1.30522	0.558454	1.60363	1.26793	0.944034	3.71233	1.13193	0.669216	2.20853	5.10638
LOCMI00460	2.63218	23.544	40.3114	32.4051	25.7829	14.5093	8.25167	16.6823	23.0114	35.9394	12.3687	9.98549	112.942	152.174	60.7796	62.0358	5.02569	3.76099	7.18846	11.6573	4.28087	9.80572	10.9483	10.1578	12.3122	16.0724	16.9712	10.5545	20.2671	4.98665	10.991	15.4086	17.0329	4.05925	13.8646	13.0026	14.5145	13.5336	7.09195	9.28942	20.6678	9.52759	29.908	14.5126	15.4752	10.8182	21.3378	5.91012	7.47044
LOCMI00462	26.2205	9.30693	14.9934	10.7929	16.8168	10.3239	21.137	9.49607	14.0344	3.04432	13.2012	21.3152	5.74018	4.1213	15.5689	7.92271	11.4641	12.6506	10.2297	9.47956	4.3347	4.2054	12.7053	8.90368	22.5273	18.8302	22.7791	26.8211	24.4353	21.6834	18.6625	16.1233	23.4817	12.6035	19.2288	9.77752	17.6113	22.5637	20.9697	14.4093	19.6551	20.6908	19.6296	19.8876	21.0825	20.1447	19.385	13.5106	56.3156
LOCMI00463	3.43731	2.56214	3.73877	2.81365	0	4.73685	1.61636	2.17851	3.04079	2.23489	2.01901	5.70494	2.87316	3.43809	2.22239	1.55791	6.36993	5.72997	7.12738	6.34294	5.75157	6.9288	6.72308	5.23869	5.79444	6.01617	5.66652	5.5993	4.83994	5.13723	3.99598	5.99218	5.09736	4.57805	5.21684	4.67911	5.53663	6.49755	6.07126	6.30806	4.21715	4.0501	3.87197	5.61534	3.75835	3.53182	5.5356	3.16106	13.1831
LOCMI00464	20.6586	8.79928	0.513609	2.70565	16.8631	13.5566	3.70075	0	1.8429	0	10.4009	8.39689	1.64457	1.77114	4.3614	5.3504	0.994387	2.17232	2.08957	1.86719	1.66146	1.80728	2.04589	1.65059	0.35856	1.70885	0.864924	1.26791	1.47284	1.49096	0	1.52438	1.59146	0.827505	1.05391	1.32533	0.856517	1.48766	0.530105	0.208308	0.222817	0.556377	0	0	0.211598	0.258074	0	0.845936	1.58464
LOCMI00465	0	1.5283	3.74664	3.82656	3.76567	1.41274	0	3.89839	9.28242	5.99891	3.61296	2.91681	0.856907	0	0	0	5.5267	5.25998	6.84375	9.72902	8.75325	5.80708	5.10165	2.40813	5.32462	9.55159	7.99941	7.37722	6.4683	6.73285	5.10764	5.29523	3.10963	3.01822	3.70671	4.66134	13.835	12.3248	14.5472	17.4749	13.9319	5.68208	10.9957	7.22236	5.62293	6.85797	7.45718	2.86505	5.18999
LOCMI00466	107.807	121.119	135.955	76.7358	119.884	199.522	90.1241	83.1795	125.534	194.029	75.2539	85.9446	257.714	268.796	323.545	318.192	7.54564	9.13278	0	0	95.1917	99.6662	0.309463	0.961228	181.569	152.399	167.821	121.048	201.506	70.1189	129.295	138.809	282.461	136.903	208.534	78.6722	250.577	192.328	172.97	199.939	232.739	120.649	229.869	186.806	142.716	151.246	187.95	69.2672	0.239693
LOCMI00467	34.8735	44.3806	44.7782	51.1879	20.1347	26.5686	40.7971	39.8918	58.3372	34.1495	24.9804	40.7377	163.286	124.722	73.0629	92.5223	35.7046	32.9431	28.4771	24.037	29.3693	38.2193	61.6601	78.1127	48.6992	59.8845	44.434	56.8538	53.6671	36.6685	58.9657	64.9494	54.6396	78.6437	59.6862	47.508	40.7313	53.1873	47.7697	66.3703	51.7277	31.2368	53.7802	55.8417	55.5569	68.615	55.8386	51.1588	51.869
LOCMI00468	0	0	0	2.65733	3.31239	11.1842	2.54426	0	0.844665	1.3192	0	3.84857	0	0	0.749615	0	0	0.702811	0	0.855794	0	0	0	0	0	0.854426	2.97318	3.19618	1.15723	1.53755	0	0.349338	2.73532	5.12019	0.724562	2.05013	0	0	0	0	0.612748	0.153004	0	0	0	0	0	0	0
LOCMI00469	3.15861	335.895	536.508	723.53	27.0721	14.5093	0.9902	354.332	550.301	815.824	18.553	13.4804	0.440033	0	0.291742	0.477198	0.266066	0.478671	0	0	0.0987893	0.80595	0.078202	3.70982	34.73	2.66027	3.35567	0.452335	4.27862	16.7551	5874.86	8339.3	4571.43	13640	3872.59	4283.59	62.3359	15.2851	3.40413	39.2385	31.121	0.952759	5148.92	7986.93	3786.75	6204.06	2989.53	7625.26	0.121142
LOCMI00470	4.0244	9.59921	32.4974	22.3479	2.62801	25.1414	3.53253	7.14168	12.3977	36.3708	2.83662	14.5037	387.072	433.285	0.594736	1.4592	0.135598	0.487902	3.01224	2.03693	0.151041	0.246447	17.0978	30.9261	31.9282	27.8359	23.8247	13.4859	32.4789	21.9239	17.7973	13.858	9.33175	13.0896	24.9345	12.6057	52.3721	37.3672	15.614	57.3795	46.6093	29.4678	22.6271	17.3401	13.5038	22.4524	26.0991	16.3419	11.36
LOCMI00471	3.56307	1.77059	1.55022	0.466654	0	4.91015	4.46798	2.25821	1.11249	0.579163	2.09287	5.06885	0.496379	0.712775	2.96189	4.84472	2.0009	2.39127	1.80198	2.06643	1.33727	1.45464	1.49967	1.79351	1.73158	2.81335	1.95795	2.16859	1.52415	3.1501	1.35255	1.68705	0.960699	0.499531	1.43145	2.40015	1.86136	1.88588	1.17334	2.64069	1.61407	1.81365	1.74505	1.81899	0.638664	1.4021	1.28947	2.04262	4.78291
LOCMI00472	89.6436	52.1357	80.7779	37.8308	36.3159	14.6412	78.6872	57.2354	75.467	32.3805	19.5018	25.1907	56.9843	45.5625	342.356	224.918	23.5297	23.6624	22.9704	15.9644	31.4431	46.3906	75.3948	52.1423	33.4806	32.0526	41.8407	38.7029	33.6596	11.8252	41.8428	41.4442	43.059	69.5415	52.1684	20.2031	34.6504	25.3385	34.1123	33.7928	39.0042	18.3771	56.9126	55.0526	36.5165	37.511	43.0635	23.1892	39.9838
LOCMI00473	0	0	0	0	0	0	0	0	0	0	0	0	1.12439	3.22915	0	0.121936	0	0	0	0	0	0	0	0	0	0	0	0	0	0	0	0.243186	0.38083	0	0.252196	0.498373	0	0	0	0	0	0	0	0	0	0	0	0.115674	0
LOCMI00474	0	5.98714	0	2.76143	0	0	0	3.81801	3.76181	0	0	2.85667	0.839239	0	0	0	0	0	0	0	0	0	0	0	0	0	0	0	0	0	0	0	0	0	0	1.85991	0	0	0	0	0	0	0.59008	0	0	0	0	0.287793	0
LOCMI00475	3.65215	14.5188	0.635591	2.86992	0	3.35527	20.6085	4.62934	2.28059	15.4347	0	0	6.10546	1.46119	0	0	0	0	0	0	0	0.186376	0	0	0	0	0	0	0	0	0	0	0.492358	0	0	0.82005	0	0	0	0	0	0	0.715472	1.49157	0.785556	1.27747	0.793021	0.174474	0
LOCMI00476	4.54489	0.645281	4.51976	8.24836	5.82981	2.38597	2.44249	3.29197	5.27071	6.54325	2.28821	3.69463	9.04513	10.001	7.31624	8.04344	21.439	24.5984	22.2629	24.4415	20.5504	27.5008	7.65164	12.4917	20.983	19.7543	14.2237	14.3189	15.3217	34.6598	12.9393	14.7002	8.75303	9.10256	10.4337	17.2393	17.9389	20.7171	17.3768	16.1314	15.9805	28.0058	11.4476	14.1865	11.6844	11.2985	12.0774	15.9741	45.6693
LOCMI00477	9.48609	11.3134	3.30177	1.98782	4.64595	8.71498	11.8953	12.0243	2.76436	0.616771	6.68632	1.79933	2.64306	1.13859	5.95798	8.0256	7.88407	9.03614	8.25169	6.80189	8.66331	7.45503	8.54891	8.70099	4.72532	4.29432	4.30917	4.61881	2.84047	4.15338	3.60093	2.4499	3.83656	4.25574	1.69378	2.343	1.32148	1.9127	2.83985	2.67825	3.00803	3.57671	1.4867	2.71195	1.63232	2.82038	1.78516	2.44717	7.71299
LOCMI00478	0	0	5.15842	1.66372	0	3.89016	2.65488	0	1.76278	4.12968	0	8.03181	1.1798	0.847066	0	0	4.0424	2.2001	1.28489	1.786	3.97305	2.80914	5.03213	7.10473	1.54337	1.56026	0	4.54793	2.1132	1.42613	3.21475	2.18716	1.1417	5.34281	1.51213	2.37696	0.737349	2.34791	1.7747	1.19551	0.959083	1.4369	2.4886	1.29702	2.42877	2.22168	1.83889	1.41602	4.22242
LOCMI00479	3.10821	3.08911	2.70464	4.07081	2.53715	2.85555	1.9488	0	5.17582	1.01045	0	2.94784	0	0	0	0	8.20369	8.74775	6.60217	8.52152	12.6377	17.6066	13.6978	9.73499	2.2658	4.41757	3.41599	2.44814	3.98874	1.70112	11.7988	10.7031	7.12348	25.2741	8.87974	6.97915	3.96914	2.50686	3.16371	1.53572	3.75471	2.92986	8.52477	12.6942	14.7083	10.0566	19.1225	15.1458	5.00679
LOCMI00480	2.87147	0.713455	6.37153	6.86336	1.75793	0.659512	0.900182	2.72983	6.87354	14.4691	0.84332	3.40414	19.4015	21.3973	9.68053	7.15797	3.46692	5.19078	7.04324	16.3505	7.76843	7.87632	7.28701	7.86932	4.05561	3.4387	4.47072	5.80839	3.12196	4.26132	4.29192	4.01696	5.80668	4.0257	2.88401	11.2832	7.08363	6.33259	3.35256	4.10424	6.07027	4.84499	5.27375	6.81653	4.78668	4.08036	9.04083	8.3679	7.4888
LOCMI00481	0	0	0	0	0	0	0	0	0	0	0	0	3.63826	7.83654	0.100507	0.164398	0	0	0	0	0	0	0.0269411	0	0	0	0	0	0	0	0.103267	1.03045	0.880193	0.0762784	0.922906	1.6798	0	0	0	0	0	0	0	0	0	0	0	0.207939	0
LOCMI00482	0	2.96302	1.0377	1.56186	0	16.434	3.73851	0	0.62057	3.87684	0	8.48257	5.81472	4.17483	2.75369	3.60333	4.5204	4.51807	3.61868	3.77248	5.96768	5.47717	3.39541	2.33441	3.8033	2.98177	3.27656	2.77517	3.82594	4.89506	3.11223	4.10651	3.2154	2.08987	3.99248	2.67771	2.94187	2.85539	3.39159	2.94607	2.476	2.24822	2.33624	2.73962	7.05398	2.86778	1.07894	3.27584	7.77536
LOCMI00483	2.08694	4.14823	5.08473	4.64654	1.70352	1.91729	10.4678	2.64534	1.7376	2.71379	2.45165	13.8549	9.30356	7.51469	42.4068	27.1151	5.2738	6.23494	3.37743	3.30092	2.21923	2.87551	3.92686	5.36915	5.95851	4.06463	5.81044	4.33353	9.67112	2.54794	4.75323	3.95251	9.00312	6.43681	6.52106	1.52295	4.23976	4.52354	1.99925	3.38799	8.98113	3.14751	6.13262	4.26164	5.08741	5.10986	5.73996	2.09369	5.92299
LOCMI00484	5.5388	4.12857	11.3262	7.97955	5.65147	26.7149	0.868185	5.2656	8.93503	8.55294	21.1469	7.87954	2.31487	4.43204	2.81372	3.34717	7.46497	5.63581	10.9246	8.76073	10.1341	10.5996	9.94204	9.29339	3.53293	3.71736	3.65236	2.28043	3.45523	4.66366	5.78197	4.05299	1.49341	3.30022	1.35984	6.14066	2.89348	2.9316	3.15048	2.73664	2.09089	2.87154	1.62761	4.38282	2.87913	3.14826	2.40537	3.04296	9.02826
LOCMI00485	26.5611	7.91935	11.094	10.4361	4.33622	12.201	13.3227	3.36679	14.9275	5.18087	3.12028	10.0763	6.6605	11.6895	11.7758	9.63073	12.9768	16.3308	24.7167	26.0472	17.4453	13.0124	18.5445	18.4206	6.13138	7.96947	8.95196	5.89577	8.14268	13.3068	5.7975	9.60362	14.6812	10.0542	6.87675	12.0771	9.55873	8.70279	7.15642	8.24901	8.22196	17.626	7.02464	7.05107	6.47489	7.89706	10.3814	11.4201	23.8375
LOCMI00486	1.89722	2.82834	9.41005	12.4239	5.42028	10.458	7.13716	4.8097	11.0574	12.6438	10.0295	7.19733	29.3379	29.4135	14.8949	10.6053	25.5167	21.851	19.7657	20.2056	19.2254	18.0567	17.0039	19.9486	9.393	11.2351	10.2864	13.1093	8.52141	6.98887	10.2627	10.4529	10.6145	9.44243	6.69043	7.7745	6.88272	9.46787	12.4953	10.0434	9.31058	7.54686	8.92017	7.84529	11.8344	11.7792	10.1617	9.15423	15.717
LOCMI00487	8.34776	0	0	0	0	0	0	5.29067	0.868798	0	0	0	1.16294	0	0	0	0	0	0	0	0	0	0.413354	0.700323	0	0.439419	0	0	0	0.17572	0	0	1.12539	0.585164	0	0.4686	0	0	0	0	0	0.786877	0	1.27849	0	0	0.90631	0.598197	0
LOCMI00488	2.50147	3.48054	1.65428	2.68645	1.22513	4.13663	2.19573	3.80493	2.29101	1.9517	1.17545	1.89793	0.69697	1.50122	2.49529	2.11634	2.47235	2.59944	3.44105	3.79832	4.75677	3.95729	4.08753	3.74945	1.4588	1.44843	2.01606	1.36126	1.53372	2.38004	1.70921	1.50742	0.674463	1.33265	0.893295	1.71312	1.62621	1.28616	1.318	1.16531	1.17094	1.67885	0.686069	1.53244	0.932624	1.31246	1.01391	1.64914	1.03614
LOCMI00489	448.692	894.92	655.46	621.494	949.96	972.181	431.028	703.348	494.959	591.447	1120.55	824.306	794.736	778.728	447.539	464.777	217.536	209.957	303.472	290.74	173.661	188.506	530.612	473.542	264.665	307.206	513.45	373.492	331.575	199.442	299.057	305.686	411.678	380.443	363.426	283.262	310.108	295.917	351.927	235.296	283.244	215.65	340.781	318.871	302.736	257.264	304.636	211.128	411.455
LOCMI00490	0	0	0	5.71128	7.11917	0	0	16.5827	0.907699	2.8353	10.2457	12.4073	3.64505	9.59587	0	0	11.2648	6.23089	10.586	13.7949	3.81887	3.78315	1.29559	3.17062	1.58944	1.60683	1.59753	2.18572	5.59615	0.367176	4.55222	4.12949	7.05468	4.89093	5.06112	2.93749	4.55616	3.07745	3.91645	0.923396	2.6339	0.493266	7.68866	5.7882	5.94053	3.05066	3.78756	1.24996	2.67598
LOCMI00491	6.37929	0	1.33224	16.2086	1.04145	0	0	0	1.32786	2.07386	4.49648	2.42006	9.5981	18.6318	110.537	27.3712	5.87513	3.81175	2.06481	1.74896	2.71347	5.40409	11.814	24.1188	2.63518	2.08196	2.33699	3.83694	1.81922	0.805703	1.93727	0.878685	3.44006	3.04081	1.93638	2.29184	1.85142	2.50823	3.43758	3.51213	3.37145	3.31931	2.49947	2.60537	5.85451	3.79335	3.4168	0.914275	2.54452
LOCMI00492	16.0534	22.3366	6.14638	7.14852	5.24159	2.94968	4.02609	8.13949	11.3612	6.26259	0	6.09005	25.048	15.4147	8.89653	6.7909	0	0	0	0	0.602506	0.327694	0.635929	0.17957	2.73058	4.22518	5.17529	3.90822	4.34914	3.64957	3.35164	5.80439	6.05979	8.10228	9.45911	3.42438	3.91362	3.88425	3.84472	4.07918	5.81774	2.66327	5.34639	7.86764	6.67579	4.77295	4.64774	6.74889	0.246278
LOCMI00493	0	18.1485	0	0	27.3272	0	0	0	0	0	0	0	0	1.21766	0.562211	0	0	0	0	0	0	0	0	0	0.184883	0	0	0	0	0	0.577649	0	20.5149	0	0.271711	6.83375	0	0	0	0	0	0	0	0	0.21821	1.06455	0.220284	4.07106	0
LOCMI00494	3.89562	0	0	8.67353	63.5979	50.1053	0	0	0	3.79931	45.7641	48.0302	13.025	26.4962	0	0	0.43753	0.337349	0.788068	0.821562	0.974721	1.78921	0.192898	0	0.9466	0.615187	0.856275	0.27894	0.833204	0.492016	0	0.670729	0.525182	0.546153	0.695579	0.43736	1.35672	0	0.466493	0	0.588238	0.293767	0	0.795506	1.39654	1.02197	0.563926	0	0.597635
LOCMI00495	0	0	0	0	0	0	0	0	0	0	0	0	10.9483	19.1444	0.234153	0.383001	0	0	0	0	0	0	0.188296	0	0	0	0	0	0	0	0	1.25489	0.170884	0.0888536	0.565818	2.41924	0	0	0	0	0	0	0	0	0	0	0	0.181665	0
LOCMI00496	0	0	0	0	0	0	0	0	0	0	0	0	6.73396	11.0664	0.0992137	0.162282	0	0	0	0	0	0	0.0797833	0.0300384	0	0	0	0	0	0	0.305814	1.1559	1.08608	0.150594	0.719234	3.22593	0	0	0	0	0	0	0	0	0	0	0	0.179606	0
LOCMI00497	14.4639	20.1251	15.6066	17.8068	7.08393	0	5.4412	18.334	21.6769	8.4638	47.5766	46.6401	0	0.578689	1.60314	0.874076	8.60982	14.9052	13.4596	22.5726	0.180951	0	0	0.161791	1940.06	1191.09	1619.93	1084.97	2354.63	1286.06	1064.61	1100.48	1467.91	457.877	1496.87	431.298	2226	2520.93	1337.12	1685.13	3064.22	1225.64	1890.55	1586.98	896.623	726.258	1161	441.126	3868.73
LOCMI00498	10.9564	3.6297	24.1525	29.1775	2.98115	0	20.6085	18.5173	19.7652	9.49827	17.1616	10.3911	46.8085	24.8402	822.402	655.491	6.15277	9.32981	4.80229	8.08725	41.121	71.1956	15.0099	22.2644	15.752	12.6882	22.4772	27.4581	19.2678	5.68894	6.93179	4.40166	12.8013	11.2644	8.47737	4.71529	8.47952	5.15473	13.5574	13.1469	19.853	14.0457	5.00831	8.57655	12.0452	16.6071	17.4465	4.53633	10.3652
LOCMI00499	3.24635	209.716	304.519	37.4152	257.042	256.491	2.03541	111.104	201.368	195.242	221.193	1016.02	0	0.649417	40.1794	37.2745	232.803	230.1	8285.22	2755.66	19.4944	2.65068	1234.07	476.246	249.074	281.79	364.868	114.133	94.4298	2.73342	33.2726	66.514	42.0146	73.2756	123.176	4.3736	7.34891	3.92741	5.83116	4.81192	14.7059	16.0348	14.9454	5.30337	24.4395	32.0786	78.4797	20.0064	51.5461
LOCMI00500	9.47885	23.8286	11.8385	12.1223	3.6411	4.09803	10.8374	12.7218	11.1418	5.07541	9.1703	4.23049	0.776776	1.67312	0	0	25.8949	15.2097	14.7763	14.1108	6.13851	25.0398	5.46668	7.29726	13.6841	8.7171	9.06932	29.8636	5.32678	6.17368	14.3927	7.77611	3.15711	13.7581	5.42592	4.16285	1.81242	15.2899	6.8772	13.8927	5.38844	2.01825	3.22236	3.13117	12.1132	14.7737	5.12538	7.2187	13.5152
LOCMI00501	3.01208	0	1.5726	0.394491	0	2.76723	0	0	0	0.979203	0	0	0.839239	2.41021	0	0	0	0	0	0	0	0	0	0	0	0	0	0	0	0	3.14432	0.518605	1.21821	1.26685	0	7.77779	0.174835	1.82199	0.180345	0	0	0	4.13056	1.84525	4.75113	0.263395	0.436026	0	0
LOCMI00502	1134.79	1711.78	645.002	362.149	1272.84	898.692	566.766	1452.74	448.223	2125.83	1175.71	750.153	568.494	691.037	541.214	504.815	473.095	454.792	256.013	220.596	394.399	466.578	569.583	904.797	1105.03	913.264	931.494	357.497	954.157	375.468	924.188	1103.51	1788.38	1177.02	1435.93	1022.21	1170.83	891.153	634.694	770.211	992.895	392.264	1375.76	1012.62	701.127	898.461	1135.29	466.164	585.666
LOCMI00503	5.56517	0	7.2639	6.92425	0	5.11279	6.97855	0	4.05439	16.2827	0	5.27804	35.6636	42.8615	35.4675	35.3127	36.0963	38.7952	38.559	36.09	36.552	43.1682	16.8097	17.7415	14.7061	11.2784	13.4557	6.37577	10.5142	10.3089	8.45019	7.90502	9.00312	5.46153	11.179	9.9968	10.4984	10.0991	12.1621	10.0167	10.0841	7.13435	8.44939	6.81862	6.3842	6.3265	7.25048	7.04543	9.8183
LOCMI00504	0	0	0	0.630751	1.3104	0	0	0	0	0	0	0	0	0	0	0	0	0	0	0	0.100418	0	0.238473	0	0	0.169007	0	0	0	0	0	0	0	0	0	0	0	0.0809219	0	0	0.121203	0	0	0	0	0	0	0	0
LOCMI00505	25.123	16.6458	35.1397	14.0145	34.9383	21.3711	22.7525	25.9479	32.5384	39.324	13.1171	19.4145	6.99989	7.63169	3.43772	5.62304	3.81446	5.35837	39.623	39.0504	41.7322	34.5211	36.0763	30.3399	3.05233	2.93879	2.65881	1.73227	2.05648	0.979331	2.56079	3.60464	5.01766	5.60938	4.48582	2.82055	3.07855	3.6585	3.67697	4.00629	3.23156	3.54345	2.36972	4.27521	4.13626	3.90563	4.71435	3.73397	4.99616
LOCMI00506	16.1899	27.6905	10.0253	9.27053	11.0641	3.11313	42.2558	22.9081	12.8528	13.464	23.8846	2.85667	0	0	0	0	0.697737	0.63579	0	0.238211	0	0.441922	0	0.0842313	0.274465	0.138734	0.0827585	0.269594	0.0268429	0.174361	0.39304	0.291715	0.253793	0.158356	0.134455	0.105677	0.0437088	0.0948956	0.225431	0.186028	0.198985	0.141962	0	0.384426	0.188965	0.0658488	0.218013	0.215844	0.115522
LOCMI00507	25.4062	58.0752	25.2026	13.3098	22.8123	53.6843	23.894	38.6449	13.7497	18.1706	17.9077	48.1908	7.0788	14.7389	10.3251	16.121	28.9626	27.1713	19.5304	17.9493	32.7379	25.9306	54.0954	39.076	27.935	29.1545	23.4545	22.1939	25.3584	53.2661	30.1382	34.5571	16.783	28.495	24.0429	32.2315	29.7889	36.7554	25.7078	29.7682	25.7034	49.7169	22.6462	22.3087	33.3349	25.9937	23.7217	36.412	49.11
LOCMI00508	0	3.49851	1.83785	3.22722	2.8734	0	0	0	2.19816	5.72185	0	0	3.92319	2.11256	15.6064	12.7636	16.2097	19.2045	16.7346	15.9611	20.0376	17.425	8.88959	7.48137	10.9059	9.26486	10.8324	12.0986	11.5444	11.5594	3.67469	5.15169	4.74562	2.96107	4.71402	7.11369	4.90382	9.93682	12.4351	6.95699	11.4281	8.49447	6.55131	5.39123	5.80491	6.46429	5.35051	5.88588	26.1916
LOCMI00509	19.2218	15.283	6.69043	14.0978	15.6903	10.5956	16.8725	63.3488	6.40167	4.99909	0	21.8761	4.28453	8.45952	18.4642	22.0704	1.94298	1.16519	0	0.810752	0.480948	0.78474	0.380721	0	0.467072	1.01182	4.22504	2.75269	3.01488	1.78032	14.5933	14.2309	16.5847	31.7991	7.89391	7.33729	2.23145	0.58136	2.0716	1.62809	0.870747	1.88436	8.28441	8.24291	8.54465	10.4214	8.9041	12.6723	2.94886
LOCMI00510	0	0	0	0	0	0	0	0	0	0	0	0	2.97827	6.05859	0	0	0	0	0	0	0	0	0	0	0	0	0	0	0	0	0.507204	0.306736	0	0	0	1.90012	0	0	0	0	0	0	0	0	0	0	0	0.170219	0
LOCMI00511	0	2.87501	10.0688	4.16754	2.36131	13.2882	10.8824	7.3336	10.8385	6.58296	6.79666	8.23061	0	0	0	0	0	0	0	0	0	0	0	0	0	0	0	0	0	0	0	0	0	0	0	0	0	0	0	0	0	0	0	0	0	0	0	0	NA
LOCMI00512	4.95206	0	0	2.59428	0	0	1.55243	3.13853	0.515389	0	0	9.39313	0.689883	0	5.9461	8.22965	0.417137	0.428834	0	0.522179	0.774408	0	0.367815	0.276964	0.601652	1.30336	0.362828	2.3048	1.94179	0.833926	1.64483	1.9184	1.66901	1.38853	0.221053	1.11193	2.01209	2.37142	1.186	1.92244	1.49552	1.58709	3.63799	1.51685	0.532581	1.29912	2.86742	1.53774	0.189927
LOCMI00513	46.1324	19.8678	62.6225	27.7929	27.6149	11.3019	45.3147	37.0347	61.456	38.493	30.7101	52.5026	75.4078	64.5999	121.864	96.1805	42.8319	44.0773	29.8636	34.7002	62.2347	65.8397	90.1546	87.7247	101.168	87.4213	99.9363	78.617	106.014	83.1248	108.282	127.218	115.264	80.4139	127.95	76.0489	102.29	100.382	97.5031	91.8245	87.8874	75.7224	146.86	127.019	98.3461	104.483	105.847	71.0386	149.92
LOCMI00514	3.04345	9.07426	7.94489	29.895	2.48429	0	0	3.85778	19.6385	5.93642	0	0	0	0	0	0	24.9529	14.4955	0	0.320923	61.6816	10.8719	6.48018	13.6174	1.47906	2.56328	1.56092	5.88389	0.433961	4.35639	3.75472	0.262004	0.410298	5.97355	1.35855	5.63784	3.00316	2.76146	0.728895	2.57781	1.83824	1.03278	1.49057	0	1.74568	7.45188	4.40567	2.32632	0.933805
LOCMI00515	21.9362	53.8077	50.7661	70.9686	39.2407	84.4712	17.2652	41.4126	52.9467	52.8019	44.4117	21.6897	18.726	24.3687	0.431088	0.28205	114.406	104.6	332.82	296.028	44.8434	43.3011	81.0497	103.945	6.69122	5.18388	9.74594	12.198	6.62171	9.01899	54.1256	43.6349	59.7751	87.2231	25.7509	82.3456	6.61023	6.35224	5.61691	6.1604	7.57615	6.42323	31.4991	38.3616	28.4105	45.9561	23.6133	55.2074	11.3489
LOCMI00516	99.0991	149.433	42.8188	58.4054	85.0761	34.5337	56.7773	82.2993	62.9498	121.644	152.547	55.0954	14.2818	11.2794	19.5689	8.77654	0	0	0	0	3.63383	4.70844	0.169209	0.191121	11.4173	9.17384	22.2832	25.9365	9.37964	9.99857	23.0249	18.092	16.5847	44.7942	16.4742	27.1432	11.6035	10.5937	24.0407	10.251	10.707	5.99131	16.7362	15.1774	26.3383	9.86114	13.4798	24.406	0
LOCMI00517	0	0	0	0	0	0	0	0	0	0	0	0	9.68073	35.7004	0.583484	0.954396	0	0	0	0	0	0	0.156404	0.176658	0	0	0	0	0	0	1.04914	1.35959	3.19367	1.10707	3.2429	9.22002	0	0	0	0	0	0	0	0	0	0	0	1.65986	0
LOCMI00518	0	0	2.00186	3.61565	0	0	1.44242	2.91612	0.478865	1.49579	0	2.18187	0	5.06239	707.589	714.595	0.516768	0.199222	1.39618	0.970349	0.575623	0	2.96183	4.11739	1.53729	3.26969	1.01135	2.63565	1.9682	0.871682	1.30995	2.17855	9.30441	0.322532	1.02694	1.93713	1.20182	0.695801	1.37744	1.94858	1.91061	1.21439	0.901382	0.469787	3.46387	1.40823	2.33119	0.549525	0
LOCMI00519	40.5794	24.198	46.61	44.2889	15.4578	12.4269	28.835	13.7166	48.4274	37.8172	6.35613	33.3543	79.1449	60.0711	124.936	96.4559	80.5177	85.86	101.792	102.41	90.8724	88.7701	69.3898	77.0139	47.4943	45.2846	53.9136	53.2697	41.8531	74.3719	65.2102	57.9901	40.4828	61.063	42.7491	72.4378	54.6458	57.8202	58.6355	58.6214	37.7861	66.0976	54.3229	55.7959	68.4695	63.1636	56.1968	77.4149	106.869
LOCMI00520	20.2131	7.30506	17.5887	22.6224	23.9992	16.8818	10.3691	6.98768	12.2397	5.37638	19.4282	3.4855	43.519	26.8344	54.6512	48.3051	24.0435	16.8675	10.4084	8.91317	17.5864	18.4735	23.5664	17.8825	13.9534	9.18911	12.1171	16.5785	10.2185	11.9136	12.0325	13.288	15.3591	14.4267	14.6006	14.4411	12.4793	13.0605	15.183	10.2464	11.7925	14.7576	8.81966	13.321	16.7322	14.7833	12.5021	11.6755	34.2513
LOCMI00521	2.95123	0	8.90256	9.53419	2.40901	1.80755	1.85037	1.24696	8.80499	9.91402	2.31132	0.932987	15.0752	14.1691	13.2659	6.83663	22.3737	21.5955	23.9804	26.3481	22.7681	23.7457	21.5306	19.1469	7.88833	8.95853	9.87455	11.8338	9.46823	12.5903	6.72174	11.4329	9.28352	12.2747	10.6269	12.0937	7.99416	9.9177	8.54058	6.80474	7.57579	8.12311	8.19059	11.35	9.80403	6.2798	8.33073	9.77526	22.3359
LOCMI00522	0.607425	0	1.37425	0.55688	4.46243	1.1161	0.761692	6.15962	0.505745	0.789877	0.713578	2.88043	0.507731	0.607563	1.90754	2.9366	1.50088	1.26243	1.41312	1.08887	0.683926	0.464971	0.992564	0.883291	0.590395	1.1191	0.311534	0.826381	0.649588	1.15077	1.55641	0.156875	2.04723	1.4477	0.813437	0.886541	1.3398	0.796097	0.436428	1.15761	0.550326	1.35127	0.892481	1.36443	0.740372	1.48728	0.615512	1.85719	2.14329
LOCMI00523	895.487	2013.78	2083.42	774.257	1988.47	2305.98	750.591	1091.8	1816.58	1686.87	1337.26	725.131	3912.25	5220.43	2309.24	2075.77	1479.86	1276.72	974.467	1059.49	2187.78	2580.6	1490.33	2133.76	2433.65	2193.6	2827.51	2495.79	2355.02	915.422	2914.77	2918.65	3524.77	3813.14	3307.28	1758.32	3045.14	2353.39	2237.46	2847.92	3110.88	1171.87	3237.84	3225.29	2254.65	2771.11	2811.9	1832.48	860.944
LOCMI00524	0	0	0	1.15956	0	0	0	0	0.921452	0	0	0	1.23343	0.885569	2.45329	1.3376	0.994387	2.30011	1.3433	2.80078	0	1.12955	3.28804	2.2283	1.88244	3.02933	1.62173	3.16977	1.26243	1.67733	4.6212	2.66767	1.1936	0.620629	2.76651	3.479	0.770865	2.67778	0.795158	0	3.00803	1.16839	0.867239	0	1.26959	0	0.320413	0	2.03739
LOCMI00525	21.2488	10.5591	22.1879	17.0456	17.3449	9.76077	8.32668	6.73358	9.95169	10.3617	9.36085	5.03813	34.7826	38.2566	23.5515	22.4717	24.1636	28.0613	18.0002	15.6844	21.7651	22.9073	13.4152	12.3299	17.7487	12.3037	14.9848	7.79763	15.1492	11.5177	16.3842	9.37497	15.7555	10.7989	16.3619	9.9897	14.9548	10.845	14.6309	15.9356	14.4386	12.7188	12.2281	15.4581	11.4263	14.1683	11.1504	9.26299	21.3926
LOCMI00526	5.46115	24.4242	3.32646	2.14573	11.1445	27.5947	3.42406	17.3059	3.97861	6.21382	35.2854	85.4599	0	0	0	0	0	0.35469	1.10477	2.59138	0	0	4.86753	3.97068	0.497628	0.287471	0.800257	1.75967	0	3.44871	0	0.235069	0.736237	0.382818	0.731333	0	1.90195	1.51407	0.490471	1.54187	0	0.926602	1.06986	0	0.195777	0.716336	0.197638	1.30448	3.97958
LOCMI00527	2.45522	3.05017	3.52513	4.42144	2.50517	3.38346	5.00301	4.66824	2.04423	6.78448	0.721074	4.07496	12.4846	9.57754	7.59694	7.41863	7.75559	8.8501	8.8161	7.50797	5.10653	6.01414	6.47385	6.9689	5.77953	6.78515	5.48663	5.36197	5.51385	7.26137	4.60178	5.81252	4.22021	5.42138	4.5483	6.23652	3.70533	5.50745	5.14514	4.89568	3.6147	6.06358	3.96816	4.88835	4.75295	4.77708	5.64223	6.27521	11.5352
LOCMI00528	171.492	12.6251	16.5806	2.49558	2.59231	0	171.24	8.05102	5.94938	1.03242	3.73077	3.01193	0	0	0	0	0	0	0	0	0	0	0	0.177618	0.578763	0.334341	0.232683	0.68219	0.452828	0	0	0	0	0	0	0	0	0.320169	0.380293	0.672473	0	0.239484	0.62215	0	0.227697	0.27771	0.459723	0	0
LOCMI00529	0	0	0	0	0	0	0	0	0	0	0	0	15.1332	22.8545	1.72988	0.565908	0	0	0	0	0	0	0	0	0	0	0	0	0	0	0	1.61233	1.76744	0	2.00648	6.62348	0	0	0	0	0	0	0	0	0	0	0	0.536844	0
LOCMI00530	0	30.8364	2.24988	0.338634	48.5427	2.37541	0	26.2193	1.07639	0.840555	0	0	0.720408	0	0	0	0	0	0	0	0	0	0	0	0.785343	0	0	0	1.10602	0	3.92597	0	108.057	0	2.0775	6.38623	0	0.260669	0.154809	0	0	0	0.506529	0	2.96611	22.3839	0.187144	3.4586	0
LOCMI00531	5.17118	0	0	1.69317	4.2211	0	4.86337	0	0.538193	1.68111	3.03744	0	0.720408	0.517235	0.477631	2.34376	1.59718	1.56733	1.56916	1.9085	1.13214	1.05558	1.53636	0.723048	2.5131	3.13038	2.08385	1.85137	2.39638	6.20463	1.71761	1.11294	1.74286	3.26242	0.923335	1.59656	1.95104	4.1707	1.7029	0.730001	1.95212	2.53472	0.253264	2.11196	0.92691	2.0349	3.18144	4.19973	6.34657
LOCMI00532	0	0	1.8214	6.16818	0	0	0	0	1.27078	7.65532	1.02457	0	0.72901	0.697881	1.28889	2.10822	5.33852	7.06167	2.82293	1.65539	16.6394	9.21309	6.30519	5.95101	2.91397	2.75457	1.85313	1.37388	2.30064	2.60695	2.23473	2.40261	0.940625	2.56774	1.63513	3.08437	1.92371	2.06629	1.09661	2.33927	1.58034	2.99248	1.53773	2.04813	1.43823	0.838933	2.33567	2.91658	3.01048
LOCMI00533	11.6445	24.198	14.1857	14.6962	4.32051	12.643	9.2921	8.05102	12.7801	12.7332	7.46155	14.0557	19.4667	13.3413	29.7239	25.9087	23.6005	24.797	24.5201	23.2181	26.2221	23.0134	22.3301	22.1431	8.81007	9.91877	9.46246	12.6584	8.75468	11.5873	9.94562	11.1181	8.13461	13.9507	9.16728	9.50783	7.98795	11.0458	9.5707	8.1444	7.27305	12.4931	8.39902	8.86297	8.50071	10.8307	9.27107	11.0753	20.3813
LOCMI00534	0.977163	79.635	0	0	143.973	15.7103	0.612666	51.4027	0.305096	0	0	0	0	0	0	0	0	0	0	0	0	0	0.193544	0.109304	1.81049	0	0	0	3.93612	0	8.25324	0.0420608	129.166	0.0684975	6.97906	4.58021	0	0.394055	0.146266	0.206915	0	0	0.81358	0	2.7674	26.3611	0.495086	7.39911	0
LOCMI00535	19.4781	4.55492	12.9611	13.2054	25.2521	6.31579	9.33895	5.80936	9.77824	10.057	6.73002	9.7799	22.9853	15.3568	7.1963	7.96266	19.2385	20.1417	18.7746	21.0223	31.6068	30.4048	14.8645	17.238	10.7885	11.58	12.0046	10.9115	11.6812	12.2039	13.5918	13.4146	11.1215	11.7262	11.3543	12.6706	11.572	11.7822	13.8576	12.8587	10.7267	11.4483	13.0188	12.1666	13.8833	10.5203	13.4347	9.52424	22.5871
LOCMI00536	8.26901	2.7394	0	0	0	0	6.91272	3.49384	0	0	0	0	0	0	0	0	0.154787	0.23869	0.278798	0	0	0.140661	0.136485	0	7.19996	3.77237	3.02927	2.76308	6.09182	9.63145	1.04631	2.84744	2.60114	0	3.44509	3.24926	7.67956	9.44802	6.10621	4.4747	9.98894	9.87307	5.66978	2.53286	2.17387	2.65134	3.59104	3.42364	20.5085
LOCMI00537	3.43731	0	1.19641	0	1.4029	1.57895	0	2.17851	0.35774	0	4.03801	3.25997	0.47886	0	0	0	0.0965141	0	3.12909	5.79926	2.47264	2.01724	0.851022	1.2496	0	0	0	0	0	0.289421	0.489303	0	0	0	0	0.0964765	0	0	0.102903	0	0.389275	0.194405	0	0	0	0	0	0	0.659157
LOCMI00538	0	2.3998	0.210113	0	7.88404	2.21836	0	1.53036	0	0	0	0	0	0	1.78421	2.5536	0.0677991	0	0	0.254616	0	0	0.119565	0.135049	0.0733419	0	0	0	0	0	1.71863	0	5.85947	0	0.323358	1.69432	0.140157	0	0	0	0	0	0	0	0.173125	0	0.174771	0.173032	0
LOCMI00539	0	0	0	0	0	0	0	0	0	0	0	0	1.53596	1.47038	0	0	0	0	0	0	0	0	0	0	0	0	0	0	0	0	0	0.790954	0	0.25762	0.164052	0.103151	0	0	0	0	0	0	0	0	0	0	0	0.175572	0
LOCMI00540	11.3968	30.8911	8.29424	17.7759	16.0686	6.66294	12.3424	28.8923	15.5275	11.7886	26.7769	13.7566	22.2279	20.5188	23.7325	21.2878	25.6002	22.5199	7.12615	5.46251	11.6007	11.6848	10.8249	15.6455	9.50376	10.853	11.9939	13.7244	11.006	8.76731	7.66922	10.9707	12.0121	15.5421	8.69474	7.67706	10.5242	12.0643	12.965	9.28745	10.9512	7.07073	7.81438	7.1934	11.5883	9.69424	9.74873	7.27595	20.2656
LOCMI00541	9.81173	4.33397	7.77888	6.13963	8.89896	5.00786	9.56947	6.90946	7.2616	1.41765	3.84214	3.10184	3.03754	4.14367	8.45834	12.1881	6.61193	8.9687	8.82166	8.50685	6.61483	6.45361	10.0408	8.29239	8.54324	8.66541	5.7511	8.19646	6.83974	18.9555	4.13838	5.72498	6.17285	5.19661	3.60118	8.2617	8.09984	10.0017	6.13577	7.61802	6.25551	10.9752	2.24252	5.12033	4.61172	4.29	4.97118	6.92689	24.0002
LOCMI00542	7.16986	5.34435	3.58739	3.40399	10.242	0.823378	8.99077	11.3603	4.29069	3.78765	13.6871	10.1999	1.24856	1.4343	16.7215	19.7686	0.8556	1.04775	0.90652	1.32307	1.79397	2.60697	9.09759	7.91981	2.06887	2.26449	3.61159	1.98937	3.1948	3.1317	3.48716	4.3978	2.41648	3.26687	3.12051	4.77943	1.97682	2.48475	1.77081	2.15081	1.82697	4.42678	2.98479	4.20935	2.82736	4.2321	2.9191	4.53847	2.19989
LOCMI00543	0.76585	0	0	3.5106	35.6332	54.1768	0	0	0	1.36934	59.3794	42.4907	0.533461	3.2173	0.141474	0	0	0	0	0.0403782	0.0239528	0.0586241	0.0189612	0.0214166	0.0232618	0	0	0	0	0	0	0	0	0	0	0.0214954	0	0.0772099	0	0.108113	0.0578215	0	0.112525	0	0	0	0	0.073174	0
LOCMI00544	0	8.29646	1.45278	1.63995	3.40703	3.83459	0	42.3254	6.08159	14.9258	9.8066	0	0	0	0	0	0	3.25301	0	0	1.56652	0.213001	3.10015	0.466882	0	0	0	0	0	0	0	0	0	0	0	0	0	0	0.249907	0	0	0.157375	0	0	0	0.36499	0.302103	0.199399	0
LOCMI00545	85.4464	30.1334	20.147	21.6598	40.4987	17.7259	31.1072	24.4569	14.9171	34.9465	22.6662	26.1413	65.2785	64.5129	45.3163	44.1408	44.269	41.1741	35.6861	37.2028	41.3797	44.8709	52.4101	52.8766	37.6742	27.2772	33.7259	32.1702	38.516	24.9489	38.1903	29.6608	44.9625	42.8937	32.4822	24.4468	40.4777	31.9565	40.7631	35.0194	44.534	28.9957	29.6988	35.1786	35.3747	35.4316	31.7209	27.2575	52.2226
LOCMI00546	0	0	0	0	0	0	0	0	0	0	0	0	0	0	0	0	0	0	0	0	0	0	0	0	0	0	0	0	0	0	0	0	0	0.401583	0	0	0	0	0	0	0	0	0	0	0	0	0	0	0.219719
LOCMI00547	0	0	1.35593	2.55104	0	0	0	0	1.62176	1.26644	4.57641	0	1.08542	0	1.43926	1.17709	0	0	0	0	0	0	3.85797	9.36877	2.3665	2.66581	1.1417	0.836819	2.22188	0.492016	5.17574	0.335365	3.67627	1.09231	2.78232	0.87472	1.1306	0.392741	1.63272	2.4747	0.294119	0.734418	2.6711	0.795506	1.11724	2.3846	3.10159	0	0.597635
LOCMI00548	0.598712	0	1.97971	2.90128	1.95485	2.75022	0.750766	0.758908	1.37085	1.94637	0	1.70347	4.1704	5.62917	8.18432	6.51258	3.36217	3.29227	5.26859	5.17685	4.71881	4.27748	2.49029	2.10958	0.909259	1.13457	0.614131	1.32896	0.939062	1.3107	1.87499	1.59779	1.61429	1.76269	1.17593	2.41982	1.14682	0.905397	1.11127	1.39456	0.949257	1.17387	1.2902	1.8339	1.20194	2.14656	2.03672	2.83163	2.34217
LOCMI00549	0	17.4925	6.7388	2.76619	17.2404	148.764	0	0	8.79266	5.72185	4.13531	20.0311	0	0	0.650268	2.12727	0	0	110.377	0	0	0	0.522917	0	0.21384	0.185297	0.257914	0.252054	1.00386	0.148198	0.668125	0	3.32193	0.493512	0.314268	0.988012	0	0.177443	0.632294	0	0	0	1.03442	1.79708	0	0	0.509572	0.336336	0
LOCMI00550	71.2614	84.9882	22.0132	11.1997	29.0844	29.4609	59.2007	58.7135	29.2954	16.2166	52.3218	43.9301	46.1632	30.6493	124.4	110.352	0	0	0	0	46.0244	78.3688	0	0	17.4241	21.2877	16.7078	17.6038	17.0197	17.4006	24.0077	28.2197	38.9083	31.7202	21.9489	24.5015	19.5443	13.0215	18.4535	22.886	20.3103	16.3901	34.7266	26.3754	24.0138	25.5493	26.9498	30.1287	0
LOCMI00551	0	0	0	0	39.384	7.38774	0	0	0	0	176.339	231.338	0	0	0	0	0	0	0	0	0	0	0	0	0	0	0	0	0	0	0	0	0	0	0	0	0	0	0	0	0	0	0	0	0	0	0	0	0
LOCMI00552	0	0	0	0	0	0	0	0	0	0	0	0	10.1758	19.1079	1.03793	1.69772	0	0	0	0	0	0	0	0	0	0	0	0	0	0	0	0.24185	0.378737	0	0.75243	1.10391	0	0	0	0	0	0	0	0	0	0	0	0.268422	0
LOCMI00553	0	0	0	0	0	0	0	0	0	0	0	0	1.62812	5.45511	0.359815	0	0	0	0	0	0	0	0.0964492	0	0	0	0	0	0	0	0	0.335365	0	0	0	0.43736	0	0	0	0	0	0	0	0	0	0	0	0	0
LOCMI00554	0	0	0	0	0	0	0	0	0	0	0	0	7.71955	28.2161	1.86111	0	0	0	0	0	0	0	0.249438	0	0	0	0	0	0	0	0.95611	4.11978	4.07469	0.706233	3.37296	20.2185	0	0	0	0	0	0	0	0	0	0	0	2.28621	0
LOCMI00555	2.14832	0.610034	6.35591	8.7223	3.50724	6.76692	2.30908	0.77804	4.34399	10.9749	2.16322	3.20175	0.684085	0.675339	2.77798	7.14043	5.58403	9.28862	1.30379	1.42393	28.7195	14.5812	10.2123	13.955	2.10673	3.48951	2.90072	2.1316	1.81607	2.97174	2.50477	3.48751	1.07574	2.10831	2.38375	2.05013	2.13769	2.02662	2.05806	2.68613	2.01589	2.80035	1.56322	2.19349	1.60632	1.63709	1.77708	3.78272	2.11872
LOCMI00556	105.859	68.7364	34.8808	46.0296	55.3025	46.682	105.31	66.1973	35.5494	22.9427	53.0599	48.1908	2.75286	6.21182	34.6778	33.692	48.1125	43.3298	189.308	133.504	59.3308	45.5225	34.3862	52.4171	13.5474	17.5343	14.2712	18.3939	10.4654	12.8352	14.4664	11.3003	6.46963	13.6538	12.8531	5.7047	8.35662	9.17819	11.8313	9.56407	12.8943	13.1982	8.7101	8.79092	14.3702	21.4762	13.383	11.1933	14.9409
LOCMI00557	0	0	0	0	0	0	0	3.01095	0	0	0	0	0	0	0	0	0	0	0	0	0	0	0	0	0	0	0	0	0	0	0.225424	0	0	0	0	0	0	0	0	0	0	0	0	0	0	0	0	0	0
LOCMI00558	19.0962	0	7.64371	3.25132	4.67632	0	13.1703	4.84114	10.7322	5.58722	2.24334	3.62219	1.06413	0.38201	0	0	0.321714	0.248051	0	0	0	0	0.189116	0	0	0.301562	0.699571	0.136735	0.408433	0.803948	0	0.164394	0	0.267722	0.511455	0.107196	0.443373	0.866341	0.914691	0.404363	0.144176	0.360009	0	0.194977	0.273832	0.166989	0.276434	0.729827	0
LOCMI00559	9.73905	19.3584	1.69491	1.27552	0	0	15.2656	37.0347	1.0136	4.74913	5.72052	9.23658	1.35677	0	0	0	6.01604	2.31928	0.985085	1.02695	0	0.248501	0.241123	0	41.1179	36.6549	31.04	41.4923	52.7696	60.272	37.8938	52.4007	45.297	23.8942	56.0811	49.7497	56.5301	62.1022	56.2707	45.0258	47.4267	66.0976	85.8567	77.5618	46.4351	47.2662	66.9663	48.1549	185.267
LOCMI00560	0	2.36078	13.2286	1.86661	0	0	0	3.01095	6.92213	1.54443	2.7905	2.25282	3.30919	2.37592	7.02078	7.17737	2.13429	3.90831	3.84423	3.50667	5.05191	2.54562	7.99823	7.83831	14.8628	13.129	12.5308	14.1171	13.548	8.00026	12.8492	9.20208	15.6914	10.6567	16.3291	4.13359	13.9257	15.4462	17.3512	14.922	17.0374	10.2102	11.401	9.94382	8.51552	9.34731	14.9578	4.8796	24.0512
LOCMI00561	4.49495	0	3.91133	1.1774	0	0	8.45479	0	0	0	0	0	0	0	0	0	7.0678	9.34198	12.7303	22.277	0.562339	0	1.11288	0.754194	22.3907	21.5315	15.1495	19.3112	15.7027	41.8214	20.902	11.2218	10.3016	8.82248	9.2298	13.3731	22.1772	28.0961	19.1083	25.6988	25.792	23.5579	16.2908	19.7347	19.6591	17.2949	10.4109	24.9095	31.7207
LOCMI00562	0	0	0.498503	0	0	0	0	0	0	0	0	0	68.6366	185.084	5.2914	8.65506	0	0	0	0	0	0	0.141837	0	0	0	0	0	0.204217	0	4.89303	17.7546	12.3572	4.41742	12.2749	63.3529	0	0	0	0	0	0	0	0	0	0	0	10.2632	0
LOCMI00563	11.1303	8.29646	8.71668	18.5861	9.08542	12.782	12.2125	17.6356	15.0592	11.7598	6.53774	7.91706	0	2.22657	0	0	27.1894	24.0964	2.81453	1.46707	24.7161	29.3941	30.037	57.8934	1.85939	7.90955	13.048	6.17652	1.98382	5.03731	5.0173	10.0609	3.37617	10.533	6.95579	7.9662	2.2612	2.3845	4.33172	3.53529	4.83195	2.20325	4.36097	7.67095	8.77828	5.35319	6.64627	13.9579	2.34785
LOCMI00564	0	0	0	0.721992	0	0	1.72818	3.49384	0.573735	0	0	0	0	0	2.54586	0	0	0	0	0	0	0	0	0.154159	0	0	0	0	0	0	3.4005	0	8.54659	1.93215	0	3.55871	0	0.416824	0	0	0	0	9.44963	0	0.197624	0.241031	0.798009	0.526715	0
LOCMI00565	22.9798	22.8386	12.569	5.58936	18.7578	6.03194	16.4662	8.3224	7.51657	7.47055	3.85653	9.34036	10.9761	7.88057	18.1929	25.7901	20.0944	15.9198	15.6064	24.9238	10.2674	8.04138	22.5951	34.5178	15.7545	25.748	25.4958	21.8607	23.6387	38.6979	19.3156	16.3914	19.473	14.7277	26.0842	38.3304	19.0551	27.6353	24.766	19.9274	19.3325	39.114	15.1133	19.4407	16.9468	22.3915	19.9592	26.0339	31.4766
LOCMI00566	7.61359	6.62096	2.65002	3.11609	3.88424	7.86903	13.1274	8.44439	3.76385	2.47512	5.59008	3.61039	7.955	4.18842	11.779	11.7901	4.48932	6.59314	3.8505	4.41556	4.10764	3.98249	4.09988	3.99207	2.54379	3.90754	3.76538	5.17901	3.32468	7.2921	3.79329	2.70367	2.95094	6.13756	2.88881	4.70126	3.59067	3.74191	2.8491	4.09763	5.38899	5.20313	3.91529	3.69249	3.27528	3.91146	4.06413	4.04644	6.5701
LOCMI00567	99.4352	124.172	27.2497	83.7192	61.6654	1.77959	85.6222	46.2422	79.4302	13.7489	19.7216	1.83711	0.179903	0.839578	0.119276	0	46.1764	46.9819	2.84096	1.94043	116.058	115.244	145.089	134.013	25.0051	31.5071	33.0683	51.8735	14.4315	40.3127	69.7928	65.146	19.3679	70.1098	51.1597	11.4173	9.7819	18.1941	14.5747	13.2394	13.2597	11.3449	15.7483	7.25185	53.6088	45.0289	31.0082	35.3344	16.2946
LOCMI00568	0	0	2.11864	1.06293	0	0	2.54426	0	1.68933	0	0	0	0	0.811772	0	0	1.82304	1.58132	0	0.855794	0	0	0.200936	0	17.9953	14.7389	9.81148	19.4677	17.6477	7.17524	5.77649	11.5282	19.6943	5.12019	12.3176	5.23921	12.7193	13.9096	17.7364	9.45199	15.6251	12.5463	17.0918	11.6011	9.3103	8.87129	13.8044	4.84651	23.3451
LOCMI00569	139.325	106.919	68.342	55.589	78.6976	83.7129	131.216	114.01	105.847	57.3336	103.591	93.6667	68.6301	54.8019	126.732	115.992	89.6299	106.423	70.7002	80.2759	127.748	126.091	92.5679	100.018	103.493	102.676	103.459	131.879	116.053	91.4734	73.3626	73.2303	106.595	90.6593	87.5422	61.644	116.393	124.223	114.324	105.602	130.578	95.8438	93.8607	84.1524	76.7116	86.3125	93.7372	68.3855	241.159
LOCMI00570	0	0	1.54083	0.579782	3.61352	0	0	0	0.921452	0	0	0	0	5.31341	0	0	0	0	0	0	0	0	0.438405	0	0	0	0	0	0	0	3.78098	1.90548	1.1936	0	0	2.982	0	0.223148	0	0	0	0	1.30086	0.451992	2.85657	0	0.640825	1.2689	0
LOCMI00571	3.39734	3.37647	14.7812	5.33938	5.54633	9.36353	2.13008	8.61272	13.4361	36.4468	0	6.44412	92.7651	119.614	19.4551	9.23878	42.9263	33.0975	23.7108	22.9273	32.9393	26.8728	23.0469	21.4712	10.7318	11.6242	5.97401	7.78436	8.23516	6.00717	5.80336	9.06654	7.32812	6.19186	11.2223	11.2518	15.5786	14.7278	14.6457	13.1888	10.0035	16.7806	8.985	6.59067	9.01258	16.9338	12.2949	10.225	8.86029
LOCMI00572	5.51267	0	0.959383	4.69295	67.4978	20.2582	5.18454	0	0	7.1685	25.9042	54.8966	3.83991	12.1306	0	0	2.94095	2.74494	2.50918	1.74388	0.517246	2.10992	0.136485	0.462478	1.17209	0.870547	0.807806	0.986815	0.786042	0	2.35419	0.949145	2.60114	0.772859	1.72254	0.154726	1.43992	0.416824	1.15523	1.36186	0.208103	0.311781	1.07996	0.562858	0.395248	0.482063	0.798009	0.131679	0
LOCMI00573	0	0	0	0	0	0	0	0	0	0	0	0	32.2553	80.1356	1.35779	2.77615	0	0	0	0	0	0	0	0	0	0	0	0	0	0	1.22069	3.00563	3.96364	0.772859	4.59345	10.3151	0	0	0	0	0	0	0	0	0	0	0	1.14121	0
LOCMI00574	0	0	0	0	0	0	0	0	0	0	0	0	9.68267	20.0833	1.18882	0	0	0	0	0	0	0	0	0	0	0	0	0	0	0	0	0.66482	1.04111	0	0.804359	0.505758	0	0	0	0	0	0	0	0	0	0	0	0.368932	0
LOCMI00575	3.10821	0	0	0	2.53715	0	1.9488	0	0	1.01045	3.65139	0	0	0	0.574173	0	0	0.134581	0	0	0.388851	0.317235	0.92345	0.173839	0.944082	0.654454	0.91093	1.33535	0.664791	1.70112	0.58994	1.07031	0.838056	0	0.554984	0.523436	0	0.470036	0.186101	0.219389	2.11202	0.937555	0.304456	1.58678	0.445706	0.543602	1.57479	1.3364	1.90735
LOCMI00576	7.99254	3.53041	6.02749	18.6094	1.4498	4.89522	3.3408	7.87972	5.73037	7.79493	22.9516	10.9491	4.9487	3.19774	0	0	8.12889	3.26839	24.5223	23.7853	1.77761	2.35661	5.98044	5.91053	1.67237	2.38408	2.92799	2.60711	2.21597	4.89773	2.69687	2.82868	1.19722	2.61456	1.74423	5.88243	2.57736	2.10397	4.09422	6.83238	3.21832	2.17647	5.13226	2.26683	7.19496	5.51368	5.59213	4.36981	2.38418
LOCMI00577	6.84777	2.26856	1.98622	1.7937	0	4.19408	5.72459	0	1.42537	2.96821	2.68149	2.16482	6.99584	1.36986	6.32488	6.2073	3.46093	3.85448	2.77055	3.36969	3.99788	2.44618	3.61684	2.17027	2.49592	2.28292	3.84655	2.94194	1.79009	3.36339	2.81604	0.786011	3.07724	3.52013	0.407566	2.30639	3.5773	4.02713	3.8267	3.38338	3.96371	3.95897	3.80095	1.86447	1.96389	1.99604	1.65213	3.59853	2.27615
LOCMI00578	6.08691	21.1733	31.7796	7.5734	4.96859	2.79606	7.63279	0	49.4129	21.7669	0	0	36.4632	36.5297	41.6036	45.0604	13.5019	8.69728	47.0994	39.7944	69.8677	68.9591	84.5437	69.2785	28.4719	25.1522	29.6574	43.1485	27.9905	31.776	42.7461	39.0385	33.2342	54.1887	23.6388	33.6562	17.1357	25.6202	30.4313	26.2078	21.8291	29.8357	20.8679	25.7918	29.8948	27.6784	27.976	42.31	0
LOCMI00579	7.04028	6.99702	28.793	38.2656	5.7468	9.70197	11.0354	4.46201	27.1107	167.078	12.4059	3.33852	45.1167	45.068	0	0	46.257	47.4016	56.9688	51.9663	187.384	174.609	16.9077	47.6445	22.6671	23.3475	38.4292	23.9451	17.0656	12.1522	28.0612	36.6679	50.7781	37.5069	20.7417	24.1075	15.5288	19.8736	16.6504	21.3679	21.5274	5.44177	17.5851	11.5013	23.472	21.8554	25.2238	14.1261	50.763
LOCMI00580	107.328	177.781	23.3482	6.24744	357.738	128.733	50.4699	105.813	45.9222	5.81527	24.5165	19.7927	83.8982	119.877	288.036	260.341	0	0	1.80934	2.20061	19.2085	19.7787	3.98591	5.50254	77.5149	67.3253	72.7397	55.9303	80.7698	36.6502	63.9423	53.8979	339.627	36.7818	88.8993	95.5609	74.7582	53.0501	66.5823	78.2814	108.719	44.4023	77.3878	51.7485	46.3852	69.3481	63.0101	40.592	0
LOCMI00582	28.6443	113.873	71.7844	78.0318	28.0579	163.158	25.1433	87.1405	63.2008	89.3955	53.8402	135.832	332.009	396.527	4122	1731.01	39.249	23.8129	86.3398	42.8904	33.6852	27.4813	10.4959	23.7103	107.188	118.212	137.256	68.5043	87.8132	52.0958	831.272	780.709	532.905	1331.65	549.303	459.871	79.8072	58.6224	89.5254	131.014	98.6163	43.6331	528.608	485.493	273.558	411.795	271.182	506.044	78.2199
LOCMI00583	0	0	0	0	0	0	0	0	0	0	0	0	2.40847	3.11259	0.638725	0	0	0	0	0	0	0	0	0	0	0	0	0	0	0	0	0.297661	0.466138	0	0	0.776379	0	0	0	0	0	0	0	0	0	0	0	0.165183	0
LOCMI00584	0	0	0	0	2.38492	0	0	0	0	0.949827	10.2969	2.77097	0	0	0	0	0	0	0	0	0	0	0	0	0	0	0	0	0.208301	0	0	0	0	0	0	0	0.16959	0	0	0	0	0.110163	0.858567	0	0	0	0	0	0
LOCMI00585	73.8118	180.339	110.794	20.5426	77.8238	81.9391	34.7091	62.3742	54.4142	134.975	83.0981	49.5858	45.4161	21.5333	24.4296	13.0099	11.3988	4.12809	4.66619	7.13462	8.84944	8.4752	0.609153	1.8921	4.67072	1.61891	2.70403	3.08302	1.53485	0.388434	2.91865	1.05905	3.73156	3.01822	3.02028	1.72642	1.78516	2.94556	5.15597	4.55866	2.32199	1.04365	3.01251	4.0822	3.52811	4.0341	5.34246	1.61618	1.41545
LOCMI00586	73.8118	180.339	110.794	22.5566	77.8238	81.9391	34.7091	62.3742	54.4142	134.975	83.0981	49.5858	86.5476	127.354	78.97	45.5347	9.32631	14.1154	7.46591	4.86451	20.0074	19.9324	1.52288	2.58014	6.53901	5.66619	7.21073	2.64259	4.60455	2.46008	4.66984	4.23619	9.12158	3.44939	6.5897	4.31605	5.89103	4.34082	4.4194	1.73663	3.94739	1.73941	6.02503	3.76819	1.32304	2.42046	4.89726	2.05696	6.36954
LOCMI00587	49.883	25.9686	22.3232	22.0883	23.2675	10.9114	43.1904	36.1314	13.3498	13.8999	19.5335	18.0226	5.29471	11.8796	65.8198	59.5722	26.4119	25.8154	75.9236	46.5886	45.9129	42.0634	7.64536	12.621	10.8224	7.75235	7.65774	9.86494	4.23376	10.1003	5.6356	5.93023	6.08443	12.9878	4.87754	3.2002	8.2727	6.70534	5.97338	5.53287	8.60836	5.1051	3.72278	4.12305	6.98272	10.8013	5.32979	10.667	2.36868
LOCMI00588	52.822	3.28109	10.3418	10.8095	16.169	1.5165	44.5031	2.09236	6.18466	8.04938	1.93916	15.6552	0.919843	1.32085	3.04928	0.997533	0.185394	0.285889	0.166964	0	0.309763	0.0842377	0	0	0.100275	0.0868908	0.120943	0.23639	0.235368	0.208481	0.313301	0.426311	0	0	0.442106	0.185322	0.383255	0.0832079	0	0.116511	0.74776	0.124478	0.970132	0	0	0	1.07528	0	0.379853
LOCMI00589	0	0	0	0	0	0	0	0	0	0	0	0	2.16123	10.8619	0	0	0	0	0	0	0	0	0	0	0	0	0	0	0	0	0.245373	2.22587	1.39429	0	4.61668	6.67651	0	0	0	0	0	0	0	0	0	0	0	0.494086	0
LOCMI00590	9.42489	62.4465	50.3006	61.7187	28.2087	126.995	39.3951	67.6978	41.8518	69.4497	55.3599	160.895	0	0	0	0	0.882118	1.22425	14.9352	17.2263	0.589549	1.12226	110.139	98.0453	8.77895	14.5528	18.6447	15.2967	8.73521	17.8554	12.8201	5.95002	4.23534	17.6179	14.5847	15.1665	14.0413	12.9858	11.4742	7.76116	16.3663	17.4128	9.53963	11.5477	15.9927	6.04392	7.73125	14.2581	24.8211
LOCMI00591	0	0	0	0	0	0	0	6.73358	1.10574	0	0	0	0	0	0	0	0	0	0	0	0.332291	0.542184	1.57826	0	0.322704	0.27963	0	0	0	0.447287	0.50413	0	0	0	0	0.2982	0.308346	0	0	1.12486	1.20321	0.600888	0	0	0.380876	0.929066	0.384495	2.03025	0
LOCMI00592	10.5098	2.08904	0.365808	0	1.71577	1.93109	7.90735	2.66437	1.31257	0.683329	0	1.99351	0	0	0	0	0.354116	0	1.27565	1.77316	4.86484	5.25607	1.45715	1.05804	1.27689	0.331935	2.77211	1.05355	1.19886	3.18572	0	2.17143	1.13349	0.589374	1.31359	2.83183	1.5861	2.54293	0.251705	1.33527	0	2.69463	0.823565	1.5023	1.20565	2.57331	1.52138	1.60667	3.86958
LOCMI00593	1.15941	0	0.100887	0.759238	21.7671	12.782	0	0	0	0.565373	25.1975	15.9441	0.807601	1.15967	0	0	0	0	0	0	0	0	0	0	0	0	0	0	0	0	0	0	0	0	0	0	0.0336489	0	0	0	0	0	0	0	0	0	0.0419588	0	0
LOCMI00595	4.1345	462.958	641.108	361.357	38.2487	0	5.18454	525.823	727.782	426.078	22.6662	28.7554	0	0	0	0	0	0	0	0	0	0	0	0	44.4556	2.5391	2.9283	0.296045	7.66391	6.38228	5215.72	5727.38	5211.56	11016.3	3943.89	3070.86	101.354	10.9069	5.5286	159.338	49.2164	0.415708	4132.86	5409.49	2326.63	3957.37	2298.37	1885.7	0
LOCMI00596	0	2.18328	1.14693	3.74025	0	0	2.75469	2.78456	1.82905	1.42831	0	0	0.612076	0	1.21742	0	0	0.380469	0.666599	0.69493	0.824482	0.224212	0.870218	0.860046	0.266898	1.50328	1.93145	0.471891	1.09632	0.462421	0	0.945577	0.888466	0.307981	0	0.369947	2.42272	1.32882	0.789179	0.155057	2.32199	1.15961	1.72144	0.897187	0.787525	0.1921	1.59002	0.629681	1.17954
LOCMI00597	0	0	8.91138	9.46777	4.91736	5.53446	0	0	3.76181	26.4385	0	0	26.0164	26.5123	9.45906	10.9214	33.4914	35.213	42.6532	47.0069	42.7697	28.1293	98.587	68.5643	24.7019	21.2461	15.8896	25.4497	17.3942	38.8033	13.4348	30.3384	14.6185	20.2696	19.6304	21.4735	21.6796	25.6598	27.7731	22.1107	20.0122	31.0046	25.0784	31.9843	24.1876	20.5448	18.3131	35.1107	39.5086
LOCMI00598	0	0	0	0	0	0	0	0	0	0	0	0	3.64505	4.36176	0	0	0	0	0	0	0	0	0	0	0	0	0	0	0	0	0.827677	0.375408	0	0	0.389317	0.489582	0	0	0	0	0	0	0	0	0	0	0	0.416655	0
LOCMI00599	0	0	1.81597	2.73326	0	0	0	0	0	1.13075	0	6.59755	0	0	0	0	0	0	0.703632	0.366769	7.39744	0	0	0.972671	0.422589	0	0	0	0	0	4.29111	0.898298	9.37825	0	0	0	0	0	0	0	0	0	0	0	0	0.608317	0	3.32332	0
LOCMI00600	0	0	0	0	0	0	0	0	0	0	0	0	8.42133	14.9898	0.930556	0.190262	0	0	0	0	0	0	0	0.0352174	0	0	0	0	0	0	0.239027	1.68044	0.509336	0.529675	0.56216	2.05013	0	0	0.0377014	0	0	0	0	0	0	0	0	0.180491	0
LOCMI00601	5.31221	5.27957	7.08781	5.5659	7.22704	11.3876	6.66135	8.97811	5.8973	2.30261	14.5613	8.39689	4.44034	3.18805	2.28973	2.6752	8.65117	7.97371	5.01498	4.66797	10.5226	9.48822	5.52391	4.1595	1.72109	2.51667	3.3732	1.26791	0.631215	2.31098	0.672174	1.06707	0.716157	1.24126	0.948517	2.485	1.33617	1.51741	2.43848	1.24985	1.73798	1.60237	3.6424	1.80797	1.5235	1.70329	2.17881	3.29915	3.25983
LOCMI00602	0	3.65253	0	0	10.4997	0	0	2.32923	0	0	0	0	0	0	0	0	0.103191	0	0	0	0	0	0.18198	0	0	0	0	0	0.131007	0	0.871924	0	9.41364	0	0.328103	0.412604	0	0	0	0	0	0.138569	0	0.187619	0.263499	2.41031	0	0.263357	0
LOCMI00603	0	6.09181	1.4223	0.535183	1.66778	0	3.84308	2.58984	1.70114	0	2.40022	1.93774	0	0	0	0	0.229474	0.707726	0.619984	0	0	0	0	0.342816	29.0434	24.1988	14.6704	14.1908	25.9284	14.1068	16.6751	30.2532	28.3708	10.312	18.2407	8.25785	12.9268	22.2462	7.95158	5.91275	18.511	15.2533	19.0125	8.9703	9.66839	9.64799	17.5981	14.1532	57.9874
LOCMI00604	2.44155	0	2.26617	4.79652	0.664324	2.99077	0.51027	1.03161	1.86344	4.49779	0.956075	2.31558	5.89571	4.39578	4.66056	3.44274	6.0328	6.90673	6.25625	7.03706	6.2617	6.0637	6.89115	4.8704	3.16412	2.09918	3.16035	3.96265	2.20486	2.87809	2.54874	4.2738	3.40125	2.73837	2.39771	3.33502	2.78714	2.37942	3.11861	2.18289	1.29035	2.70037	2.23211	2.1605	3.38438	2.20621	2.17952	3.46032	3.43349
LOCMI00605	0	0	0.847455	0	0	4.47369	0	0	0	0	0	0	0	0.974126	0	0	0	0	0	0	0	0	0.241123	0	0.295812	0.512656	0	0	0	0.205007	0	0	0	0	0.869474	0	0	0.490926	0	0	0	1.28523	0	0	0	0	0	0	0
LOCMI00606	10.8212	10.7547	8.94536	3.36595	11.0413	6.21346	22.0503	15.4311	3.94177	4.83708	11.1232	16.6772	17.3365	7.30595	9.99486	8.58294	3.87397	5.09538	4.10452	4.27897	4.31517	2.89918	5.29131	3.63131	6.3271	4.62814	4.16245	6.10181	7.32911	7.51691	6.03323	3.26049	7.6589	7.58546	4.95117	4.55583	9.89277	8.04574	6.2361	6.11038	6.02535	8.2112	5.43229	4.41948	3.78231	7.3336	4.60148	5.81581	13.9033
LOCMI00607	3.59227	24.9914	2.91747	3.29335	17.5937	0	3.00307	30.3563	2.49245	5.8391	2.81337	6.81387	7.3399	11.7374	26.5437	24.9649	5.31223	4.51066	32.9438	35.9854	5.24312	0.916602	21.8197	9.91168	9.52904	10.8414	8.68557	9.68858	20.6594	9.42695	13.5227	12.37	45.8458	10.9119	22.1288	26.3492	18.4186	13.581	13.3352	12.6778	16.9962	20.2266	29.088	20.1729	19.4028	23.4551	24.9607	9.09554	25.2587
LOCMI00608	0	0	1.32645	0.998233	0	0	0	6.44082	11.1055	1.65187	0	0	0	0	0	0	0	0	0	0	0	0	0	0	0.463011	0.133736	0	0	0	0.10696	25.3161	27.3395	11.6453	29.5635	4.30957	5.41946	0.589879	0	0	1.25528	0.57545	0	26.628	41.7641	18.5801	57.3193	47.0756	35.9265	0
LOCMI00609	0	0	4.51976	5.52725	0	0	2.03541	0	1.35146	3.16609	0	3.07886	18.9948	14.9366	1.79908	1.96181	4.193	3.93574	6.8956	8.21562	6.70121	5.79836	4.50096	3.08661	4.733	7.51895	6.89777	9.99534	5.5547	8.74695	6.16159	6.42782	4.37652	6.37179	2.60842	7.83603	5.65301	6.05476	4.66493	3.66623	3.92159	9.18023	1.27195	4.97191	6.28445	3.69046	3.75951	4.80773	13.4468
LOCMI00610	29.9073	34.2964	30.4283	9.34042	41.3136	23.2491	30.2908	40.8256	20.1123	19.4453	59.4574	43.6374	23.0758	13.3463	16.9991	10.427	13.436	9.9611	19.7793	21.3477	37.2716	23.0108	22.6694	19.5576	33.6807	31.0015	27.8121	41.0173	39.856	20.1455	22.924	30.4997	53.6554	27.0927	37.9967	17.6924	30.3126	39.7766	33.334	29.3912	32.8278	38.1666	32.4498	37.3481	28.3707	29.1705	38.2981	19.1235	1.76467
LOCMI00611	1306.24	1533.48	1160.39	419.385	1755.62	1204.96	1405.99	1520.58	885.381	859.004	581.238	647.235	191.037	183.662	231.056	110.513	114.373	40.3526	1044.26	816.989	1009.45	1150.47	1212.67	1366.37	40.9387	50.0681	38.2824	15.3468	53.7478	27.429	45.1326	70.3164	63.2519	40.812	68.8281	38.4286	39.6123	31.9819	10.5982	55.3948	48.8678	36.5467	45.4351	43.4407	14.3732	58.2786	54.8748	22.6689	51.2843
LOCMI00612	36.0706	32.264	38.2924	34.9587	23.5548	23.1969	42.9698	27.4331	24.7768	52.7682	33.8994	20.5257	110.552	102.464	107.278	115.529	150.907	150.714	95.5897	84.4383	144.629	156.096	41.2588	43.1722	66.1743	54.1137	49.9494	53.7217	66.3477	27.6379	43.8158	43.1627	100.66	48.547	62.7954	34.0169	50.0396	54.0019	60.4713	53.2112	64.8151	36.7209	51.5847	45.6679	39.5688	52.6758	65.7914	37.5658	39.8424
LOCMI00613	5.03744	90.1168	54.354	159.66	37.0074	50.9075	22.1088	57.4676	50.3304	86.7945	41.4244	52.5529	296.15	240.844	0	0	1.69732	1.96302	7.13337	3.18709	3.78125	7.96917	51.883	154.675	162.493	136.826	158.337	129.851	215.484	140.182	98.9573	85.4313	51.6127	110.879	125.924	93.5988	161.696	131.788	87.4674	265.604	150.989	66.2876	94.7384	92.5804	57.4269	161.225	131.259	74.8434	24.7297
LOCMI00614	332.854	310.592	55.6746	9.68749	463.399	183.478	345.505	253.149	51.578	123.838	230.269	112.242	64.4036	49.1995	188.903	156.448	22.5342	24.5806	2.61858	2.33989	66.0481	57.0923	3.4795	4.24035	37.9688	40.98	47.1493	25.4224	49.9659	44.4527	48.2593	43.937	47.8647	62.22	49.0317	40.0683	52.2725	46.7934	54.3626	46.2049	44.8159	43.6467	55.2453	46.0688	46.0064	49.9667	48.719	45.9375	0.425532
LOCMI00615	0	0	0.138548	0	0	0	0	0	0	0	0	0	210.946	369.637	5.73547	6.01374	0	0	0	0	0	0	0.473048	0.178102	0	0	0	0	0	0.0335161	4.38195	17.682	18.9967	6.6967	18.3371	45.0469	0	0	0.142998	0	0	0	0	0.0812847	0.228318	0	0	8.67142	0
LOCMI00616	0	1.37619	0.96393	0.362707	0	0	0.868185	1.7552	3.1705	0.450155	6.50675	2.62651	0	0	0	0	6.22081	0.959287	6.72286	7.73865	0	0	2.05697	0.387225	0.336469	0	0.101454	0	0.0987209	0	0	0	0	0	0	0	0	0	0.0829074	0	0	0	0	0	0.0992804	0	0	0	0
LOCMI00617	0	0	3.97245	7.7727	0	0	5.72459	0	4.75124	11.8728	0	4.32964	0	0	0	0	0	0	0	0	0	0	0	0	0	0	0	0	0	0	0	0	0	0	0	0	0	0	0	0	0	0	0	0	0	0	0	0	NA
LOCMI00618	0	0	4.97419	12.062	0	0	0	0	0	1.03242	0	6.02385	0	0	0	0	0	0	0	0	0	0	1.10078	0	0	0	0	0	0	0	0	0	0	0	0	0	0	0	0	0	0	0	0	0	0	0	0	0	0
LOCMI00619	0	0	0	0	0	0	0	0	0	0	0	0	24.4218	47.7322	2.69861	0	0	0	0	0	0	0	0.241123	0	0	0	0	0	0	0	0	5.44968	0.656478	1.36538	2.60842	16.1277	0	0	0	0	0	0	0	0	0	0	0	1.39579	0
LOCMI00620	0	0	0	0	0	0	0	0	0	0	0	0	2.88528	5.1789	0	0	0	0	0	0	0	0	0.0732526	0	0	0	0	0	0	0	0.280782	1.27354	0.698027	0.1037	1.32072	3.61237	0	0	0	0	0	0	0	0	0	0	0	0.706731	0
LOCMI00621	0	0	0	0	0	0	0	0	0	0	0	0	3.07838	9.82312	0	0	0	0	0	0	0	0	0	0	0	0	0	0	0	0	0	0.211364	0	0.344214	0.219195	0.482382	0	0	0	0	0	0	0	0	0	0	0	0.17594	0
LOCMI00622	0	0	0.782266	0	0	0	0	0	0	0	0	0	0	0	0	0	0	0	0	0	0	0	0	0	0.546115	0	0	0	0.320463	0	0	0	0	0	0	0	0	0	0.807391	0.31727	0	0	0	0	0	0	0	0	0
LOCMI00623	3.74579	0	0	3.92468	0	0	0	4.74804	0	0	0	0	0	0	0	0	0	0	0	0	0	0	0	0	0	0	0	0	0	0	0	0	0	0	0	0	0	0	0	0	0	0	0	0	0	0	0	0	NA
LOCMI00624	0	0	0	0	0	0	0	0	0	0	0	0	3.57044	19.9952	0	0	0	0	0	0	0	0	0	0	0	0	0	0	0	0	0.729663	0	1.03654	0	1.14404	4.17218	0	0	0	0	0	0	0	0	0	0	0	0.61219	0
LOCMI00625	15.1123	22.5292	11.3968	5.93776	139.806	71.7333	12.6336	28.7338	9.43694	31.9338	71.0133	78.8294	0	0	0	0	0	0	0	0	0	0	0	0	0	0	0	0	0	0	0	0	0	0	0	0	0	0	0	0	0	0	0	0	0	0	0	0	0
LOCMI00626	2.04316	0	5.33363	1.07037	6.67111	1.87707	8.9672	5.17968	3.82757	3.32107	0	1.93774	1.13855	0.408724	2.26457	3.08677	2.18	4.33482	3.7199	3.01622	7.28485	5.73464	3.33863	3.31388	3.84763	2.90385	4.19155	2.77964	2.18498	6.10719	0.969482	4.92494	2.47901	2.86444	4.74259	4.12892	2.84627	4.11966	4.40395	5.62432	1.8511	4.54518	2.80185	1.46028	2.19736	2.68	3.69707	3.02585	10.9706
LOCMI00627	11.7811	16.3922	13.5319	6.78906	17.3099	6.49406	17.7278	2.98667	8.33766	14.5538	8.30398	4.46931	1.9695	0	0.43526	0.711949	0	0.306063	0.476654	0.496912	1.03171	2.04412	0.116672	0.131781	5.00973	3.72089	2.93481	3.37427	4.53559	0.991968	2.01246	1.21705	4.12946	1.65167	2.52428	1.58719	2.0515	2.01913	0.282153	4.15777	3.91368	0.97725	2.76957	2.40576	2.02724	0.824172	2.21705	0.787948	0
LOCMI00628	0	0	0	0	0	0	0	0	0	0	0	0	0	0	0	0	0.74579	0.191676	1.3433	1.86719	0	0	0	0	9.95005	7.92286	5.18954	3.80372	4.73412	15.6551	1.68043	1.90548	1.1936	0	2.76651	2.982	3.59737	9.14908	6.36126	6.24925	5.01339	7.84492	3.46896	4.97191	1.90438	3.484	0.640825	3.38374	15.62
LOCMI00629	0	0	0	0	0	0	0	0	0	0	0	0	3.20497	4.60217	0.424979	0	0	0	0	0	0	0	0	0	0	0	0	0	0	0	1.52827	1.38635	0.930441	0.967595	1.23233	4.39082	0	0	0	0	0	0	0	0	0	0	0	0.87924	0
LOCMI00630	0	0	0.423727	1.27552	0	0	0	0	0	0.791522	0	2.30914	0	0	0	0	0.136728	0	0	0	2.1322	0	0	0.136174	0.295812	0	0	0	0	0	4.39014	0.209603	5.25182	0	2.39105	0.27335	0	0	0	0	0	0	0	0.497191	0	0.638733	0.176227	0.930529	0
LOCMI00632	0	3.08911	0.540929	1.22124	0	0	0	0	1.94093	4.04182	0	0	0	0	0	0	0	0	0	0	0	0	0	0	0	0.654454	0	0.222558	0	0.130855	0	0.267578	0	0	0	0.174479	0	0	0	0	0	0	0	0.317356	0	0	0	0	NA
LOCMI00633	2.85045	4.24941	0.992142	0.186661	0	1.30937	5.36157	5.41971	0.296663	1.38999	1.6743	1.35169	0	0	0	0.430642	0	0	0	0	0	0	0.141145	0.0797116	0.0865792	0	0	0	0.406441	0.060002	0	0	0	0	0.12724	0	0.082727	0.0718429	0	0.100598	0.215209	0.161214	0	0.145519	0	0.124631	0.103157	0	0
LOCMI00634	21.5284	30.5659	25.156	24.1677	47.6984	76.2882	19.2828	11.6952	23.6862	26.9951	25.2907	26.2513	81.4061	95.3618	48.291	35.3127	52.1582	48.8712	73.1037	65.1845	72.7193	77.0615	64.8748	53.4949	31.3873	23.4742	27.9416	25.9854	34.6438	20.587	35.0238	32.0362	23.2186	27.5951	33.4976	33.3199	34.9892	28.3704	30.9358	19.5371	16.0217	20.4091	32.8364	32.6576	25.3583	26.3561	35.3938	21.5981	31.14
LOCMI00635	4.46064	4.43322	7.3748	3.50524	1.82055	2.04902	5.5935	0	6.96365	2.17518	0	0	0	0.446165	0	1.34781	1.00198	0	0.451184	0.47036	0.83707	1.36581	2.98183	1.74635	2.57425	1.99584	3.75846	0.159698	4.92926	8.07507	1.69326	4.41606	3.60812	0	3.58409	3.38036	1.03567	3.59763	0.934766	2.04651	1.68389	1.51369	0.873859	0.910885	1.27928	3.70563	1.13001	3.08992	4.10589
LOCMI00636	17.8153	70.8235	14.262	75.1312	37.8097	6.54686	87.1255	103.878	140.915	40.5414	246.959	195.996	68.5003	47.0432	452.841	259.462	47.4214	107.993	16.9387	24.7971	122.583	78.1869	46.9308	41.8486	37.2291	56.4546	84.8443	110.725	47.5028	45.9015	34.828	35.8881	116.725	81.4235	42.9435	34.8021	54.1862	45.9794	16.6401	40.2391	48.691	30.4963	47.8145	68.0303	17.1162	45.8018	59.0575	23.6604	76.5265
LOCMI00637	0	62.7841	4.80988	0.517103	106.355	10.8819	2.4755	65.0609	1.64367	0	18.553	3.74456	0	0.789832	0.729355	0	0	0	0	0	0	0	0	0.441645	1.43909	0	0	0	0.562976	0	10.1167	0	586.039	0	0.704979	0.221635	0	1.79122	0	3.06551	0	0	0	0	0	13.8104	0	5.65862	0
LOCMI00638	6.4927	0	7.90958	3.82656	2.64991	8.94738	10.1771	4.11497	4.73012	8.4429	0	0	9.94964	4.54592	6.59661	3.92363	28.4395	31.9076	35.7914	23.9622	22.5404	25.0158	22.3441	18.5197	8.47996	5.98098	9.03845	5.57879	6.24903	8.47361	8.93431	7.54571	7.00243	4.09615	4.92702	8.01827	6.02988	6.87297	5.24804	4.1245	5.88238	5.63054	6.99573	5.63483	4.88791	5.96151	3.0546	6.97897	8.4665
LOCMI00639	0	0	0.297353	0	0	0	0	0	0	0	0	0	60.9356	76.2211	0.631255	3.0976	0	0	0	0	0	0	0.592232	0.0955607	0	0	0	0	0	0.0719322	1.45933	9.26666	8.52269	2.15587	8.5422	30.9797	0	0	0.204602	0	0	0	0	0	0	0	0	3.91802	0
LOCMI00640	13.9129	13.8274	9.46508	6.62608	8.25947	11.62	11.8953	3.20647	9.21452	11.1019	2.9717	9.59644	4.93371	3.03624	9.1122	11.083	7.38688	12.1029	11.7698	11.7366	8.94022	7.22912	23.1729	18.0386	11.9862	14.2478	9.17437	12.9508	11.0914	24.0683	11.523	10.8885	8.52568	8.86613	10.0498	14.697	11.8199	14.664	13.8585	14.1947	13.0826	15.8329	10.283	12.2684	12.1518	10.5073	10.3448	16.6166	31.9192
LOCMI00641	1.37817	13.697	7.91491	3.97096	16.8744	18.9921	0.86409	6.98768	11.4747	12.5449	4.85704	15.6848	65.2785	159.352	0	0	0.386967	0.119345	0.557595	0.290647	0.344831	0.492314	2.04727	7.70796	6.9488	6.45656	5.8566	4.2433	5.79706	3.01708	43.945	2.49151	92.1546	2.31858	4.30636	34.5814	3.59979	9.51749	10.3145	17.3151	9.57274	2.858	10.5296	35.3193	13.5373	4.94114	5.38656	13.8921	1.16285
LOCMI00642	0	3.6297	1.27118	5.02236	0	0	0	0	0.380099	4.74913	2.14519	1.73186	1.01758	1.82649	3.37327	3.31056	2.46111	3.47891	3.87877	3.08086	3.42675	2.60926	4.88274	3.06391	2.77324	1.73021	1.07034	2.74581	1.82263	3.69012	1.03977	2.51524	1.2309	1.28005	1.30421	2.97268	2.01389	1.28868	1.85868	4.51118	1.37868	3.23603	1.07321	3.91538	1.04741	1.9162	1.05736	3.14054	3.64184
LOCMI00643	3.28283	192.497	223.385	86.42	259.93	111.591	0	16.6448	31.4329	8.53777	104.126	217.942	0	0	0	0	101.763	0	394.809	398.088	10.4728	0.335058	912.908	3.67211	132.218	63.4195	165.001	74.9846	48.6816	0	0	0	0.885138	1.84097	6.44779	0	0.762204	0	0	0	2.23068	5.32247	0.643121	0	4.70745	6.02849	1.18805	0.627323	32.232
LOCMI00644	0	0	1.92603	2.02924	1.80676	6.10048	0	2.80566	4.60726	0.719566	2.60024	4.19844	0	0	0	0	0	0	1.11941	1.86719	1.10764	0.90364	0.986412	2.3521	0	0	0	0	0.157804	0	0	0	0	0	0	0	0.385433	0	0.265053	0	0	0.166913	0	0	0	0	0	0	0
LOCMI00645	1.93491	0	0.168369	0.380122	1.57942	0.888812	1.81974	1.22631	0.402754	0.629024	2.27305	3.67016	0	0.38707	70.7716	37.4174	0.0543291	0	0.195712	0.20403	0.242066	0.0987422	0.287431	0.324653	0	0	0	0.138546	0	0.0407298	0.0918118	0.0832859	0	0.135634	0	0	0.112311	0	0	0	0.0730428	0.0364777	0	0	0	0	0	0.0924367	0
LOCMI00646	0	0	0	1.0933	6.81406	2.55639	0	0	0	0	13.0755	63.3365	0	1.11329	0	0.840778	0	0	0	0	0	0	0	0	0	0	0	0	0	0	0	0	0	0	0	0	0	0	0	0	0	0	0.272561	0	0	0	0	0	0
LOCMI00647	0	0	0	0	0	0	0	0	0	0	0	0	1.19276	1.28456	0.395401	0	0	0	0	0	0	0	0	0	0	0	0	0	0	0	0	0.184266	0.144281	0	0.0955466	0.300385	0	0	0	0	0	0	0	0	0	0	0	0	0
LOCMI00648	0	0	0	0	0	0	0	0	0	0	0	0	9.00164	19.9508	1.03793	0	0	0	0.14208	0	0	0	0.0695547	0.157124	0	0	0	0	0	0	0.266607	0.725549	0.378737	0.19693	0.125405	1.57702	0	0	0	0	0	0	0	0	0	0	0	0	0
LOCMI00649	1.96088	0	12.9678	8.21811	1.60062	7.20594	6.14722	2.48555	15.9182	10.8369	0	1.85971	14.7514	7.45304	3.26007	2.96247	5.61595	4.33007	9.71862	9.51137	5.39695	5.80392	35.6344	33.2301	6.31331	10.1155	8.76388	7.0203	5.17258	12.1353	5.58265	10.4661	10.0454	10.1716	8.92816	13.0988	9.90225	5.73297	7.04435	8.16596	5.77381	7.68921	7.68292	11.0116	8.4355	7.20182	6.10289	17.3303	4.36194
LOCMI00650	15.1123	5.00649	20.6019	38.2656	16.4477	43.9656	6.31679	6.38529	7.33985	50.7666	5.91778	4.77754	163.514	266.037	254.042	235.164	63.5079	64.8888	65.4742	58.4301	94.8462	99.3576	33.2999	45.6418	36.1095	45.0783	28.604	34.086	29.0903	23.4344	31.5516	35.9939	21.3921	26.1306	39.8009	27.712	25.4385	30.4713	46.1466	34.3116	36.3212	23.552	35.0335	28.0313	44.6052	26.6506	33.5439	28.7582	41.5382
LOCMI00651	18.8498	14.0505	1.64024	0.617187	26.9265	25.9763	11.8185	5.97334	0.980901	3.06396	5.53599	4.46931	0	0	0	0	0	0	2.85992	0.993825	1.76865	0.721455	0.46669	1.58138	0	0	0	0	0	0	0	0	0	0	0	0	0.273533	0	0	0	0	0	0	0	0	0.412086	0	0.225128	0
LOCMI00652	5.26435	5.232	2.29042	1.03421	0	7.25463	6.60133	0	3.28734	2.5671	0	2.49637	0	0	0	0	0	0	3.19487	3.60821	5.10411	3.2238	7.8202	8.39126	0	0	0	0	0	0	0	0	0	0	0	0	0	0	0	0	0	0	0	0	0	0	0	0	0
LOCMI00653	70.746	84.9214	67.3167	65.8216	38.9987	95.3824	86.985	92.0044	75.733	64.5165	92.8235	81.9093	3.58392	3.49215	3.05503	0.832846	2.06382	3.42123	3.7173	4.26282	3.56325	2.76633	7.87062	7.86212	7.25578	2.41819	3.70245	3.09202	4.78175	9.74749	7.93451	3.32201	3.71591	7.47097	8.44866	9.23201	2.61318	7.08601	6.93137	3.56679	6.8674	0.969986	3.23987	6.56668	6.45572	3.69581	10.9726	2.50189	5.99045
LOCMI00654	0	0	0	0	0	0	0	0	0	0	0	0	27.7694	58.7207	1.76545	0.825062	0	0	0	0	0	0	0	0	0	0	0	0	0	0	0	1.52795	0.736237	0.191409	1.46267	5.36481	0	0	0	0	0	0	0	0	0	0	0	1.04358	0
LOCMI00655	4.63764	6.91372	4.0355	2.12587	3.78559	0	2.90773	2.93926	1.93066	5.27682	2.72406	0	0	0	0	0	8.20369	8.13252	0.938176	0.97805	24.0779	11.4784	13.6636	14.0065	3.23985	4.63831	2.03875	1.16225	4.13296	2.44056	3.96103	5.38979	1.87565	5.85164	2.69123	2.21283	2.01893	1.16887	2.08256	3.10975	3.50142	4.63383	0.908536	3.07785	1.66255	2.83881	2.51753	2.32632	4.26882
LOCMI00656	0	0	0.687126	0	0	0	0	0	1.64367	1.28355	0	0	0	1.57966	0	1.193	1.99549	2.05145	3.19487	3.33066	4.19854	3.82826	8.40672	5.29974	18.2284	18.2893	10.7034	18.6588	14.6374	30.5848	14.613	12.9161	7.45191	6.08887	10.2222	17.9524	19.9383	18.3102	21.5122	19.7865	16.9913	24.1167	14.3094	11.2876	11.3233	11.7389	10.5736	18.6735	0.302856
LOCMI00657	0	0	0	0	0	0	0	0	0	0	0	0	13.7201	39.4028	0	0	0	0	0	0	0	0	0	0	0	0	0	0	0	0	0	2.5435	1.77028	0.460242	0.879244	8.6612	0	0	0	0	0	0	0	0	0	0	0	0.940985	0
LOCMI00658	4.11509	0	31.511	87.8492	13.4362	7.56116	0	5.21615	47.1109	24.0801	0	78.0556	4.58626	9.87846	0	0	0	0	2.08117	0.867847	0	0	0.203766	2.99199	10.4993	24.9107	10.8542	17.6793	10.2684	2.94517	1.17157	6.02239	4.99293	2.88461	4.04122	3.465	4.06061	0.207434	0.739161	1.16183	11.4955	3.72381	1.20925	0.420162	0.590089	2.51895	1.48924	4.1284	7.89131
LOCMI00659	2.98134	41.4823	14.0089	7.02837	90.043	0	0	30.2324	18.6171	10.6613	7.00472	16.9651	2.49202	1.78921	0.550737	2.7025	0	0	0	0.628746	0	0	1.03338	2.16767	4.52774	2.04016	2.83969	0.853897	0.212552	0	26.0296	1.7966	67.1215	1.6719	11.4451	35.4797	0.346103	2.10397	3.03458	0.841735	0.900364	0.112411	6.71668	0.304403	7.05398	53.445	2.37367	9.6851	0
LOCMI00660	19.4781	7.74337	3.7288	3.31635	4.76984	1.78948	8.54873	7.40694	4.86527	10.1315	4.57641	3.69463	7.0552	1.94825	7.1963	6.47399	0	0	8.47173	9.03718	10.8438	8.44904	8.39108	8.17044	3.43142	3.79365	3.13967	3.06834	3.05508	3.93613	4.6212	3.85669	2.8885	2.45769	2.08674	4.59228	3.84405	2.45463	3.0322	4.53695	2.94119	4.11274	3.05268	1.98876	3.49136	2.72526	2.96061	5.76928	0
LOCMI00661	1.80353	1.79245	2.82485	3.54311	0	3.31384	2.26157	2.28609	3.37866	1.75894	2.11871	1.71048	6.03008	5.7726	8.99538	7.62928	2.12688	3.59214	3.10119	2.47229	12.4096	12.8852	0.982353	0.907826	4.71109	7.02528	5.81421	6.19866	4.37175	1.29078	5.47697	4.0368	2.18826	2.02279	6.60156	3.34094	4.92021	3.09102	4.8593	2.67329	5.99131	2.10805	4.94647	4.97191	4.78446	3.15424	5.74369	2.24016	0.138342
LOCMI00662	0	7.44554	33.8982	21.9128	0	0	1.5657	6.33072	33.2668	18.6718	2.9336	21.3152	113.412	73.4341	0	0.754544	0	0.108125	0.252586	0.526642	0.468616	0	13.2309	18.9945	25.9405	38.252	39.8863	24.139	42.0163	8.09514	10.6643	15.6933	20.1993	12.9536	27.6448	5.18664	52.7614	24.6722	44.8551	54.6409	53.5447	16.3832	42.5614	30.8513	38.8526	29.6984	31.8112	13.2421	16.6648
LOCMI00663	0	4.06121	0.355576	0	0	0	0	0	0	0	0	0	0	0	0	0	0	0	0	0	0	0	1.82107	0.799903	0	0	0.748492	0.292594	0.145665	0	0.387793	0	0.55089	0.572888	0.364814	0.688154	0.474379	0.205983	0.978656	2.30741	0.308516	0.462221	0.400264	1.66889	0.878944	1.608	0.591531	0.390432	0.940335
LOCMI00664	112.884	46.1962	97.0721	16.0889	48.7825	30.5024	120.737	88.3782	91.2238	10.7935	31.2028	97.6138	0	0	0	0	0	0	0	0	0	0	4.60326	3.34245	0	0	0	0	0	0.139777	0	0	0	0	0	0	0	0	0	0	0	0	0	0	0	0	0	0	0
LOCMI00665	0	0	0	0	0	0	0	0	0	0	0	0	10.9148	19.2648	0.301521	0.986387	0	0	0	0	0	0	0	0	0	0	0	0	0	0	0.464701	0.421548	0.660145	0	0.437166	3.29853	0	0	0	0	0	0	0	0	0	0	0	0.623818	0
LOCMI00666	1.97413	0	2.06138	6.98088	0.805717	0	3.09438	1.25117	2.05459	2.5671	3.47869	0	6.05046	10.8602	133.107	127.054	5.98648	4.61576	0.599038	0.728581	8.82929	7.55578	3.37246	1.82179	4.79696	2.96163	4.77315	4.6647	3.72972	0.45711	3.65324	3.65389	7.58498	4.1515	3.87738	0.775723	3.49494	1.64195	2.54128	4.24991	5.58925	1.82364	3.57736	3.12424	2.61852	2.41683	3.35784	0.848793	4.61855
LOCMI00667	19.9208	6.59946	10.4006	4.34836	21.6811	0	31.2251	12.6255	6.91089	3.23805	31.2028	12.5953	0.92507	1.99253	7.97318	6.0192	0.372895	1.15005	0.335824	0.350097	4.569	3.72752	1.15081	0.371384	8.2693	6.99076	9.73039	5.94332	8.52141	9.2253	4.09606	11.4329	6.26638	6.05113	4.14976	2.60925	3.85433	3.17986	3.37942	2.81216	4.51205	5.88369	7.80515	6.77988	5.47509	6.67766	4.32557	3.96532	2.03739
LOCMI00668	0	0	0.907987	0	0	0	0	0	0	0	0	0	8.72209	29.2238	0	0	0	0	0	0	0	0	0	0	0	0	0	0	0	0	0	4.04234	2.11011	1.46291	0.931579	5.27175	0	0	0	0	0	0	0	0	0	0	0	0.498498	0
LOCMI00669	0	0	0	0	0	0	0	0	0	0.579163	0	0	224.86	609.779	12.8349	8.07454	0	0	3.24357	0	0.111439	0	1.6761	0.0996395	0	0.0937785	0	0	0	0	4.05764	28.2197	26.8996	3.49671	25.6071	85.5052	0	0	0.106668	0	0	0	0	0	0	0	0	7.40452	0
LOCMI00670	4.71245	32.7844	30.3444	10.4922	38.4665	8.65875	5.90926	23.8933	14.7135	42.8954	0	4.46931	158.873	105.583	11.3168	35.5974	0	0.204042	3.33658	3.9753	0.294775	1.20242	15.1674	18.7129	12.0233	14.3874	25.8954	6.41111	24.5258	22.2201	10.7331	20.6898	19.059	9.24937	13.8835	28.5695	62.3655	34.6816	14.1076	54.5499	39.8484	18.1235	53.0834	33.6807	19.9345	21.0164	19.7829	18.2354	0
LOCMI00671	22.6841	189.376	7.42181	1.78256	97.767	17.5057	25.6007	218.528	4.15512	0.294977	5.32968	0	0	0.181514	0	0	0	0	0	0	0	0	0.853665	0.25374	0.330722	0	0	0	0.12938	0	5.33877	0	261.776	0.12721	0.0810069	21.3417	0	0.182954	0.0543275	0.0640451	0	0	0.977664	0	4.0335	9.52148	0	5.50515	0
LOCMI00672	0	0	0	0	0	0	0	5.78667	0	0	0	0	0	0	0	0	0	0	0	0	0	0	0	0	0	0	0	0	0	0	0	0	0	0	0	0	0	0	0.820006	0	0	0	0	0	0	0	0	0	0
LOCMI00673	1.74953	3.47756	44.1489	63.4705	7.14048	3.21463	2.19386	0	43.3359	27.8692	6.16583	4.9778	498.674	815.816	194.236	377.972	61.9944	35.0732	117.502	65.8602	11.6003	48.3908	61.1615	89.5323	117.758	121.748	126.775	107.734	113.006	88.3125	104.433	108.441	88.4476	63.2819	114.489	74.9339	97.6922	114.912	144.138	113.239	126.938	113.461	111.391	102.892	101.229	100.514	132.708	58.9242	383.677
LOCMI00674	0	0	0	0	0	0	0	0	0	0	0	0	4.98405	5.56643	0.367158	0	0	0	0	0	0	0	0.0984175	0	0	0	0	0	0	0	0	1.19773	0.26795	0.557299	1.95188	5.57857	0	0	0	0	0	0	0	0	0	0	0	0.189904	0
LOCMI00675	0	0	0	0	0	0	1.79595	0	0	0	0	0	0	0	0	0	0	0	0	0	0	0	0	0	0	0	0	0	0	0	0	0	0	0	0	0	0	0	0	0	0	0	0	0	0	0	0	0	0
LOCMI00676	4.37945	11.814	8.71046	15.6504	10.7245	21.8416	12.1602	2.3791	10.1577	15.2542	10.2896	9.4937	37.4782	40.0497	6.12533	7.18352	16.4074	18.5289	25.376	25.7288	14.3234	15.1336	12.8565	14.9062	6.95508	7.44284	7.1509	7.4812	5.93234	7.63837	8.19347	8.34821	7.00055	6.66611	7.26113	8.60438	6.06458	7.19044	6.25569	5.7849	5.62101	7.33632	5.51542	6.51565	8.34338	6.56514	7.7887	9.6241	11.3736
LOCMI00677	8.34776	0	5.81112	1.82217	0	2.55639	0	0	4.63359	2.71379	3.26887	0	1.55059	0.556643	0	0	0.468783	0.843373	0.562906	0.58683	1.56652	2.13001	11.0228	5.91384	1.52132	3.07593	2.24262	2.19167	1.78544	1.52291	2.64068	4.07229	3.37617	3.12088	1.98737	2.4992	2.2612	1.96371	0.333209	0.78562	2.31093	2.83276	2.45305	1.13644	0.598519	0.72998	2.81963	4.38678	3.41506
LOCMI00678	0	0	0	0	0	0	0	0	0	0	0	0	4.40033	5.52882	0	0	0	0	0	0	0	0	0	0	0	0	0	0	0	0	0.374692	1.69948	0	0	1.76245	2.21635	0	0	0	0	0	0	0	0	0	0	0	0.565862	0
LOCMI00679	0	0	0	0	0	0	0	0	0	0	0	0	33.7538	86.3883	0.526559	0.861284	0	0	0	0	0	0	0	0.0797116	0	0	0	0	0	0	0	2.82197	0	0	0.25448	3.12019	0	0	0	0	0	0	0	0	0	0	0	0	0
LOCMI00680	697.831	717.541	864.824	377.28	1734.49	399.304	938.644	700.904	970.038	1003.21	570.161	455.722	1677.91	2338.87	1743.62	1711.64	1346.63	1083.25	943.972	1142.46	1261.65	1534.38	1265.24	1466.36	931.149	895.58	1151.19	741.726	987.967	478.191	1300.66	1158.46	1191.1	1613.07	1250.1	866.678	933.027	725.313	734.87	916.083	958.56	803.824	1206.25	1216.93	1029.92	1103.05	1156.11	939.219	1001.47
LOCMI00681	43.2847	98.943	83.6156	34.5808	114.83	151.111	55.6346	65.8395	80.1868	59.1003	53.3915	88.2606	0	0	0	0	0	0	0	0	0	0	0	0	0.131472	0	0.317139	0	0	0	0	0	0	0	0	0	0	0	0	0	0	0	0	0	0	0	0	0	0
LOCMI00682	0	2.52501	15.0331	10.6478	0	7.00229	0	3.22041	8.46134	14.0409	0	9.63817	0.70788	0.50824	0	0	0	0	9.76519	8.84072	7.15149	5.83437	7.674	7.9573	0	0	0	0	0.181131	0.10696	0	0.656148	0	0	0.226819	0.142617	0.29494	0	0.152117	0	0.383633	0	0	0	0	0	0.183889	0	0.194881
LOCMI00683	2.63218	0	0	0	0	2.41821	0	0	0	0	0	0	0	0	0	0	0	0	0	0	0.164649	0	0	0	0	0	0	0	0	0	0	0	0	0	0	0	0	0	0	0	0	0	0	0	0	0	0	0	0.201904
LOCMI00684	0	0	0	0	0	0	0	0	0	0	0	0	2.03515	4.38357	0.674653	0	0	0	0	0	0	0	0.180842	0	0	0	0	0	0	0	0	1.25762	0	0	3.91263	12.3008	0	0	0	0	0	0	0	0	0	0	0	2.61711	0
LOCMI00686	0	0	0.368459	4.71388	0	1.94508	0	0	0	2.75312	0	4.0159	0	0.847066	0	0	0.118894	0.183342	0	0	0	0.756308	0.104836	0.236824	0	0	0	0	0.150943	0	0	0	0	0	0.189016	0	0	0	0	0.298877	0	0.39914	0	0	0	0.18514	0	0	0.162401
LOCMI00687	0	0	0	0	0	0	0	0	0	0	0	0	1.54012	4.58102	0	0	0	0	0	0	0	0	0	0	0	0	0	0	0	0	0.149877	0.747773	0.532279	0	0.211494	1.95039	0	0	0	0	0	0	0	0	0	0	0	0.113172	0
LOCMI00688	0	0	0	0	0	0	0	0	0	0	0	0	24.4218	42.8615	0.299846	0.980907	0	0	0	0	0	0	0.160749	0	0	0	0	0	0	0	0.924239	2.51524	1.09413	0.682692	2.17369	6.10482	0	0	0.0971859	0	0	0	0	0	0	0	0	0.930529	0
LOCMI00689	0	4.11881	15.5066	10.5841	3.38287	3.80739	0	7.87972	12.5082	10.1045	2.43426	1.96523	8.66023	7.04687	5.74173	3.13056	14.8947	15.7908	13.4139	17.043	16.9798	16.9192	16.0065	17.1521	5.91625	5.99916	6.52834	7.71535	6.79564	8.63645	5.8994	9.09766	6.70445	6.97217	4.62486	7.32811	4.6908	4.28255	6.69963	5.55784	6.1014	11.1725	5.68318	4.86613	4.15992	7.24803	5.39929	8.61234	12.3978
LOCMI00690	22.4747	11.1683	8.47455	3.43409	12.2304	6.8826	4.6971	4.74804	0.779691	15.8304	13.2012	7.10506	1.04367	0	0	0	2.52421	4.86561	1.51552	1.97491	22.0249	9.17543	5.93534	8.79893	6.59889	8.67571	9.88009	6.97349	4.80695	6.3079	6.39858	8.06165	3.53488	4.20118	8.02592	8.2005	5.65301	6.04217	3.81268	7.93174	3.95929	9.32146	5.50363	8.79646	3.49136	4.91333	5.15125	8.05266	0.574649
LOCMI00691	19.2448	24.3429	58.7636	14.2064	41.4148	35.3609	27.4232	31.047	25.8558	32.988	22.608	21.5704	26.8104	35.3485	37.4897	30.6607	5.40363	8.40848	56.6276	54.0534	65.1152	59.9081	31.2738	28.8656	8.18355	6.07819	4.99921	3.6329	5.86237	2.72524	7.13933	4.97022	14.3875	4.66029	7.02868	4.61585	6.80392	3.79219	4.60906	2.34627	2.24552	2.90249	2.74193	4.64442	2.75964	2.44784	6.7114	2.50741	5.09958
LOCMI00692	16.0828	117.216	52.7133	35.4571	61.264	61.5645	36.9735	101.93	50.7729	191.708	138.552	40.6748	24.6459	30.0281	22.2821	15.3885	14.3	10.9097	21.6899	20.9159	14.5873	16.278	71.1423	79.0059	10.5841	17.7783	40.0642	11.5159	19.8746	17.2657	20.6046	19.3835	11.2023	46.2226	26.3235	28.1375	23.8049	12.1606	21.5057	18.5413	14.9758	13.7451	17.0663	17.7894	21.7169	14.2982	20.3712	21.6412	16.2431
LOCMI00693	3.74579	0	4.88916	5.39643	3.05759	8.60325	5.87138	2.37402	5.45783	4.26204	8.8008	10.6576	4.69651	2.62265	5.53562	2.82954	11.7797	11.5964	6.06206	7.89963	5.50624	7.35946	14.0964	11.5224	3.64077	2.85904	3.97948	3.75496	3.07111	6.1502	2.3106	1.61233	2.52491	3.67603	3.84575	3.78485	2.39166	2.73786	1.45779	3.83367	3.39368	3.24839	3.11872	3.25087	3.35708	2.78422	2.84674	3.75791	6.89579
LOCMI00694	0	0	6.74505	10.933	2.43359	8.21698	0	0	8.68798	10.6613	0	8.48257	10.7988	18.4885	4.4059	6.30583	18.0816	25.6885	22.3152	25.1499	20.5139	22.9737	36.3161	33.849	19.5598	19.6169	24.2466	16.4375	22.1054	23.7222	13.2977	18.9926	17.6847	12.9572	18.6316	18.0746	25.7847	31.259	39.4496	30.3025	23.4095	18.4354	26.2827	38.0503	32.9186	23.4637	20.0683	22.646	58.0865
LOCMI00695	0	0	0	0	0	0	0	0	0	0	0	0	4.98405	1.78921	0	0	0	0	0	0	0	0	0	0	0	0	0	0	0	0	0	0	0.401925	0	0.266166	0.334714	0	0	0	0	0	0	0	0	0	0	0	0	0
LOCMI00696	1176.14	974.835	78.8652	98.3972	1421.22	299.92	1286.05	1012.79	90.9135	136.174	593.65	281.339	115.464	169.08	188.352	206.741	101.374	92.8786	11.4592	12.5749	99.0262	85.5807	70.0487	85.7062	33.6864	42.2156	62.8008	24.1226	56.3263	52.8415	47.2494	47.0965	61.8965	63.1142	70.4008	61.3364	40.494	40.0506	27.1327	41.0346	34.4389	47.1002	55.6316	80.8189	51.4085	53.7057	53.947	55.5469	61.0594
LOCMI00697	0	0	0	0	0	0	0	0	0	0	0	0	12.9143	33.9426	0.611584	0.500179	0	0	0	0	0	0	0	0	0	0	0	0	0	0	0.314189	0.926291	0.557913	0.348115	1.25618	5.7148	0	0	0.14867	0	0	0	0	0	0	0	0	0.632654	0
LOCMI00698	4.81372	3.74411	1.49337	1.5076	2.90427	5.19153	3.80546	5.04054	2.30891	1.2247	7.86776	9.5277	4.43185	1.46538	100.444	141.149	0.881486	1.63117	2.11694	1.5007	1.08661	0.619473	3.80339	4.97484	2.91151	4.16441	3.11289	3.20701	3.13347	6.78461	3.1779	3.74763	2.87797	2.05394	3.21382	5.11063	3.28004	3.91405	3.10772	3.76701	3.66595	4.8137	3.3621	3.99605	3.25627	3.78847	3.4084	6.39905	7.77012
LOCMI00699	2.21342	0	11.171	11.0159	0	4.06699	0	0	9.67525	9.35435	2.60024	0	21.585	22.1392	12.6753	17.3888	0	0	22.3883	22.873	20.2144	19.993	21.2627	20.4261	20.0346	18.176	13.9469	19.4941	17.2006	21.8984	19.5351	16.1966	16.1135	23.5839	12.8445	18.2648	16.7021	18.4097	22.662	18.7477	16.7113	17.7763	14.5263	14.6897	18.0916	13.5489	18.7441	15.3326	0
LOCMI00700	22.3638	43.0187	14.4381	6.04691	39.4543	34.464	10.8555	25.6042	7.05764	8.4429	2.54245	6.15772	25.1254	32.7595	17.9908	13.9507	2.95738	2.40517	2.26205	4.25995	0.135378	0.36815	2.9292	5.44696	33.3939	23.772	24.5254	18.4927	39.9629	6.83356	22.1817	11.3651	79.9444	6.77635	24.7317	11.6629	23.4495	26.5464	25.5275	33.8617	30.2834	5.16813	9.32764	14.0687	13.6551	26.2432	17.4922	5.72103	10.9566
LOCMI00701	0	0	0	0	0	0	0	0	0	0	0	0	0	0	0	0	0	0	0	0	0	0.153712	0	0	0	0	0	0	0.429487	0	0	0	0	0	0	0	0	0	0	0.212603	0	0	0	0	0	0	0	0	0
LOCMI00702	0	3.54117	0.620089	0.933307	2.90844	0	2.23399	0	3.70828	3.47498	0	0	1.98552	7.84053	6.58198	9.68945	4.60207	4.31972	3.60397	6.01143	7.35498	5.81856	3.70506	8.36972	1.94803	2.25068	1.56636	1.02051	1.27013	1.95006	1.01441	1.53368	0.960699	1.99812	0.636201	2.60016	2.27499	1.61646	0.640005	1.76046	4.03517	3.896	1.39604	1.0914	2.55465	1.86946	1.03157	4.76612	0.819927
LOCMI00703	0	0	0	0	0	0	0	0	0	0	0	0	12.8536	17.7472	0.655534	1.42966	0	0	0	0	0	0	0	0.0661574	0	0	0	0	0	0	0.112256	0.305494	0.478405	0.331672	0.739229	1.92562	0	0	0	0	0	0	0	0	0	0	0	0.339059	0
LOCMI00704	0	0	0	0	0	0	0	0	0	0	0	0	6.26201	25.9767	0.461301	1.50909	0	0	0	0	0	0	0	0.139666	0	0	0	0	0	0	0	1.50484	0.336655	0	1.78354	4.48574	0	0	0	0	0	0	0	0	0	0	0	0.954389	0
LOCMI00705	0	0	0.794489	2.3916	0	0	0	5.78667	0	0	0	0	1.27197	0.913243	0	1.3794	0	0.395331	0	1.44415	0.285563	0	0.452106	1.0213	2.21859	8.41076	6.02068	8.17206	6.18394	12.3004	5.63208	11.7902	5.53903	5.76021	7.33619	8.45677	4.76973	7.59402	4.37337	7.41122	8.27209	11.8769	7.60189	9.78845	4.90973	2.79446	6.27809	11.1227	11.906
LOCMI00706	6.35156	7.89066	13.5409	10.6062	18.1461	28.4468	10.4536	4.02551	9.75037	16.0025	20.5192	20.3305	35.394	37.6415	18.1863	14.6336	16.6303	14.9538	8.59273	10.0463	21.7028	22.9323	13.917	10.2575	7.76508	8.73465	8.72562	8.12943	7.47167	4.9469	6.85645	8.61195	7.92054	9.90645	6.80458	5.08075	7.83434	8.08428	8.36644	7.39721	6.77353	5.56801	8.01018	8.02531	9.50637	7.63702	11.2057	6.1066	7.85615
LOCMI00707	4.70161	2.00259	1.63646	3.25477	2.74129	0.61706	5.89567	5.95961	5.17284	3.49362	1.57807	1.91102	13.4741	12.3613	35.6093	56.4191	0.150873	0.116327	5.7067	4.53276	4.32743	4.2845	5.85347	9.09079	1.34646	2.15669	1.67318	1.58707	2.05907	2.94079	1.52978	2.08157	2.08262	3.29575	0.719565	3.35561	1.79337	1.76056	1.93031	1.80151	2.43409	2.17793	2.17109	2.1945	2.60046	2.34936	2.47933	4.13925	0
LOCMI00708	116.119	245.703	71.0558	46.6055	513.675	258.097	96.2906	175.677	30.4079	59.6686	308.028	181.179	436.253	561.246	372.27	287.481	109.803	108.017	144.732	130.344	156.049	97.68	109.618	126.956	225.728	277.031	234.652	74.2945	179.993	91.7799	221.462	227.016	196.943	130.762	210.68	175.154	303.958	205.056	203.866	210.984	261.879	55.0814	287.29	175.929	158.723	172.294	247.26	56.7265	493.337
LOCMI00709	102.084	17.4925	21.4416	7.83753	11.4936	12.936	81.6617	31.2341	11.7235	21.743	8.27063	3.33852	3.92319	2.81675	7.80322	5.31817	19.1749	24.3867	10.3256	7.42375	94.2426	52.9936	31.898	31.1067	10.9059	14.0826	12.3799	8.31778	14.556	10.9666	13.0284	10.3034	10.9149	11.3508	12.5707	10.6705	10.8293	10.824	14.1212	8.94471	11.4281	15.2635	5.51689	10.7825	8.0764	7.07993	12.9941	9.58557	32.1319
LOCMI00710	0	0	0	0	0	0	0	0	0	0	0	0	6.10546	18.2649	0	1.10352	0	0	0	0	0	0	0	0	0	0	0	0	0	0	1.03977	5.03047	4.43122	2.56009	8.15132	12.7108	0	0	0	0	0	0	0	0	0	0	0	3.48948	0
LOCMI00711	7.95025	0	0.6918	7.8093	0	0	9.96936	0	0	0.646141	0	5.65505	34.3346	45.7243	15.4206	16.215	0.22323	0.172117	0	0	0.124327	0	0.492088	0.44465	1.2074	1.7786	1.45625	0.569265	0.425104	0.502057	0.18862	1.02663	0.26795	0.557299	0.532331	0.223143	0.807573	0.300567	0.833022	0.982025	2.55103	0.0749406	1.3628	1.01468	2.13757	0.521415	0.575435	0	1.06721
LOCMI00712	8.59328	4.27024	3.73877	0	0	0	10.7757	0	6.26046	2.79361	0	4.07496	4.7886	1.71905	4.76226	6.4913	1.44771	0.558114	0	0	5.91283	5.70091	1.48929	0.480614	1.30505	1.13086	0.944421	2.15358	0.61265	1.98977	2.03876	1.47955	0.579245	1.80713	2.30155	1.68834	3.49157	2.16585	1.54354	3.03272	2.59517	2.43006	1.2626	0.877396	1.23225	3.75725	1.24396	4.31054	0
LOCMI00713	6.75541	5.87466	1.76349	5.97209	1.37857	5.43049	12.7066	11.774	3.51537	3.2942	2.97599	10.4112	1.17639	0.675694	10.7633	10.9714	4.74202	6.6178	5.63719	5.52061	4.12003	4.56782	6.48105	4.48666	4.10376	5.28954	5.50639	5.80453	3.49175	8.92312	5.84995	5.3794	5.91968	3.19642	4.07095	6.30443	4.99948	6.08692	5.25815	3.63576	5.16408	7.29112	5.29367	4.56956	4.11698	5.53815	3.54491	7.01931	9.84544
LOCMI00714	1.12374	6.70099	0	0	2.75183	1.03239	0.704565	1.42441	0.233907	0	0	0	1.8786	1.79839	0	0	0	0	0.113664	0	0	0	0	0.125699	0.136529	0.118305	0	0.0804634	0.160232	0	0.853144	0	5.15082	0	0.100324	2.27091	0	0.169936	0	0	0	0.0423703	0.330218	0.229473	0.644559	0.982666	0	0.375791	0
LOCMI00715	14.2674	3.69906	3.23868	4.38714	8.608	7.40866	14.3905	3.9315	4.13186	2.82326	3.64364	3.5299	0.345674	0.372277	0.458363	0.562304	0.487693	0.590898	0.250977	0.130822	0.232816	0.474843	0.24573	0.104082	0.226099	0.326532	0.136349	0.31092	0.0884506	0.600657	0.353212	0.320412	0.167255	0.173934	0.166142	0.104465	0.252045	0.437769	0.482835	0.569199	0.187337	0.608117	0.364572	0.253346	0.22238	0.379714	0.583682	0.651963	0.523407
LOCMI00716	55.2757	65.4001	100.778	71.7049	77.3488	188.62	49.51	90.0844	79.992	80.4358	179.346	117.329	143.744	144.276	87.0364	85.8957	78.046	76.3594	61.7675	61.062	73.9273	69.7146	110.786	95.5426	47.0102	40.7353	45.7066	42.7833	42.2232	44.5474	58.4519	50.7579	46.1309	48.342	48.6436	43.736	37.8905	40.7336	49.3284	43.8461	37.3611	53.0964	39.9633	37.894	60.2024	53.4004	49.7246	46.9037	76.1178
LOCMI00717	9.25896	22.4939	18.4411	35.7056	43.6676	24.5738	29.6711	35.209	32.9776	24.0801	32.6311	28.2951	82.8394	87.4655	149.374	160.71	29.2329	29.7556	40.1665	40.0294	43.5021	28.2451	40.7532	38.4931	12.6241	12.6178	20.5024	34.1063	10.6351	22.825	22.6504	19.927	79.3321	64.3269	16.2567	46.893	13.7344	10.5791	14.9064	8.64113	9.243	12.3739	20.0534	20.0627	24.5625	19.072	26.9553	48.5087	23.2794
LOCMI00718	0	0	1.66712	5.64574	0	4.40035	0	6.07126	7.97585	4.67128	11.2535	0	0	0	0	0	1.88282	0	0	0	0	0	0.71151	0.267883	0	0	0	0	0	0	0	0.412334	0	0	0	0	0.556034	0	1.43389	2.36652	0	0.361189	0	0	4.80778	3.35073	3.12008	0.228819	1.1022
LOCMI00719	0	4.20835	4.4215	3.32744	0	0	0	0	2.64417	22.025	4.97436	0	7.0788	6.77653	10.9509	6.39722	5.46913	6.60031	3.42638	4.91151	3.17844	3.45741	0.629016	0.473649	3.08674	3.34341	1.24098	0.606391	4.52828	1.6044	1.20553	0.364527	1.71255	0	0.378032	1.42617	1.22892	1.70757	3.04234	0.597754	1.59847	1.91587	0	0.86468	0.607193	0.37028	2.45185	1.01144	1.62401
LOCMI00720	0	0	0.552688	0	0	0	0	0	0	0	0	0	0	0	0	0	0	0	0	0	0	0	0	0	0	0	0	0	0	0	0	0	0	0	0	0	0	0	0	0	0	0	0	0	0	0	0	0	0
LOCMI00721	0	0	0.552688	0	0	0	0	0	0	0	0	0	0	0	0	0	0	0	0	0	0	0	0	0	0	0	0	0	0	0	0	0	0	0	0	0	0	0	0	0	0	0	0	0	0	0	0	0	NA
LOCMI00722	15.1123	15.0195	22.3553	17.8133	8.22387	9.25591	9.47519	38.3117	11.0098	9.82579	20.7122	11.9438	5.61422	7.55787	4.1875	19.7873	38.7554	35.0072	14.5215	13.2796	46.7929	52.5708	39.5359	41.8383	4.13117	11.9325	6.82805	6.49256	3.77097	10.9219	20.7954	19.7316	8.48893	25.7775	14.6162	29.6915	6.14034	5.5864	5.73062	6.75565	6.84587	7.6924	18.0102	20.5734	20.4064	17.4	14.2197	30.0818	10.8193
LOCMI00723	0	8.45756	7.40495	1.11453	6.94637	2.60603	8.89257	0	1.77134	12.9103	3.33234	2.69026	8.69386	19.8608	11.0041	9.42814	6.3718	7.12364	4.59069	3.88846	17.3888	21.7137	4.9161	7.61517	13.7854	14.7824	7.27418	7.31201	9.30277	5.85165	5.92231	9.27951	17.591	8.35138	13.1687	8.59858	8.72649	8.43631	7.98246	5.00547	9.63739	6.41725	6.66848	8.68878	8.94873	10.1701	12.3188	6.64018	1.95827
LOCMI00724	12.5842	14.6819	17.1395	27.481	18.7578	22.6198	12.1782	13.1771	17.9942	19.4768	13.8192	12.9727	24.8487	24.0248	18.1929	20.2519	29.9112	27.5044	19.259	18.8659	24.3851	25.8134	49.6876	35.6347	11.3672	10.4259	11.1043	12.2428	8.28913	13.8667	12.7992	13.2356	7.78184	13.347	8.81686	13.8671	9.81337	9.8599	8.94329	9.90576	7.60083	11.2741	10.4507	10.7818	10.4349	10.2628	9.00936	16.611	15.2766
LOCMI00725	12.9854	19.3584	7.53293	19.558	8.83304	0	6.7847	10.9732	16.6681	4.92503	12.7123	0	0	0	0	0	38.1624	9.74564	0.437816	0.228212	59.4309	20.8741	52.0826	43.0915	2.10355	3.53163	2.69568	2.47946	0.771485	3.73568	3.49157	3.35365	0	11.5299	2.51181	4.3736	1.50747	1.52733	5.31283	1.37483	5.22878	2.04005	0.847967	0.220974	6.67238	4.5421	1.56646	2.6882	4.81429
LOCMI00726	0	2.87501	0	0.378867	4.72262	0	0	0	0	1.88085	0	8.23061	0	0	0	0	0	0	0.2926	0.610071	0.361901	0.738122	2.14862	1.94149	0	0	0	0	0	0	0	0	0	0	0	0	0	0	0	0	0	0	0	0	0	0	0	0	0
LOCMI00727	7.96832	5.27957	1.38674	1.04361	2.16811	2.44019	0	0	1.65861	0	0	0	3.70028	3.18805	5.88788	8.0256	0.74579	1.61008	1.61196	1.68047	1.16302	1.49101	1.31522	1.63409	3.22704	1.39815	1.55686	1.3313	1.13619	1.23004	1.51239	0.914631	3.93887	2.23426	3.08268	0.5964	3.39181	2.14222	1.90838	4.49946	2.00536	1.00148	1.04069	3.79673	0.952189	1.62587	2.88371	0.380671	2.44487
LOCMI00728	1381.82	2704.57	738.882	501.335	1012.73	676.888	733.633	1710.39	722.152	685.986	970.001	694.751	130.171	135.248	130.107	176.137	11.7309	16.1341	0.142766	0	0	0	0	0	2.05783	2.15464	4.75708	3.33515	1.61006	0.950756	2.94685	1.09358	0.761133	3.75975	2.52021	1.58464	3.03132	1.63642	1.01411	1.89289	2.77069	1.22403	4.00941	1.87347	0.809591	0.37028	1.83889	0.472008	5.41336
LOCMI00729	0	0	1.08186	2.0354	0	8.56664	0	0	0	1.01045	3.65139	8.84353	0	0	0	0	0	0	0	0	0	0	0	0	0	0	0	0	0	0	0	0	0	0	0	0	0	0	0	0	0	0	0	0	0	0	0	0	0
LOCMI00730	3.97512	0	8.3016	2.6031	16.224	20.0859	2.49234	2.51937	10.7565	7.75369	4.66981	9.42508	0.553783	0.795205	0.367158	0	0.111615	0.172117	6.83528	9.64078	12.4327	8.82432	9.34967	13.5618	0.845178	0	0	0.142316	0.283403	0.0836762	0.37724	0	0.5359	0	0	0.111571	0.346103	0.100189	0.119003	0.280578	1.20049	0.524584	0.778745	0.202935	0.142505	0.34761	1.00701	0.189904	0
LOCMI00731	11.5331	0	10.7047	1.51048	37.6567	42.3823	7.23107	4.87299	16.8044	17.4968	9.0324	18.2301	2.14227	2.30714	0.710161	2.3232	1.29532	4.32783	2.3331	2.43226	3.12616	2.15804	0	0.215012	0.233536	0.404728	0	0.550539	0.822241	0.485542	0	0	2.07309	1.6169	1.71607	0.215803	0.223145	0.387573	0.460354	0	0	0.869706	0.753129	0	0	0	0.278253	0	2.35909
LOCMI00732	0	2.46082	0	0.324285	36.3802	159.233	0	0	0	2.41481	43.6311	32.8759	0	0	0.457392	0	0	0	0	0	0	0	0.122605	0	0.150413	0.130336	0	0	0.706105	0	0.234976	0.213156	0	0	0	0.416975	0.143721	0.124812	0.889498	0	0	0.0933582	0	0	0.177527	0.21652	0.179214	0.354863	0
LOCMI00733	7.89653	96.7921	10.0778	121.347	92.3889	0	1.65033	73.4021	245.455	46.2078	961.665	72.3948	0	0	5.83484	0.79533	426.296	149.642	9.05213	17.2084	0	4.8357	145.456	830.146	139.112	35.4702	113.591	148.328	31.5266	3.21362	23.4807	8.61071	0.354853	50.9251	4.69986	1.0343	25.8205	15.9219	93.2985	24.7099	42.528	6.35172	5.15656	2.41877	98.513	24.1683	33.7213	0.125747	37.1503
LOCMI00734	117.851	75.6442	185.016	176.536	224.463	189.474	157.017	74.6918	286.192	245.039	135.562	125.742	203.857	205.794	103.409	125.375	2.20604	2.44507	346.187	464.459	620.617	702.653	236.341	313.086	141.99	157.415	165.319	106.712	180.994	247.559	189.663	161.271	119.49	208.938	167.027	227.822	200.658	178.342	163.909	206.398	160.344	196.071	178.928	155.675	160.72	154.584	172.199	234.587	0.18833
LOCMI00735	3.94827	3.924	4.12275	4.13682	6.44573	3.62731	7.4265	5.00469	9.86203	1.28355	0	7.48912	3.30025	0.789832	2.91742	3.57899	3.76927	4.27385	7.18846	7.49398	2.71671	2.41785	3.32359	1.9874	0.239848	0.207833	0.289282	0.565418	0.562976	1.16355	0.749383	1.01969	2.12912	1.10707	2.11494	3.54616	0.687528	0.597073	0.709195	1.11473	0.89428	0.595474	1.54697	0.806256	1.13233	1.72631	1.14309	1.69759	0.605712
LOCMI00736	0	0	0	0	0	0	0	0	0	0	0	0	67.9629	137.271	1.98063	3.23969	0	0	0	0	0	0	0.530913	0.149916	0	0	0	0	0	0	3.30691	8.99946	7.95	2.63056	5.74332	21.8178	0	0	0	0	0	0	0	0	0	0	0	3.32942	0
LOCMI00737	41.7388	30.4204	39.7093	25.8748	40.8844	20.4511	50.5945	10.5813	49.8111	22.6149	68.6462	44.8634	0	0	0	0.840778	0	0	7.88068	6.45513	18.9722	15.3361	12.814	11.8277	0	0	0	0	0.198382	0	0	0	0	0	0	0	0	0	0	0	0	0	0	0	0	0	0	0.132933	0
LOCMI00738	2.04316	4.06121	3.55576	4.54906	0	3.75414	6.40514	5.17968	2.977	3.98529	2.40022	5.81323	1.13855	2.45235	3.39686	4.93883	2.29474	3.71556	2.27327	3.44711	2.55609	2.08532	7.8913	7.54194	4.96468	3.2265	5.68854	2.77964	2.47631	7.22541	6.01079	3.51781	1.37723	2.578	1.45926	2.982	2.72768	3.81069	2.6913	3.31691	4.62775	2.9274	2.00132	3.75501	4.10174	2.50133	2.21824	1.85455	8.3063
LOCMI00739	15.8789	457.658	522.843	155.142	554.753	271.339	0	96.6122	48.2561	147.636	119.385	138.549	0	0	0.586655	0.959583	64.9162	0.412519	195.304	87.0677	13.1111	0.162066	549.446	1.24333	54.5967	123.539	111.921	27.515	26.9433	0.5348	0.904147	0.273395	0.428138	0	1.70115	0	0.184337	0.800423	1.14088	0	0.959083	1.07768	0.311075	0	2.50467	0.27771	0.459723	0	39.9506
LOCMI00740	14.7313	39.0422	8.11848	27.6541	8.01654	20.3008	0	34.2337	13.7986	16.7616	89.4131	74.5136	0	0	0	0	29.2431	16.6093	127.257	70.0004	35.8061	9.73719	97.2365	31.2366	0.149149	0	0	0.527407	0	0	0.233001	0	0.661994	5.85164	0.876781	0.137824	0.427539	0	0.147004	0	0	0	5.77188	2.25616	1.40828	0.858801	5.33124	1.52482	0
LOCMI00741	0	0	0	0	0	0	0	0	0	0	0	0	7.55315	10.2434	0	0	0	0	0	0	0	0	0	0	0	0	0	0	0.214743	0	1.71508	5.18605	2.03034	2.11142	3.22691	13.6957	0	0	0	0	0	0	0	0	0	0	0	2.73403	0
LOCMI00742	3.07549	0	0	4.43075	10.0418	19.7784	0	0	0.640167	0.999818	10.8389	17.5009	4.28453	2.46095	0	0	0	0	0	0	0.192379	0.78474	0	0.172009	0	0	0	0.220216	0	1.94217	0	0	0	0	0	0.345284	0	0	0.184142	0.217079	1.161	2.43518	0.903754	0	0	0	0.445205	0.146926	1.17954
LOCMI00743	10.192	3.37647	5.32123	1.33485	8.31949	9.36353	8.52033	12.9191	4.24297	3.31335	11.9732	19.3324	5.6795	2.71849	14.4344	19.5041	2.2894	2.7949	2.74907	2.14944	3.18768	2.60059	6.39256	5.13028	1.44467	3.04017	6.47184	4.37871	5.08642	4.14781	4.51373	4.97198	6.87011	4.28667	6.0661	4.38631	4.53556	3.25381	4.67849	3.11736	3.33449	5.12385	3.99333	5.20316	3.65375	4.75336	1.72129	3.40833	5.21194
LOCMI00744	0	0	0	1.53062	0	0	0	0	1.62176	6.33218	0	0	9.76874	10.1309	3.59815	2.35418	10.5007	8.77108	14.5793	13.5558	10.4783	7.55443	12.5384	22.2236	8.75605	5.74174	8.27732	7.53137	4.72149	10.4963	1.84848	7.37802	6.30218	5.46153	5.56463	9.62192	6.55749	7.46208	9.0966	7.69907	7.05885	7.49106	4.96061	6.7618	5.02756	5.10986	3.10159	5.58317	16.1362
LOCMI00745	28.6794	31.7098	46.4177	73.5732	29.2628	35.8993	35.2888	30.9001	46.4887	84.4938	38.7451	35.6996	15.582	14.5581	8.27796	10.0739	14.3137	18.1299	22.0466	19.846	20.4512	20.6546	102.621	81.4237	5.92351	8.71829	16.1799	12.5523	6.00623	8.57255	10.4104	7.83889	6.81448	21.2598	10.3057	15.2539	7.28302	6.66817	9.0365	8.70447	7.25373	6.92065	7.12839	8.34549	10.744	5.61145	6.46094	15.054	8.24957
LOCMI00746	0	7.25941	6.35591	12.4363	5.9623	3.35527	2.28984	4.62934	15.9642	18.9965	17.1616	0	0	0	0	0	54.1444	30.2033	3.69407	1.92554	28.5563	15.4692	316.293	150.336	9.53995	14.2262	24.8855	17.2594	4.16602	6.45771	25.301	24.8379	15.7555	26.625	16.9547	6.5604	5.72367	6.9957	10.9334	4.89785	9.37504	2.89177	13.2362	2.23736	43.2056	16.2877	22.7333	23.903	8.96453
LOCMI00747	0	4.76027	0	0	3.90971	4.40035	0	0	0	0	0	0	0	0	0	0	0	0	0	0	0	0	0	0	0	0	0	0	0	0	0	0	0	0	0	0	0	0	0	0	0	0	0	0	0.686825	1.25652	0.346676	0.457637	0
LOCMI00748	0	4.76027	0	0	11.7291	4.40035	0	6.07126	0	0	0	0	0	0	0	0	0	0	0.968936	0	0	0.244427	0	0.535766	0.581926	0	0	0	0	0	9.09088	0	45.2001	0	0	0	0	0	0	0	0	0	0	0	1.03024	17.1725	0	0	0
LOCMI00749	1.42523	9.91529	3.4725	3.35991	0	3.92812	0	1.80657	3.26329	0.92666	1.6743	10.8136	6.35365	5.13198	2.10623	2.58385	28.4128	25.9183	123.544	127.142	0.624059	0.072732	2.61119	1.75366	3.29001	3.52607	3.86368	1.22461	2.23543	4.74016	3.78713	5.39855	5.95633	1.79831	4.19892	8.80054	5.45998	4.88532	6.22938	4.4263	4.41178	4.6752	9.6327	7.85805	10.2186	6.85469	4.95155	7.0811	9.51115
LOCMI00750	21.7228	37.7813	44.7985	38.4078	17.7318	22.9505	28.6017	33.0421	46.1206	36.3688	20.4152	26.7826	100.472	84.9554	56.5806	34.1312	30.741	25.8185	45.0429	42.147	27.7198	34.9749	48.619	44.2236	37.8728	31.7885	42.8933	26.6756	43.5961	21.1713	36.7978	37.4013	61.499	46.1388	47.3201	32.0704	47.977	40.1866	44.9368	39.4818	45.1839	34.0726	45.3221	44.5809	35.7443	41.5058	51.0993	26.5668	37.4911
LOCMI00751	263.078	498.93	467.213	455.133	237.482	447.558	227.431	353.085	342.862	442.112	203.612	216.629	3383.47	2869.23	125.305	145.073	364.819	299.832	543.767	557.222	118.926	185.715	244.126	516.372	366.293	399.871	428.954	393.323	468.677	300.813	226.282	205.375	343.232	215.135	321.19	296.017	669.451	586.834	337.713	552.919	513.711	331.819	249.566	205.281	267.089	270.595	324.78	221.464	237.283
LOCMI00752	5.56517	16.5929	19.3704	20.4083	15.8995	23.0075	8.72319	10.5813	11.584	23.5195	22.8821	21.1122	68.2261	67.3539	39.0656	47.9243	44.3781	34.6988	39.9663	45.1859	34.6374	40.3282	38.993	50.2677	17.9178	15.8191	22.4262	23.9091	17.2592	19.9149	21.1255	20.3614	10.8788	22.2362	15.899	20.7746	17.4436	19.9176	20.4924	19.4441	18.2774	25.18	15.2634	12.2167	18.5541	18.4928	20.7444	25.9219	38.8463
LOCMI00753	0	0	0	0	0	0	0	0	0	0	0	0	6.15442	14.2604	0.370943	0	0	0	0	0	0	0	0	0	0	0	0	0	0	0	0	0.432171	0.812137	0	0.717092	2.14171	0	0	0	0	0	0	0	0.102514	0	0	0	0.52762	0
LOCMI00754	2.14832	1.06756	6.91673	2.81365	1.75362	2.96053	0.673482	0	2.23588	5.58722	1.26188	10.1874	0.897862	2.36369	0.198427	0.324565	1.1461	1.90689	3.15082	4.87047	7.72699	5.20756	8.1379	6.18791	0.587275	1.86592	1.57403	1.61518	0.995557	0.904441	1.12132	1.01719	1.3033	0.150594	1.05488	0.904467	1.18464	1.08293	1.60786	0.758181	1.05429	1.05303	1.36781	0.438698	0.693138	1.69076	0.932966	1.18027	3.29578
LOCMI00755	0	0	1.79461	6.30257	0	0	0	0	0.715481	5.58722	0	0	1.91544	0.687618	1.9049	0	1.93028	2.67895	0.347677	1.08736	7.0954	2.63119	4.08491	6.15186	0.417618	3.43781	3.27399	0.984493	1.47036	2.02595	0.652404	0.59182	0.926792	0	2.45499	1.54362	1.19711	1.38614	2.26386	0.242618	1.81662	1.94405	0	1.05288	2.46449	0.901741	1.99033	1.97053	3.16395
LOCMI00756	0	2.02353	0.354337	2.53326	5.81688	6.54686	0	0	0.211902	0.99285	4.78371	0.965496	0	0	0	0.307602	0	0	0	0	0	0	0	0	0	0.0535877	0	0	0	0	0	0	0	0	0	0	0	0	0	0.0718555	0	0	0	0	0.14598	0	0.442103	0	0
LOCMI00757	5.84343	8.71129	2.54236	9.94905	4.76984	2.68421	12.8231	14.8139	4.25711	1.89965	0	8.31292	0	0	15.1122	8.82817	1.96889	0.759036	4.13736	3.69703	0.548281	2.83291	5.35293	3.43158	2.66231	1.38417	0.428137	1.67364	2.29131	3.44411	3.04999	5.53352	0.787773	2.45769	6.26021	1.6401	0.339181	1.03095	11.7206	4.1245	3.08825	4.40651	1.14476	10.1427	15.7111	3.5769	1.26883	11.5851	7.84397
LOCMI00758	0	39.5968	2.31124	12.4653	5.42028	2.03349	9.71446	5.61132	3.68581	7.19566	5.20047	2.09922	1.23343	0.442785	13.0842	6.688	6.09062	3.83351	9.40308	14.7041	1.66146	2.48501	11.7273	8.54182	13.8494	6.75773	6.32476	5.07163	6.15435	13.1391	14.9139	9.9085	7.16157	2.48252	14.8206	23.359	4.62519	4.12824	17.2284	9.5301	4.17783	12.6019	5.63705	19.8876	21.1069	10.8391	6.40825	16.6015	15.2805
LOCMI00759	466.872	305.344	98.0252	111.246	789.237	77.4824	1165.22	148.902	79.6249	115.546	162.769	79.9868	0	0	0	0	109.439	120.898	21.3266	19.6921	125.483	113.132	1.78978	3.20079	0.731907	5.39081	9.26895	2.15675	0.64423	0.253617	0.285847	5.70466	8.52744	0.844567	2.42019	3.04348	0.874177	1.51833	0.180345	3.18905	0	0.22714	2.06528	2.46033	2.59153	1.84377	2.18013	2.59013	8.7797
LOCMI00760	0	4.53713	3.17796	8.9685	7.45288	0	5.72459	5.78667	3.80099	1.4841	0	4.32964	1.27197	0	96.1381	48.279	0	0	0	0	0	0.698909	0	0.255326	0.831972	0.240307	2.67586	1.30753	2.27829	0.960969	0.866474	0	1.84634	1.28005	0.815132	3.33145	1.58991	0.920487	4.92004	1.28891	1.03401	1.03278	4.02453	5.12728	6.87362	2.39525	3.30426	2.39902	0.350177
LOCMI00761	3.58493	0	3.11947	6.80799	2.92628	3.29351	7.86693	0	2.98483	4.07901	0	6.79993	32.962	24.0245	61.9191	86.6568	9.76391	4.9671	7.61477	5.8593	10.0911	6.49457	1.95265	3.70928	3.26664	3.01932	2.10129	2.69528	2.30026	1.96203	2.04126	0.925853	4.59132	4.77465	0.640104	3.11921	2.60108	3.16241	2.4684	0.759111	1.7593	3.17647	2.28249	2.74523	3.34143	2.19442	4.28134	2.9971	7.28712
LOCMI00762	25.133	9.36698	9.84141	8.22916	0	0	15.758	0	6.53934	4.08528	14.7626	8.93862	46.3927	50.9059	26.696	13.2897	21.3472	21.9005	25.4215	23.8518	28.4949	24.6898	21.7789	15.8138	10.3057	8.10327	6.90544	7.64835	8.73521	12.1681	10.7331	11.0887	8.04714	9.68982	9.53617	12.1685	10.2119	8.86835	6.77167	8.64815	5.45543	8.29182	5.84687	7.05691	10.5867	9.89006	7.73125	15.3087	15.4229
LOCMI00763	7.5302	5.98714	4.97989	2.36694	11.0641	5.53446	6.60984	7.63602	3.76181	4.40641	10.6154	5.71335	1.25886	0.301276	4.72953	6.8259	3.80584	3.45609	3.65599	4.92302	6.50023	8.37731	3.80328	3.45348	3.20209	2.21975	2.31724	2.5881	2.46955	3.74084	3.14432	2.07442	1.42124	3.37827	2.6891	2.70532	1.4861	3.26441	2.43466	2.87014	3.63858	2.95282	0.88512	1.23016	2.69951	3.16074	1.30808	3.45351	3.81224
LOCMI00764	0	0	1.10538	4.43659	8.64102	0	0	5.36735	0.881389	4.81796	0	10.0398	0.5899	0	6.64876	3.19861	0.713365	0.825039	0.856596	0.446501	0.132435	0.324132	9.95943	8.7625	1.92921	2.22894	1.70634	1.06118	1.50943	0.8022	1.80829	1.45811	3.71053	4.15552	1.70115	0.831935	0.860241	1.17395	1.14088	0.747193	1.27878	1.11759	1.03692	1.72936	0.91079	1.66626	1.99213	0.303433	0.812005
LOCMI00765	3.52014	0	0.612618	1.38309	0	0	0	0	0.732721	2.28874	0	3.33852	0	0	0	0	0	0	0	0	0	0	0.174306	0	0	0	0.257914	0	0	0.148198	0	0	0.474562	0	0	0	0	0	0	0	0.26577	0	0	0	0	0	0	0	0
LOCMI00766	0	4.79961	0.420226	0.948734	0	0	1.51394	12.2429	3.01566	0	17.0197	0	0	0	0	0	18.8482	0.209101	0	0	0.151041	0	1.19565	0.405146	0.293368	0	0	0.172897	0.344299	0.101656	0.22915	0	0	0	0	0	0.420472	0.121717	8.24073	0	0	0	0.23652	0.246541	9.17564	0.211151	0.349541	2.19174	0
LOCMI00767	5.8669	3.49851	3.2673	1.84412	0	0	3.67845	5.94935	2.4424	4.95893	0	1.11284	0	0	0	0	5.99627	6.45231	11.7498	15.3424	0.146795	0.179639	0.522917	0.262504	13.2581	13.0943	10.7464	13.0228	11.7954	20.7477	6.23583	4.64662	2.21462	1.48054	2.19987	5.00593	13.4174	15.3784	12.8566	11.1809	12.314	24.864	3.10325	4.7922	2.69213	3.38605	3.90672	3.92392	29.0717
LOCMI00768	188.41	3978.43	31.839	3.93385	3510.52	433.99	23.9684	2609.73	51.7219	2.66307	3.20777	0	0.760805	1.09248	0	0.825062	0	0	0	0	0	0	0	0	3.15165	0	0.400128	0	7.59228	0	23.3219	0	418.919	0	10.97	6.89762	0.316991	0.137643	0	0	0.206158	0	0.267466	0	0.391555	27.2208	0	6.5224	0
LOCMI00769	2.65611	395.968	7.85822	0.695738	444.463	56.1245	0	276.077	34.8309	0	3.12028	0	0.740056	0	0	0	0	0	0	0	0	0	0	0	1.77487	0	0	0	2.46174	0	5.7975	0	36.8821	0	5.21684	0.1491	0	0.401667	0.318063	0.562432	0	0	0.260172	0	0.761752	15.7941	0.192248	2.15714	0
LOCMI00770	18.3371	0	1.48925	3.04203	5.98725	3.3693	4.59884	0	0.25446	1.98709	4.30834	12.7534	0	0	0	0	0	0	0	0	0	0	0	0	0	0	0	0	0	0	0	0	0	0	0	0	0	0	0	0	0	0	0	0	0	0	0	0	0
LOCMI00771	1.52969	3.04059	2.39595	2.00343	0	2.81069	0.959094	1.93899	0.318408	1.49187	3.59404	1.45077	0.42621	0	6.49928	4.62208	3.00659	2.98051	4.17759	8.06507	0.191372	0.23419	3.02982	3.42217	6.226	6.44175	4.0348	4.60032	6.65255	8.5652	1.16135	1.58025	1.64979	2.14458	3.00447	2.14673	7.81359	7.63378	6.96075	6.37031	8.08442	8.93991	2.24756	3.2799	1.42579	2.27402	2.87868	2.26542	14.7844
LOCMI00772	0	0	0	0	0	0	0	0	0	0	0	0	15.0078	33.6318	1.50761	1.47958	0	0	0	0	0	0	0	0	0	0	0	0	0	0	0.1549	0.983611	1.32029	0	0.72861	3.02365	0	0	0	0	0	0	0	0	0	0	0	0.545841	0
LOCMI00773	9.63203	3.19095	9.49895	7.77927	0	1.47484	5.03261	2.03487	10.0246	7.82824	1.88589	0	41.5976	30.1872	56.6412	81.9758	0	0	0	0	22.1923	22.7747	0.158982	0	17.2611	22.647	23.1712	31.0359	21.7457	14.801	18.2817	19.9008	11.6867	21.8311	20.6381	11.5348	15.6545	16.9936	21.6265	28.3276	19.9985	13.8611	16.6681	11.6376	17.7254	18.3899	17.7776	12.0406	0
LOCMI00774	51.6645	46.0353	47.1268	100.097	50.8977	49.1015	59.2007	38.3896	47.8369	116.412	64.879	45.6197	1.98552	0	0	0.538303	0.40018	1.15707	18.3802	13.5257	17.3845	14.2737	48.6069	34.7742	0	0.0937785	0	0	0.127013	0	0	0	0	0	0	0	0	0	0	0.251494	0	0	0	0.181899	0	0.934731	0	0	0
LOCMI00775	0	0	0	0	0	0	0	0	0	0	0	0	0	0	0	0	0	0	0	0	0	0	0	0.185692	0	0	0	0	0	0	0	0	0	0	0	0	0	0	0	0	0	0.125185	0	0	0	0	0	0	0
LOCMI00776	0	15.984	394.65	258.38	78.7681	17.2381	5.04184	159.691	254.422	195.194	739.994	2791.31	2.98738	0	198.559	46.1656	0.301053	0	0	0	52.4807	3.28295	1869.34	394.13	0	2.11647	5.49901	0.191931	4.01314	0	0.508756	0	0.361364	0.751587	6.46123	0	13.5361	0.135117	0	0	0	2.02133	7.35164	4.37893	0.960925	0	0	0.128054	1.02804
LOCMI00777	7.30429	1.81485	0	37.7873	213.152	593.882	1.14492	2.31467	0.380099	20.7775	238.117	465.87	0	0	0	0	0	0	0.369407	1.15532	1.48493	0	0.271263	0	0	0	0	0	0	0	0	0	0	0	0	0	0	0	0	0	0	0	0	0	0	0	0	0	0
LOCMI00778	0	7.99201	4.1984	4.21273	4.376	4.92516	1.68061	0	4.46355	7.84261	0	2.54218	0.746845	0.536216	3.46611	0.809923	2.70948	1.97303	4.33799	3.95706	9.89252	8.07059	1.06183	1.94891	2.27966	1.97537	1.37475	0.959655	1.71992	1.69272	1.27189	0.230756	1.44546	0.751587	1.19652	1.65515	1.2447	0.810704	1.44441	2.27037	1.21425	1.01067	0.262559	3.55788	2.11404	2.10958	0	2.04887	1.85048
LOCMI00779	0	0	2.48036	0.466654	5.81688	0	6.70196	4.51643	2.22497	1.15833	0	6.75847	0	0	0	0	0	0.154276	0	0	0.668635	0.18183	0	0	0	0	0	0	0	0	0	0	0	0	0	0.400024	0.206817	0.179607	0	0	0	0.403034	0	0	0	0	0	0	0
LOCMI00780	0	5.4788	2.55835	13.2365	4.49985	16.8818	0	4.65845	24.0969	27.4793	30.2216	50.5398	169.468	117.63	2741.72	1375.31	0.515956	0.477381	10.0367	5.42541	6.78167	4.12606	9.91789	20.349	12.5023	21.3768	15.6176	23.1573	28.6905	12.4551	6.80101	6.32764	6.19318	12.881	16.2411	8.45838	6.5063	2.96408	12.5425	8.9494	15.3996	21.0626	6.65974	9.7562	8.82722	11.0874	15.0292	24.4922	13.9542
LOCMI00781	26.9105	15.283	105.04	23.1608	21.9664	0	28.9243	68.2218	75.2196	29.9945	13.5486	10.9381	1.07113	0	0	0	20.7251	27.2987	10.8878	11.7559	26.9331	21.7765	22.2721	43.6473	25.689	39.461	45.6304	40.1893	31.5192	8.90161	13.4988	18.8643	13.4751	11.8573	28.1435	1.94222	25.4385	6.97632	12.6597	7.32642	17.7052	14.0602	33.1377	16.8783	6.89084	13.447	30.6078	6.97897	7.07726
LOCMI00782	394.6	6448.36	136.469	9.0166	5444.2	399.547	133.705	7956.07	315.264	8.73404	1.97259	3.18503	0	0	0	0	0	0	0	0	0	0	0	0	10.7104	0.0883889	1.10725	0.360698	36.3928	0	97.3638	0	2263.49	0.235411	73.4556	205.672	0.292397	2.96249	2.01074	3.91117	0.253551	0	15.4608	0.171445	52.25	258.577	1.57997	103.481	0.128801
LOCMI00783	0	1.94883	1.02377	8.47493	8.00309	0	1.22944	2.48555	0.81632	3.18734	23.0356	35.3346	0.54635	0	4.70899	5.33245	2.20233	0.0849033	0.595018	0	0.735947	0.80054	0.582579	1.20637	0.119119	1.65151	1.00569	0.561624	1.67759	0.412765	0.930442	0.337615	0.79306	0.549819	0.175062	0.220148	4.43894	2.47111	0.234812	0.553625	4.58944	3.03132	3.45732	4.20444	1.82769	0.171472	2.83856	2.99768	1.05288
LOCMI00784	69.5647	89.5145	14.2729	24.4555	67.5429	70.6372	72.9993	63.1168	48.0125	13.3309	72.2592	43.7522	46.5178	48.6331	23.8073	45.1365	41.8615	52.0608	44.3659	45.5565	7.19132	8.22109	15.9177	54.9201	44.3496	37.0423	33.2102	33.8713	41.2426	69.7331	58.234	61.7147	46.5951	36.4445	50.1419	73.7017	43.0564	56.1797	43.1856	40.0046	37.2071	63.5299	58.744	68.0367	60.3244	64.4816	58.0887	62.6183	125.762
LOCMI00785	2.2446	0	5.72927	4.4586	2.44294	2.40582	0.938218	0	5.45085	7.297	1.31843	0.709596	3.02276	3.51733	8.29279	11.3037	8.90747	10.804	9.57336	9.94079	12.1684	11.9319	10.5773	8.93413	3.61338	3.5643	2.65873	4.39303	2.58709	5.95333	2.76917	3.34935	2.16865	3.88112	2.2043	4.935	3.23546	3.4698	3.20303	4.22484	3.0504	4.71118	1.72226	2.48277	2.68222	2.12638	1.84124	3.93181	7.23131
LOCMI00786	26.9697	71.4772	50.8473	30.0238	73.3822	94.9798	16.9096	51.2788	44.9102	84.7538	47.5243	85.2607	82.6585	70.1371	53.9723	57.0435	16.9122	17.127	52.7399	53.5595	19.4007	20.8741	54.0857	56.816	54.6115	73.8224	100.118	36.3695	49.6718	31.7918	65.6921	61.9135	65.4458	82.5532	77.0488	48.6984	61.0525	60.2707	67.2826	73.9238	82.8058	40.506	80.1329	73.8903	55.1098	79.3994	100.856	35.2169	91.7141
LOCMI00787	3.9043	0.646718	1.69868	3.92031	3.18698	2.9891	2.03994	0	2.16716	3.38468	1.52887	2.46857	3.62611	7.1595	2.04349	2.94928	6.4314	5.97311	4.21239	5.35205	8.99555	8.93276	5.50985	6.04139	1.89742	1.64415	1.38263	1.91033	1.2062	1.39715	0.988051	1.84861	1.0527	2.00702	1.21997	2.26473	0.868726	1.18085	1.75324	1.79127	1.57213	1.69292	1.14731	1.66099	1.49297	1.76398	1.64845	2.5802	2.74526
LOCMI00788	18.2607	27.2228	111.228	125.16	79.4974	41.9408	55.3377	19.2889	57.6484	125.654	28.6026	23.0914	186.556	187.519	68.5898	64.372	199.794	200.301	195.17	202.181	237.969	245.861	101.573	112.684	122.023	108.299	151.186	118.114	119.339	50.7392	101.377	90.6533	148.118	86.1898	102.435	55.1825	158.638	117.976	142.863	159.395	165.672	61.0485	130.574	120.88	95.3578	91.5517	102.872	60.1936	102.719
LOCMI00789	17.1866	4.27024	5.23428	7.31548	10.5217	5.92106	25.5923	24.5083	6.70763	6.98402	5.04752	4.07496	15.5629	24.0666	17.4616	14.2809	7.60048	7.16247	7.38814	7.47561	7.25665	6.90687	11.9143	8.65105	4.6982	4.52343	5.66652	6.61456	5.97334	5.3362	6.93179	6.65798	9.55754	6.62613	5.37028	3.97965	6.98313	6.93072	7.84634	8.49163	5.19033	8.1002	8.41732	8.77396	6.93138	6.38733	5.28681	6.7737	14.0071
LOCMI00790	1.65069	0	3.44727	3.45904	0	3.03301	1.03495	12.5541	7.55903	3.21975	1.93916	1.56552	1.83969	0	0	0	0.370788	0.142945	0.667854	0.348119	4.85295	3.20103	5.14941	7.29339	5.41487	7.38572	10.1592	5.43696	6.23726	1.66785	4.85617	7.6736	17.1352	5.09126	9.57895	3.7991	3.25767	4.65964	7.61015	3.14581	8.72387	1.61821	5.01235	1.34831	9.2314	5.34082	7.16856	3.62749	0
LOCMI00791	14.9832	3.72277	10.4302	12.0193	0	5.16195	8.21993	2.37402	4.67814	14.6127	4.4004	0	0	0	0	0	0	0	0	0	0	0	0	0	0.113774	0	0	0	0	0	0	0	0	0	0	0	0	0.0944089	0	0	0	0	0	0	0	0	0	0	0
LOCMI00792	2.49719	4.9637	6.08429	9.48463	8.15358	0	10.9599	9.49607	10.3959	14.6127	17.6016	18.9468	2.78312	3.49686	0	0	5.88983	6.16311	3.03103	1.57993	0.937232	3.82309	11.8707	8.5196	21.3895	17.6143	21.9558	22.3509	23.6787	18.0826	20.1437	23.6475	26.2591	15.4043	24.3007	12.8965	19.7131	16.9936	19.5867	14.8059	25.2641	20.2436	30.0865	30.8513	28.1099	21.837	25.1236	12.5264	54.5917
LOCMI00793	0	0	0	0	0	0	0	0	0	0	0	0	2.97827	4.51424	0	0	0	0	0	0	0	0	0	0	0	0	0	0	0	0	0	0	0.320233	0	0.636201	1.00006	0	0	0	0	0	0	0	0	0	0	0	0.113479	0
LOCMI00794	2.68047	2.664	1.39947	1.05318	0	2.46258	0	0	1.11589	0	0	0	0.746845	0	0	0	1.20421	1.85697	1.62675	2.26118	0.16767	0.13679	0	0	1.62833	2.25757	0.58918	1.91931	2.10212	8.12504	2.03502	2.99982	0.722728	0.375794	1.19652	2.10655	2.64499	3.9184	2.88883	4.16234	3.44038	4.75014	2.36303	1.09473	2.11404	1.87518	2.52215	4.35385	6.57947
LOCMI00795	7.04028	6.99702	5.51356	1.84412	2.8734	12.936	2.20707	4.46201	0	9.15496	8.27063	10.0156	0.980797	1.40837	3.25134	1.06363	3.55823	2.7435	3.20449	1.48475	6.82598	1.97603	2.61459	2.55941	2.99376	2.03827	1.28957	1.00822	2.50965	2.37116	3.67469	3.63648	2.84737	4.93512	1.57134	2.96404	3.26921	2.12932	3.16147	2.98157	2.6577	3.58361	5.17209	8.62597	2.77626	3.07823	3.82179	3.02702	3.51021
LOCMI00796	32.1236	4317.64	4352.9	3374.18	516.941	51.9978	24.9365	3230.36	4647.48	2441.7	141.965	602.07	0	0	0	0	0	0	0	0	0	0	0	1.02665	302.844	11.1925	13.001	0.109531	12.5417	12.8156	23655.8	19929.4	16011	54648.9	8530.09	4142.93	343.265	32.6942	14.1963	257.188	118.956	1.96101	30523.6	29812.6	10604.1	20747.9	8062.97	13075.6	0
LOCMI00797	62.3537	47.8058	93.6334	53.4318	66.8941	47.4647	81.5406	67.7464	113.474	34.7498	33.486	15.2066	165.294	146.119	222.8	179.793	80.1361	71.5067	121.814	124.174	47.1388	56.731	63.3389	69.3491	119.371	110.565	114.997	126.288	123.838	75.9025	134.578	138.951	129.454	108.898	124.536	81.805	127.71	123.3	167.788	123.484	149.57	82.2862	157.927	116.779	148.042	118.555	142.228	83.6625	245.431
LOCMI00798	0	0	2.77349	2.78295	0	0	0	0	2.76436	6.04435	0	0	0.740056	2.12537	7.85051	2.40768	7.15959	6.09529	13.9703	14.8441	9.13801	6.64176	30.6445	33.4245	29.0434	22.9297	20.6284	22.8223	26.3217	59.601	25.4586	27.4389	16.1135	23.8322	18.259	30.8637	28.6762	32.4011	25.6041	41.0576	23.2621	43.7646	23.4155	30.1027	26.8517	27.4074	18.2635	39.7167	42.7853
LOCMI00799	0	0	3.84559	2.89404	0	1.12782	1.53939	0	0.766587	1.19726	0	0	2.3943	2.2102	0.907097	0.741863	2.55073	4.73068	1.36587	1.94172	3.99308	3.13237	4.98456	4.39419	1.93894	3.29564	3.59779	3.25234	2.27556	6.20188	1.63101	2.53637	0.992991	1.89318	2.08235	3.65232	2.28021	2.90843	2.57257	2.59948	2.96591	2.08291	0.961979	0.626712	1.93639	1.7176	2.75447	2.87369	5.17909
LOCMI00800	0	0	2.29386	3.45253	1.79317	8.07282	2.75469	2.78456	1.82905	9.28402	2.58068	8.33375	0	0	0	0	2.714	2.94863	3.55519	2.77972	4.53465	2.35422	14.7937	13.3921	2.13519	2.77528	2.73622	2.51675	1.72279	3.79185	3.54408	2.64762	2.36924	3.38779	3.5302	3.0829	2.55023	1.55029	2.6306	3.5663	1.49271	3.31316	4.51877	2.24297	1.41755	1.921	2.22603	5.35229	8.76232
LOCMI00801	7.25249	12.3564	13.5232	10.5841	6.76573	5.71109	1.9488	3.93986	22.6442	5.05227	1.21713	10.8088	162.235	262.599	3.82782	3.13056	0	0	0.209593	0.10925	0	0	3.7451	13.2697	24.9238	15.6524	13.8917	7.56698	33.3134	3.70757	10.5206	12.3086	10.336	7.55319	15.5395	3.43142	4.81107	3.23802	7.69216	4.97281	7.04008	3.75022	3.85645	3.91406	5.94274	3.89582	6.67413	1.48489	10.7288
LOCMI00802	12.7031	6.31253	3.31613	0.831861	5.18461	0	9.95582	4.02551	9.25459	4.12968	14.9231	9.03578	0	1.2706	2.34662	2.87875	0	0	0	0	0.198652	0.648264	0	0	1.15753	1.6717	3.72293	1.13698	0.452828	0.9359	2.10968	1.91377	1.28441	1.3357	1.70115	0.713087	2.21205	1.60085	0.950732	1.5691	0.479542	2.15536	2.4886	3.24255	1.36618	1.11084	1.60903	1.21373	0
LOCMI00803	20.6847	7.7091	16.6491	7.44994	16.8844	7.12623	17.8324	22.9418	11.3021	17.6516	48.5991	17.1653	16.5694	21.2066	2.86578	3.90627	2.17797	4.81394	1.30764	3.27171	16.0117	9.89606	12.2909	46.8535	14.7644	20.5516	38.646	8.70144	10.5072	9.03481	10.7964	20.478	17.7772	20.662	14.0809	7.40222	38.8707	31.2803	48.4554	58.5826	51.1455	7.99411	33.9374	37.2233	43.7502	42.0546	34.8087	13.8344	19.238
LOCMI00804	11.5331	11.4622	36.7974	9.5664	12.5522	24.723	2.41036	0	27.2071	48.7411	9.0324	7.29203	56.7701	60.7547	7.10161	12.7776	24.3952	17.4778	36.5518	40.943	23.5664	17.6567	54.8238	84.0695	40.1682	43.7106	36.617	29.7291	49.6085	93.2241	61.6565	67.5142	45.6079	42.5784	66.2402	91.9319	48.8688	59.8801	45.1147	62.953	47.6008	84.0715	45.9408	55.7377	44.1014	56.4774	50.3638	85.0332	69.888
LOCMI00805	0	0	0.747754	0.844094	1.75362	11.8421	0	0	0	0	0	4.07496	0	0	0.396855	0	0.723855	0.279057	101.696	0.906135	0	0.438531	0.212756	0	0	0	0	0	0	0.0904441	0.203876	0	0.289622	0	0	0	0	0.43317	0.257257	0	0	0.729018	0	0.877396	0	0	0	0.307896	0
LOCMI00806	10.9957	3.12233	9.56804	2.88021	7.6933	10.1019	4.92438	9.95556	15.0405	3.57462	5.53599	19.367	4.81434	4.39928	0.580347	0.474633	0	0	0	0	6.68156	7.05422	0	0.0878542	5.24828	3.96895	5.98472	4.94893	1.79184	8.06801	6.1119	6.08525	4.87064	7.92803	4.76808	11.1985	4.37652	4.27581	3.00963	5.65456	3.79508	4.20514	7.23165	6.25499	7.88372	5.7692	4.88888	10.8061	0
LOCMI00807	8.0047	19.8888	12.5377	12.5805	32.6702	25.739	5.01882	15.2197	2.49928	2.60227	32.9126	11.3876	28.994	28.0228	65.8018	49.5828	17.9807	19.2358	22.6705	18.9916	33.5478	28.1862	11.6928	8.73006	18.235	17.0651	20.2339	12.323	14.5525	11.2894	9.87543	15.5049	17.8058	10.1001	14.2927	8.31284	13.7066	16.7453	16.2953	21.7525	14.5045	7.39448	20.3861	12.6682	12.9133	6.64982	8.69065	5.92734	41.1386
LOCMI00808	4.56518	0	3.5752	5.3811	3.72644	6.29112	4.29345	0	5.22636	11.1308	5.36299	17.3186	9.53978	7.76257	5.90322	6.2073	9.22916	8.69728	6.46462	5.77661	6.71073	6.98909	7.6858	4.97886	3.88254	3.00384	4.51551	2.7785	2.92923	4.99704	3.89913	3.14404	3.07724	3.20012	2.64918	5.76598	3.97477	2.99158	2.87002	3.70561	1.72335	3.95897	5.14246	4.66117	1.96389	2.99406	3.13904	4.79804	7.87898
LOCMI00809	0	0	0	0	11.4476	0	0	8.88833	0	0	2.74585	0	1.3025	0	0	0	0.131259	0	0	0	0	0	0	0.261454	0	0	0	0	0	0	1.3309	0	34.0318	0	0	4.46107	0	0	0	0	0	0.0881302	0	0	1.1731	2.04395	0.169178	1.56329	0
LOCMI00810	0	0	0.51885	0	0	0	0	0	0	0	0	0	0	0	0	0	0	0.129088	0	0	0	0	0.442879	0.333487	0.18111	0.470806	0	0.426949	0	0	0.28293	0	0	0.417975	0.266166	0	0	0.150284	0	0	0	0.112411	0	0	0.213757	0.782122	0	0	0.457374
LOCMI00811	185.615	476.559	507.277	492.276	143.095	28.4211	343.745	481.451	995.949	307.297	1227.56	458.025	20.1121	21.66	0.952452	4.15443	230.283	237.906	31.2909	25.0093	183.513	254.26	929.487	640.851	158.486	128.013	369.583	416.933	99.3719	44.1367	227.852	102.089	95.4596	255.648	162.029	32.4161	183.058	108.466	212.803	194.822	136.117	30.0679	167.841	60.3649	313.483	340.708	196.794	41.1349	179.818
LOCMI00812	62.6082	82.9646	7.99029	22.4127	17.0352	0	107.295	116.395	19.9824	13.569	83.3561	39.5853	3.48883	8.34965	0	0	16.4074	18.7952	21.9533	22.0061	12.5321	51.3332	47.1223	46.2213	15.4668	16.2585	18.3487	27.4955	16.6641	18.2749	20.5973	22.2778	16.3182	18.7253	21.24	14.7609	14.5363	19.1461	41.9843	21.2117	15.1261	18.2555	20.4421	21.7344	46.086	32.4841	33.2314	21.9339	45.1428
LOCMI00813	0	0	0	0	0	0	0	0	0	0	0	0	9.72014	17.447	0.537038	0.878424	0	0	0	0	0	0	0	0	0	0	0	0	0	0	0	0.500544	0.195963	0.203789	0	1.14236	0	0	0	0	0	0	0	0	0	0	0	0.0694425	0
LOCMI00814	12.1738	13.9604	16.9491	30.2936	20.6387	30.9717	19.3756	9.49607	38.7896	12.4817	27.5025	28.4202	51.1398	46.6456	18.1637	30.559	20.5092	26.8014	15.2499	19.0579	6.67778	6.3081	9.08848	22.6782	36.9197	34.1606	27.2389	24.4072	35.1842	53.5383	40.4355	45.9514	37.1162	25.2071	35.4478	58.8228	33.4289	42.4368	40.5378	36.0894	31.8864	58.3651	41.0021	50.6753	45.1863	45.4483	45.6157	53.6396	66.8748
LOCMI00815	8.40782	4.17808	3.29227	5.23055	3.43154	3.86218	11.861	5.32873	4.81277	5.46663	2.46929	3.98701	0.585656	0	0.38829	0	2.83293	4.82361	1.70087	2.65973	3.94446	3.00347	1.87347	1.88096	0.893822	0.553226	0.924037	1.35456	0.449571	0	0	1.44762	0.283372	0	0.187656	0.117993	0.122007	0.317866	0.125852	0.890181	1.26958	0.63403	0.411783	0.214615	1.20565	1.28666	0.456415	0	1.61233
LOCMI00816	9.03624	5.98714	8.91138	5.91736	0	13.8361	3.77705	11.454	6.89664	3.91681	3.53846	14.2834	0	0	0.556415	0	5.75104	7.0426	3.65599	4.4466	13.5657	8.45416	5.07104	3.03233	3.47656	5.54937	5.95861	4.3135	8.58973	5.70637	6.00279	6.22326	6.90317	5.48969	5.6471	7.27055	8.21726	7.43981	5.04966	4.25207	6.14011	7.1549	6.49088	4.92065	4.96709	9.48222	6.54038	6.76312	15.711
LOCMI00817	4554.44	16950.9	4089.87	6132.71	43966.7	2002.84	6266.49	43337.3	4657.78	9054.73	98154.8	22555.2	120.452	499.052	5.37281	23.9679	6.6075	3.89249	1.47094	1.67286	32.9134	17.4738	22.1266	16.1191	5.86271	4.45384	8.524	3.12387	3.48739	1.0575	5.77127	3.30053	14.4366	17.2372	8.73408	4.97225	6.44597	9.06326	4.03695	4.57241	3.19405	0.398779	9.97129	6.47923	49.9533	7.74572	7.27235	0.631581	0
LOCMI00818	0	217.782	6.971	17.5898	71.163	0	0	173.227	551.266	26.8096	777.806	2.23466	0	0	0	0	1.58781	0	0	0	0.589549	0.120242	1.98343	0.790688	0.85881	0.372089	0.517908	0.337427	0.839924	0.0991968	0.223606	0.202842	0.635301	0.991004	1.26214	0	0	0.712635	75.1937	0.498932	1.60105	0.266523	0.692392	0.240576	255.095	1.4423	1.70542	340.619	3.61473
LOCMI00819	1.84919	0	0	0	0	897.003	0	0	0	0	0	1315.34	1.03046	0	0	0	0	0	0	0	0	0	0	0	0	0	0	0	0	0	0	0	0	0	0	0	0	0	0	0	0	0	0	0	0	0	0	0	0
LOCMI00820	0	0	0	0	0	0	0	0	0	0	0	0	0.380403	1.3656	0.252207	0	0	0	0	0	0	0	0	0	0	0	0	0	0	0	0	0	0	0	0	0.0766402	0	0	0	0	0	0	0	0	0	0	0	0	0
LOCMI00821	1.01097	2.00952	1.40754	18.1397	25.5822	10.2167	0.633865	0	1.89392	2.62928	8.31356	1.91763	11.549	9.70755	4.29537	5.49851	4.31475	2.4951	4.60161	4.05095	5.69149	11.5566	12.0144	1.01777	2.45657	3.40588	3.11103	2.60601	1.94607	3.40496	3.26202	4.61271	2.86215	4.67727	2.16616	3.3483	2.11254	2.4971	2.5423	0.999015	3.74009	3.20196	1.28735	1.3419	2.02958	0.972465	2.63426	3.52571	5.81609
LOCMI00822	0	0	0.861819	0	2.02112	0	1.55243	0	2.06155	1.60988	0	0	0	0	0	0	0.278091	0.107208	0.250445	0	0.309763	0.758139	1.22605	0.969374	0.752065	0.391009	1.81414	1.06375	0.529579	3.3357	1.64483	1.06578	1.00141	1.04139	0.884211	1.25092	1.00604	0.748871	0.296499	0.873836	1.68246	1.02694	1.69773	1.01124	0.532581	1.29912	0.179214	1.77431	2.65897
LOCMI00823	1.83756	0	3.19794	4.57262	2.9999	0	3.45636	2.32923	4.20739	1.79213	6.47606	8.71375	4.60789	1.47038	75.697	67.7381	5.05637	3.34167	1.48692	0.775058	3.90808	4.03228	9.73591	11.0995	2.56743	2.70837	2.82732	5.52616	2.09611	2.24347	3.31331	2.84744	7.43182	4.37953	3.28103	3.40398	2.87984	2.22306	2.42048	2.59403	0.693677	2.2864	5.0398	2.25143	4.34773	4.82063	4.78805	5.00379	3.52379
LOCMI00824	7.73965	3.84604	5.21942	4.81488	3.15884	0	12.1316	6.13157	3.02066	4.08866	4.54611	1.83508	0.539114	0	0.893581	2.04626	5.75888	8.21032	2.25069	2.65239	6.83838	6.12201	9.72476	4.70747	2.23329	2.13889	2.41004	4.01784	2.13819	2.48452	2.75436	2.16543	2.60852	2.57705	2.50478	2.11801	1.34774	1.60933	1.73776	1.16087	2.62954	3.75721	2.08482	2.66705	3.12142	3.72242	2.66091	1.94117	2.3005
LOCMI00825	20.4112	17.9674	12.6865	9.77644	9.52064	4.82194	19.7447	13.3059	19.4222	5.498	9.59129	14.9334	5.19959	13.2994	79.3963	72.9513	9.92303	8.61048	2.12354	2.0908	11.6733	12.4697	7.01711	4.69678	11.5137	10.0689	10.7675	6.05483	11.0179	2.72524	9.85117	9.53882	12.7365	9.97466	11.1418	2.55345	9.91816	7.3198	7.64685	10.5377	10.7873	4.59561	9.65388	8.87203	7.60991	8.41445	8.65306	2.28453	10.7807
LOCMI00826	5.48679	2.72654	4.53567	7.18603	2.23936	1.26019	5.1602	5.21615	7.70905	4.90521	1.61141	6.50463	0.382188	1.09761	19.0043	18.6511	12.7099	14.076	23.864	22.564	9.69573	20.8601	14.8749	18.5657	8.33274	6.20963	14.1707	14.9292	6.74778	10.7412	7.55012	13.3437	9.24616	6.73076	8.8172	11.242	7.64351	10.8557	10.1019	11.812	8.90642	6.8787	13.8392	10.9242	14.4572	12.3548	7.44621	10.1572	18.5183
LOCMI00827	28.2291	28.5233	22.8444	24.8326	58.7589	41.0628	24.7789	42.9388	18.4112	32.2727	20.4502	19.1871	41.293	62.0241	27.8118	29.8537	49.46	46.1003	33.0265	32.545	48.7949	49.052	50.5543	43.7862	13.8332	12.4078	16.1672	14.2839	10.0629	13.9246	16.0737	13.0825	15.2861	16.3582	11.257	17.7744	13.2996	12.3087	11.7187	10.8924	10.5499	15.7882	12.6734	16.0446	14.2016	12.1781	13.5874	19.2624	23.6023
LOCMI00828	118.754	84.3028	62.985	108.872	370.817	147.199	74.4567	88.4054	54.1457	72.9222	99.6477	87.5985	310.919	208.903	123.266	114.481	129.989	131.403	161.681	155.037	97.8651	104.851	106.125	84.0237	66.4147	60.9233	76.3742	80.1727	67.7314	62.5337	84.9704	83.4084	74.7114	89.8511	73.0358	67.5086	69.8056	75.7293	77.5356	63.065	66.746	54.0153	89.3648	66.2066	80.6842	62.8019	68.7626	62.4055	152.108
LOCMI00829	8.26901	16.4364	11.5126	5.77594	8.9997	2.53228	10.3691	10.4815	6.31108	1.79213	0	2.61413	0.767982	0.551392	6.11007	5.82992	4.02445	4.05774	2.23038	1.74388	7.24144	3.09454	1.36485	2.62071	6.02788	4.78801	3.02927	3.7499	4.51974	2.55291	1.56946	4.74573	4.0875	0.772859	4.67547	2.9398	4.15976	4.0293	2.14543	5.25291	6.03499	1.24713	1.88993	1.40714	3.16199	3.61547	3.79054	1.05343	8.24568
LOCMI00830	0	2.32301	0	0.306125	0	0	1.4655	0	0.486527	0	0	0	0	0	0	0	0	0	0.709261	0.985874	0.146208	0	0	0	0	0	0	0	0	0	0	0	0	0	0	0	0	0	0	0	0	0	0	0	0	0	0	0	0
LOCMI00831	6.57237	9.50106	11.542	18.7807	9.26657	14.8208	11.2385	14.3898	10.0738	14.1794	11.2305	16.9998	3.99539	3.10764	11.3684	15.526	19.1587	20.0495	16.3778	14.7428	33.5995	33.0217	15.1478	17.5105	4.68218	7.73701	7.35451	5.56168	3.62078	6.89225	7.82485	8.74417	3.94692	12.7324	6.02764	10.2297	3.36406	3.40335	4.36442	4.30163	2.57128	3.51439	4.74055	6.64955	6.98272	6.53101	6.14092	10.9608	3.29983
LOCMI00832	2.84583	4.7139	2.31124	3.35445	1.54865	2.61449	2.97382	1.20243	4.34399	2.1587	0	0.899666	4.4932	2.27718	3.67993	5.15932	1.17196	2.09474	2.4947	2.20061	2.55152	1.74274	4.32142	3.66078	2.18978	3.09591	2.84962	2.37733	2.09654	8.3467	2.25058	2.77656	1.02308	1.72889	2.11723	3.88725	2.69803	4.35139	3.01024	4.48607	1.93374	5.04316	2.60172	2.03396	2.38047	2.73743	1.64784	3.76139	3.56544
LOCMI00833	2.13264	31.793	4.82493	6.70346	8.70409	0	42.7882	21.6261	8.87823	4.15983	62.6334	0	0	0	0	0	5.74857	2.86254	0	0	0	0	0	0.954212	115.82	15.0429	54.0641	152.704	23.5669	5.65639	116.171	6.24219	15.813	33.1878	4.18871	2.51402	1.36167	98.5794	2.04303	98.1451	2.41521	0.0804107	0.835588	28.525	3.36394	85.9725	1.38923	0.611297	87.8459
LOCMI00834	0	20.4171	0	0	34.159	1.39803	0	2.89334	0	0	0	0	0.211995	0	0.281106	0.2299	0	0.0658885	0	0	0	0.0388283	0.0376755	0.170217	1.01686	0	0	0	0.542451	0	4.54899	0	62.0576	0	0.611349	0.170844	0	0.153414	0	0.161113	0	0	0	0	0.600078	2.26218	0.0550709	1.89014	0
LOCMI00835	2.14307	0.709966	8.32951	8.88809	2.91555	7.21915	0.89578	2.71648	5.79907	9.98595	1.67839	8.12999	16.122	17.4342	10.5569	12.5192	17.4905	17.1665	22.6883	20.3382	14.3438	14.4726	9.93969	10.4678	7.6376	7.33261	6.69946	6.24034	8.81078	10.1952	7.11822	7.87164	7.31916	6.40962	7.97195	9.18296	8.04414	7.63396	9.06752	7.61369	8.35974	10.6661	7.76698	7.80432	8.04123	7.43366	7.91082	8.36111	16.0003
LOCMI00836	0	0	1.15562	0	0	9.15073	0	0	0	2.1587	3.90035	0	0	0	0	0	0	0	1.3433	1.05029	4.569	2.03319	6.90489	2.41399	2.62197	1.04861	0.24326	0.950931	1.89365	0.698887	0.315082	0.285822	0	1.86189	1.48206	0.931875	3.46889	1.50625	0.795158	1.17173	1.50402	1.37703	0.975644	0	0.238047	0	0.24031	1.2689	0.254674
LOCMI00837	0	0	0	0	0	0	0	0	0	0	0	0	0.899515	2.2604	0.298189	0	0	0	0	0	0	0	0.0799303	0	0	0	0	0	0	0	0.153189	0.138963	0	0	0.288223	0.0906133	0	0	0	0	0	0	0	0	0	0	0	0	0
LOCMI00838	4.0439	1.00476	2.28725	16.286	0	0	2.53546	1.28148	4.62958	0	0	4.79407	0.563364	0.606722	1439.7	1192.26	37.4702	6.4785	1.84064	0.959437	5.43854	2.47641	18.8727	14.3619	8.10669	9.41938	10.7405	17.0839	4.9012	0.680991	4.22144	4.78678	2.72586	6.66156	3.42976	0.794512	2.05386	4.94324	3.87399	4.92372	10.9913	1.41039	1.48541	2.37413	6.01626	9.72465	4.09773	0.676163	5.27325
LOCMI00839	4.23437	8.4167	6.63226	8.31861	0	3.89016	7.96465	16.102	4.40695	4.12968	9.94873	16.0636	0	0	0	0	0.237788	0	0	0	0	0.216088	2.30639	0.236824	0.257228	0	0.310244	0.303195	1.20754	0.891334	2.41106	1.09358	0	1.18729	0	0.713087	2.45783	0.640339	0.760586	1.79326	0.639389	0.478968	0	0	0.607193	0.74056	0	0.404578	1.29921
LOCMI00840	281.27	13.0019	3.03566	3.1412	5.33938	0	568.7	8.29135	1.8154	0	2.56143	0	0	0.436176	0	0	1.34688	0.37763	0.441083	0.459829	3.13693	7.78884	0.647793	0.365841	1.72189	1.14774	0.319505	0	1.86538	0.183588	2.89687	0.750816	0.58789	0.305683	0.583975	0	2.91088	0.549544	1.04439	0.153899	0.658475	0.411055	0	0.222623	0.937978	0.190667	0.631261	0.104164	0
LOCMI00841	0	0	0	0.510208	0	0	0	0	0	0	0	0	0	0	0	0	0	0	0	0	0	0	0	0	0	0	0	0	0	0	0	0	0	0	0	0	0	0	0	0	0	0	0	0	0	0	0	0	0
LOCMI00842	83.695	157.287	76.2709	46.2376	88.1924	153.783	54.3836	109.947	94.0745	57.3854	87.5954	90.9225	110.661	168.646	75.0552	76.7866	143.736	140.738	71.4187	83.7608	124.791	136.986	109.636	99.7474	32.7242	30.0384	33.6712	26.6954	31.6791	33.1214	40.4355	41.0036	37.7475	47.7884	27.5786	45.4444	26.0568	32.1403	27.5158	23.3077	29.6417	37.6963	33.5378	38.3769	44.7331	33.5335	37.3381	44.2728	63.8489
LOCMI00843	0	0	0	0.41593	0	0	3.98233	0	1.32208	0	0	0	0	0	0	0	0	0	0	0	0.993262	0.324132	0	0	0	0	0	0	0	0	0	0	0	0	0	0	0	0	0	0	0	0	0	0	0	0	0	0	0
LOCMI00844	2.39485	0	7.08528	5.01844	3.90971	2.20017	1.50153	3.03563	2.99094	22.5778	0	0	20.0179	17.2468	14.1567	9.40706	11.7004	14.206	17.9253	18.6872	12.4337	9.65488	7.47086	8.0365	12.8024	8.69834	11.2298	8.91693	13.1469	13.7119	11.3636	12.5762	10.0086	10.4083	12.8283	13.309	15.1519	13.0377	13.4786	9.63511	8.49811	9.48122	10.7907	11.737	14.7667	11.5181	15.9471	16.1317	15.9818
LOCMI00845	2.35622	0	0	0	0	68.1877	0	0	0	0	0	6.70397	0	0	0.290173	0	0	0	0	0.0414094	0	0	0.0194454	0	0	0	0.0287727	0.0843568	0	0	0	0.169035	0.0529417	0.165167	0.0701189	0.0220444	0.0455888	0.0395908	0.0470255	0.194029	0	0	0	0	0	0.0343405	0	0.0375213	0
LOCMI00846	0	0	1.41242	1.41724	0	2.48538	0	0	1.12622	2.63841	0	0	0	0	0	0	0	0.117135	1.64181	1.42632	4.39978	3.17529	1.20561	1.05913	0	0.142404	0	0	0	0	0	0	0	0	0	0	0	0	0	0	0	0.102003	0	0	0	0	0	0	0
LOCMI00847	3.19313	128.527	25.0069	6.06395	288.015	2.93357	0	72.8551	27.5832	7.78547	11.2535	7.57096	0	0	0	0	0	0	0	0	0	0	0	0	0	0	0	0	0	0	0	0	0.215239	0	0	0	0	0	0	0	0	0	0	0	0	0	0	0	0
LOCMI00848	1.09019	3.25048	1.70756	0.999474	8.00906	0	0	2.76378	4.5385	1.06324	3.84214	2.06789	0	0	0	0	0	0	0	0	0	0	0	0	0	0	0	0	0	0	0	0	0	0	0	0.0611978	0	0	0	0	0	0	0	0	0	0.0953333	0	0.156246	0
LOCMI00849	8.46874	12.6251	28.0029	19.4101	24.1949	15.5607	10.6195	5.36735	23.7975	17.8953	9.94873	8.03181	54.2708	82.1654	40.6748	25.5889	27.8212	20.351	10.2791	9.37652	27.8113	28.7397	8.59656	9.94662	19.0349	23.6267	22.9581	11.2182	28.0754	13.1917	26.5216	31.3493	21.6923	18.403	26.8403	14.9748	28.7566	16.0085	26.874	22.1169	21.7392	21.5536	24.4712	31.9932	23.6805	21.106	26.9704	15.5762	38.6514
LOCMI00850	14.0564	15.9657	8.56192	11.8347	22.9477	0.92241	27.6984	26.7261	10.4495	6.52802	29.4872	25.7101	10.0709	12.6536	52.4885	42.4723	24.2446	19.128	13.2022	12.9163	14.445	19.7264	9.8935	10.3324	9.33181	7.1349	6.25286	11.287	6.87179	2.66297	6.19336	5.44535	4.87282	7.74187	8.69474	3.66345	4.83711	7.23737	8.77679	5.88202	6.14011	5.1485	6.39253	4.61311	7.70259	8.51644	8.21181	3.54944	9.08776
LOCMI00851	0	2.63978	1.38674	2.43508	0	2.44019	3.33067	0	1.10574	0	6.24057	0	0	0	0	0	3.43064	0.805038	0.537319	0	2.32604	2.71092	3.94565	3.41673	1.45217	1.67778	1.75147	3.04298	0.946823	0.223644	1.00826	1.14329	0	0.744755	1.65991	0.2982	1.07921	0.937223	2.70354	1.12486	0.802142	0	0.520343	0.271195	2.47569	1.3936	1.34573	0.12689	0.611218
LOCMI00852	0	0	2.67617	3.02097	2.09204	0	0	3.24866	2.66736	3.33273	0	0	155.671	77.9301	1.42032	0.7744	0	0	0.259233	0	0.160316	0	0.507627	0.860046	4.35934	1.21418	4.69449	13.7635	8.95329	3.12905	6.32374	0.882539	10.0199	7.90485	2.97452	3.02124	4.16538	4.78007	2.14832	4.88428	3.67649	1.73941	4.26773	1.57008	2.20507	3.58587	7.04908	2.69364	2.55568
LOCMI00853	0	0	0	2.06841	0	3.62731	4.951	0	0.821836	2.5671	4.63826	14.9782	0	0	0	0	0	0	0	0	0	0	0	0	0	0	0	0	0	0	0	0	0	0	0	0	0	0	0	0	0	0.297737	0	0.403128	0	0	0	0.188621	0
LOCMI00854	273.235	196.273	219.867	46.7691	176.661	4.97076	78.0241	291.477	782.16	380.81	769.092	379.726	0	0	6.49666	0	131.259	7.96519	469.831	310.938	0.169222	0	1330.86	337.711	2.13642	2.84809	2.97318	0.581124	18.9014	0.45557	3.59426	5.35652	18.9649	4.17201	9.17778	0	11.463	1.90916	10.2045	4.00993	2.65524	1.73404	41.8684	16.2968	312.089	8.0433	67.7495	1.9386	5.81034
LOCMI00855	0	0	8.87268	22.8566	6.40247	0	0	2.48555	2.85712	3.82481	0	5.57914	0	0	0.72446	2.36998	0	0	0	0	0.981263	0	0.0970965	2.85143	1.78679	0	0.28734	0	0	0	0.186088	0.337615	0.528707	0	1.05037	0	0.341457	3.26186	0	0	0	0	0	0	0	0	0	0.562065	0
LOCMI00857	9.71746	2.5754	4.05876	10.4361	1.05761	2.97585	3.65562	0	4.58479	9.68781	5.32731	4.30084	0.180501	0.259191	0	0	4.98406	4.03921	6.94583	9.70026	6.52426	4.00026	4.58722	5.57981	7.55601	3.61473	3.03778	7.88577	6.37374	0.654567	8.54563	3.34621	2.70742	4.63201	8.32844	2.25468	0.902476	2.41653	2.09456	1.0517	2.49447	0.586232	3.42665	0.793742	3.66941	2.37932	4.03251	3.43532	2.83247
LOCMI00858	52.2583	33.051	77.7178	27.9992	25.2065	26.1874	16.3826	42.1533	76.6379	48.6497	25.1145	54.0678	394.456	292.238	196.143	158.62	122.188	111.078	179.958	170.324	97.0263	102.067	78.5708	104.821	102.164	101.781	95.7218	78.2392	106.183	50.9017	114.065	115.333	133.217	114.559	117.273	62.5372	98.0315	78.7877	97.2808	75.1129	98.2788	59.1117	112.149	116.415	76.6396	88.2802	116.052	59.917	127.726
LOCMI00859	0	0	0	0	0	0	0	0	0	0	0	0	5.95655	13.0675	0	0	0	0	0	0	0	0	0.0588105	0	0	0	0	0	0	0	0	0.204491	0	0	0.3181	1.80011	0	0	0	0	0	0	0	0	0	0	0	0.340437	0
LOCMI00860	2.07214	6.17822	13.7035	18.9971	1.69143	13.3259	0	10.5063	8.19505	26.2718	7.30279	3.93046	1.1547	0	0.765564	0	179.318	197.206	697.105	1043.78	8.81397	9.09408	21.9576	26.5394	22.2803	24.1057	28.2388	23.5912	21.5688	45.1887	93.0139	79.0248	36.0364	39.7995	89.7223	118.878	27.9042	20.5771	35.7313	13.6021	22.3718	30.0018	78.3467	76.5886	83.1984	55.4475	72.7405	72.6605	21.1398
LOCMI00861	14.0564	42.9078	7.33879	33.5317	6.55649	0	6.29509	3.81801	21.3169	3.59041	3.53846	0	0	0.200851	0.370943	0	111.525	40.082	0.609331	0.846971	86.0417	28.9491	55.8809	38.1849	17.4438	20.0834	11.623	29.3318	6.80021	8.07346	16.5791	15.3853	2.57177	23.7886	6.81237	9.3559	6.70202	8.14837	10.3398	6.66157	16.601	5.22421	3.34379	4.81814	20.8762	23.9689	10.6826	8.92157	12.7845
LOCMI00862	15.7082	64.0077	18.5893	26.3333	75.6507	99.5756	29.5463	71.68	24.1956	16.3411	94.1117	70.0192	32.3874	29.8522	51.0705	66.9232	38.1075	35.9794	7.94423	8.28187	30.8531	29.4995	36.4796	39.7979	16.222	15.297	14.3863	17.3213	8.17526	15.0779	80.7964	77.4855	64.3772	180.143	45.8577	62.7823	10.8501	13.6192	12.1326	18.0724	14.3502	15.636	60.6228	72.6541	52.3704	74.5875	36.7234	89.751	16.0253
LOCMI00863	4.17388	12.4447	26.5132	30.3391	8.51758	7.66918	0	5.29067	39.5303	61.7387	7.35495	9.89633	176.186	190.372	25.0586	22.701	24.0251	26.1144	38.2072	40.7113	20.7563	23.5366	38.0285	55.7924	57.3031	61.1891	44.6486	58.2785	69.3345	31.981	34.659	34.4947	34.0431	42.4244	61.1116	32.9192	63.7175	64.1711	62.4767	73.6519	67.5948	42.4913	50.6963	44.5341	50.126	54.2011	57.5507	42.0732	55.5481
LOCMI00864	20.531	4.7088	25.2862	28.5441	5.15659	21.7639	4.951	6.00563	29.2574	18.4831	18.553	1.49782	36.9628	39.8075	56.3062	54.4006	19.9549	25.3696	27.1564	24.6469	21.2397	24.3397	24.008	21.7289	15.1584	16.9592	20.2497	14.7009	14.4122	19.4147	10.4914	11.9644	10.0068	12.1777	10.7157	17.1102	13.5672	13.6929	16.1696	17.2783	14.7854	21.973	9.74589	12.5776	12.5689	12.5675	20.9186	15.6932	37.9175
LOCMI00865	2.2649	27.0117	14.5841	20.7643	12.9414	16.6463	8.52033	14.3545	5.18585	26.5068	7.98212	10.7402	0	0	0.41839	0	153.644	141.412	119.127	141.146	77.6377	111.19	59.5518	72.9639	7.42971	12.876	12.114	6.97349	8.39663	11.2515	10.747	14.0385	3.66406	10.7961	7.88593	8.13693	4.20689	6.16512	5.42433	5.59526	7.86597	3.75749	6.21185	3.46878	7.14511	7.13004	9.67199	2.92143	13.3773
LOCMI00866	0	0	0	0.889897	3.69755	0	0	0	0.471441	0.7363	0	0	0	0	1.67356	1.36871	1.01751	0.2942	1.83272	1.67178	0.425024	0	0	0	0	0	0.165945	0	0	0.381408	0	0.974897	0.916015	0	0	0.254279	0	0.114169	0.678041	0	0	0	0	0.231252	1.13672	0.792227	0.491796	0.649206	0
LOCMI00867	20.8694	26.6672	2.59425	7.02837	2.43359	2.73899	16.8233	11.3372	4.96456	7.75369	31.5212	16.9651	4.15337	2.98202	0	0	17.5793	4.00172	10.2529	11.9462	6.15417	9.4329	2.50965	5.00231	4.34663	3.29564	3.93187	4.26949	2.97573	0.251029	2.54637	1.02663	0.80385	2.08987	4.52481	0	2.07662	0.751418	2.49907	0.210434	2.92618	0.786877	2.92029	1.52201	2.56508	2.86778	2.58946	1.42428	3.88768
LOCMI00868	3978.03	14743.5	4105.52	7799.25	41731.8	1988.26	5513.85	35799.6	4638.79	8434.12	90220.1	20425	2.57848	5.28937	0	0	0.148483	0.0572425	0	0	1.24045	0.539731	0.851022	0.813347	0	0.0695913	0.290591	0	0	0.0556579	0.250925	0	0.534688	0.185346	0.590141	0.0742127	0.153475	0.466491	0.079156	0.466573	0	0	0.388492	0.134984	1.70619	0.578039	0.0956889	0	0
LOCMI00869	3.05939	1.52029	2.92838	2.20378	2.4973	2.81069	0	1.93899	4.77611	2.98375	1.79702	2.90154	0.42621	0	0.282577	0	0.515415	0.132467	0.154725	0.161301	0.574116	0.156126	0	0	0.464627	0.483131	0.224156	0.547657	0.218116	0.1932	0.290337	0.263375	0	0	0.4097	0.171738	0.266372	0.154218	0.183178	0.107971	0	0.288384	0.149837	0	0.219353	0.267532	0.221437	0.365391	0
LOCMI00870	3.10821	0	6.49114	3.25665	2.53715	2.85555	5.84639	3.93986	3.88186	11.115	7.30279	0	0	0	0	0	1.22183	1.81684	1.88633	1.9665	0.972129	1.98272	0.769541	0.347678	0	0	0	0.333837	0.110798	0	0	0	0	0	0.832475	0	0.0902076	0	0	0	0	0	0	0.476034	0	0.135901	0.112485	0	0
LOCMI00871	31.5861	9.81001	18.2088	14.4789	19.3372	1.81366	59.412	15.0141	21.3677	9.62662	13.9148	18.7228	0	0	0	0	0	0.085477	3.39455	3.33066	12.1017	12.8952	10.655	11.1515	0.959392	0.727417	0.289282	1.41355	0.562976	0	1.31142	0.509845	0.532279	0	0.35249	0.110818	0.229176	0.49756	0.236398	0.139341	1.49047	0.297737	0	0	1.27388	0.345261	0.714434	0.0943104	0.757139
LOCMI00872	8.7071	7.69209	9.93374	7.85585	14.2148	0.888812	12.7382	11.0368	10.673	6.60476	7.95569	13.7631	9.9736	8.90261	26.2713	23.6782	12.8217	13.1114	10.6663	10.4055	10.3483	8.44245	15.4734	14.5012	8.22789	7.79169	9.56929	9.14405	8.89763	12.7892	12.1192	11.077	6.5213	8.81622	5.61415	7.22296	9.20954	10.0949	10.079	8.26267	7.23123	12.9496	8.43404	7.90238	8.04632	8.37544	6.23213	9.75207	13.8772
LOCMI00873	14.4639	17.2501	27.1857	48.6844	23.6131	30.5628	10.8824	12.8338	22.8812	55.0147	25.4875	20.5765	51.9871	71.4681	39.544	32.3408	40.7748	42.8993	55.0087	57.1941	51.8424	39.0467	42.113	40.0432	16.4308	22.0797	23.3144	17.3992	17.9428	25.3315	31.0215	23.5336	15.5995	21.6974	20.2734	31.3405	19.5617	23.5499	21.3039	24.6041	19.8749	26.1773	21.11	22.5951	30.4889	20.1106	20.6238	26.1193	33.9498
LOCMI00874	33.644	38.7168	6.77964	15.0743	15.8995	43.9235	22.2045	22.4453	4.05439	16.1183	10.4009	35.2669	49.3371	43.9242	20.6076	16.5862	13.4242	15.104	17.1942	19.4187	12.7378	13.1931	6.04999	10.993	9.14329	10.8124	4.41111	11.0308	10.2257	7.67843	8.23413	7.62192	10.7424	11.4196	13.4373	20.9734	6.57805	7.76556	9.43587	7.24913	7.88773	13.8872	7.28481	9.03984	7.3636	12.5424	13.3292	14.6347	15.0767
LOCMI00875	6.95647	6.91372	1.21065	5.01097	5.67838	3.19549	17.4464	4.40889	10.136	11.3075	8.17217	3.29878	0	0.695804	3.21264	6.30583	2.92989	3.46385	2.81453	2.93415	16.9706	25.0276	2.06677	3.69615	8.45178	13.1826	9.42921	5.47917	11.407	6.44307	12.5432	8.08468	7.5026	6.82692	4.03684	2.53825	11.1041	4.20794	4.78988	7.11968	6.82776	6.8196	10.9024	8.52328	9.97532	7.90812	5.79032	5.48348	1.60081
LOCMI00876	0	0	0	0	0	0	0	0	0	0	0	0	3.5394	6.25526	0.180509	0	0	0	0	0	0	0	0	0	0	0	0	0	0	0	0	0.0841216	0	0	0.0872382	0.658234	0	0	0	0	0	0	0	0	0	0	0	0.0466821	0
LOCMI00877	0	2.96302	9.3393	19.9137	0	0	1.86926	3.77905	16.1348	1.93842	0	0	0	0	0	0	5.02267	1.80723	11.7607	5.65872	0	0.456431	1.47626	0.166744	0.905548	0.156935	0.655312	0.213474	0	0	72.996	73.6605	66.7196	130.826	23.1564	9.372	0.173051	0	0.178505	0.631302	2.476	0	22.7783	52.6617	47.2403	70.9124	53.7312	17.9459	0
LOCMI00878	0	0	2.06138	0	0	0	4.951	0	0.821836	1.28355	4.63826	3.74456	0	0	0	0	0	0.683816	0	0	0	0.201487	4.69212	13.691	2.15863	1.66267	0.289282	0.565418	2.81488	0.498665	0	1.35959	0.532279	0	1.40996	2.43799	1.14588	0	0	4.18024	0	0	0.773483	0.806256	0	3.45261	3.14351	0.943104	0.908567
LOCMI00879	0	0	2.23014	0	0	0	0	3.24866	0	0	0	2.43068	0	0.512698	0	0	0	0	0	0	0	0	0.126907	0	0	0	0	0	0	0	0.729663	0.441269	0	1.79656	0	6.18634	0	0.387573	0	0	0	0	8.03337	1.57008	1.47005	0.67235	2.41153	0.367314	0
LOCMI00880	5.72886	0	5.98204	0	0	0	0	3.63085	4.76987	0	0	0	0.798099	2.86508	0	0	0	0	0	0	0	0	0.141837	0	0	0.301562	0	0	0	0	6.79588	3.94547	2.70314	3.61425	0	17.0442	0	1.73268	0.343009	0.202182	0	0	46.2953	3.50958	4.31286	2.00387	7.04908	2.46317	0
LOCMI00881	0	0	0	0	0	0	0	0	0	0	0	0	10.7743	22.3476	0.396855	0	0	0	0	0	0	0	0.212756	0	0	0.113086	0	0	0	0	0.815505	2.77416	0.868867	0.301188	1.91796	8.92407	0	0	0	0	0	0	0	0	0	0	0	0.307896	0
LOCMI00882	0	0	0.627744	0	0	0	0	0	0	0	0	0	5.02507	24.5335	0.666324	0	0	0	0	0	0	0	0	0	0	0	0	0	0	0	0	2.48418	0	1.0114	2.89825	7.49182	0	0	0	0	0	0	0	0	0	0	0	0.861601	0
LOCMI00883	0	0	0	0	0	0	0	0	1.03959	0.811818	0	0	0	0	0	0	0.140234	0.648748	0	0	0	0.127436	0.618264	0.837994	1.06189	0.2629	1.28075	0.894038	0	0.525658	1.42191	0.644932	0.336655	0.350098	0	0.560718	0.579796	1.38466	1.19613	1.23383	0.377076	1.69481	1.46764	3.05964	0.895221	0.873481	0.903728	0.596493	0.19155
LOCMI00884	264.155	238.665	321.801	231.69	91.4764	3.677	313.676	299.321	269.922	128.812	634.742	611.132	1257.89	1110.5	65.0625	58.0482	19.1045	15.5966	2.83381	3.37628	4.0057	4.08495	67.1841	98.0453	451.499	337.51	491.771	416.117	394.916	64.7035	260.559	141.611	239.569	147.574	201.17	50.3264	329.191	251.583	371.197	524.32	496.175	103.07	232.871	194.926	235.595	247.443	281.867	62.9063	162.405
LOCMI00885	0	0	0	0	0	0	0	0	0	0	0	0	0	0	0	0	0	0	0	0	0	0	0	0	0	0	0	0	0	0	0	0.226598	0	0	0	1.0343	0	0	0	0	0	0	0	0	0	0	0	0.125747	0
LOCMI00886	7.07437	4.21854	5.29403	3.24285	7.50702	11.0488	8.42749	1.79345	6.03741	6.4395	1.66214	9.39313	3.94219	2.26431	1.96025	3.42011	2.86037	2.69553	7.72803	8.57866	5.57573	4.76544	3.08264	4.11489	1.2033	1.26612	1.03665	0.658514	1.16003	2.23373	0.604224	1.15713	0.95372	0.892624	0.252632	1.38992	0.903387	1.49774	2.11785	2.09721	0.587526	1.52041	1.03943	0.939005	0.811551	1.42284	0.972875	1.72362	1.19382
LOCMI00887	14.7935	0	14.16	6.29687	12.0756	0	9.27529	9.37587	9.23785	8.41619	13.0341	3.50756	1.03046	5.1789	4.09916	3.35247	11.4229	9.60805	16.4596	10.9195	18.276	14.3439	23.9902	22.1326	4.71802	5.25634	5.69043	10.5926	6.59181	11.3662	5.61563	5.09415	3.49013	9.8515	6.27342	10.1728	10.3042	4.47427	4.65016	7.83134	7.81835	10.1796	5.0717	5.6642	6.09883	5.17455	7.49522	8.30409	21.5603
LOCMI00888	30.2521	26.9013	11.2224	4.06637	20.1451	3.65697	53.9079	23.2098	12.2626	5.95259	4.67617	6.04027	1.10908	0.637031	2.50008	4.32989	4.78363	6.82512	3.05994	3.02209	3.98387	4.26582	7.68703	6.36715	2.36972	2.47248	1.80821	3.42024	2.9514	5.6307	3.09759	2.7414	1.93187	3.45996	1.919	3.03888	3.2809	3.57159	2.47864	4.72014	2.16382	4.9228	3.50913	4.63323	2.73981	2.85428	3.11158	4.86816	4.39677
LOCMI00889	4.99439	2.48185	7.38807	4.25173	4.07679	34.413	1.5657	6.33072	6.75732	6.49454	11.7344	16.5785	0.695779	1.49866	7.38082	4.52726	4.90819	8.00123	7.07241	8.42628	7.49785	7.77362	8.77935	9.77659	4.39926	3.28625	3.65929	5.54303	3.91677	11.0388	7.34652	4.51452	4.71317	5.25148	2.89825	6.72862	4.78332	4.27987	4.03695	2.82017	3.58222	4.23703	8.07199	6.62922	4.4761	3.05718	3.25342	3.34036	11.493
LOCMI00890	7.21411	3.58489	23.2265	6.14139	0	3.31384	0	0	8.25894	14.0715	0	0	7.0351	10.102	5.99692	15.2586	0	0.15618	2.91877	4.94459	22.563	13.6215	18.9326	9.28	16.8723	7.21515	7.13562	7.49005	13.1153	5.77056	15.404	6.52098	6.80792	10.114	13.2031	7.6943	7.74672	6.90933	11.2304	8.40177	13.072	11.5603	5.29979	11.417	9.3103	7.57017	15.1425	6.89281	0
LOCMI00891	13.1807	13.0997	30.2025	23.3046	26.8976	30.2731	19.2828	13.9228	19.6623	31.4228	25.8068	25.0013	48.354	42.1877	20.6961	11.2841	16.284	22.8281	35.1075	30.1136	49.6063	44.0576	29.4786	27.3986	4.80417	8.32584	12.7154	8.33673	10.4934	5.17912	7.92205	6.24081	12.4385	8.00751	12.5518	9.98858	8.28825	9.08029	7.76026	8.37305	5.80498	7.86877	11.6197	10.7662	8.50527	9.98921	11.9251	7.03144	20.8948
LOCMI00892	7.53991	3.74679	0.328047	4.69062	4.61598	0	2.3637	2.38933	3.9236	3.06396	0	0	6.30241	3.39373	12.1873	8.54339	0.423416	0.734551	1.14397	0.39753	2.12238	1.5391	1.21339	2.42478	1.83213	1.38913	2.20974	2.56445	1.47827	0.714217	0.71554	1.46046	1.77884	2.64268	3.53399	0.846503	0.547066	0.760144	0.451444	1.72963	0.569262	0.426436	1.66174	0.769844	0.405448	1.64834	0.818603	0.0900512	2.02425
LOCMI00893	0	0	0	0	0	0	0	0	0	0	0	0	0.847981	4.2618	0	0	0	0	0	0	0	0	0	0	0	0	0	0	0	0	0	0	0	0.426682	0	1.36675	0	0	0	0	0	0	0	0	0	0	0	0.145395	0
LOCMI00894	0	0	0	0	0	0	0	0	0	0	0	0	15.7828	30.7148	0.550737	0.450417	0	0	0	0	0	0	0.0738132	0.0833718	0	0	0	0	0	0	0.28293	1.41161	2.21059	0.208987	2.66166	7.19636	0	0	0	0	0	0	0	0	0	0	0	0.925782	0
LOCMI00895	0	0	1.15562	0	0	0	0	0	0	0	0	0	0	0	0	0	0	0	0	0	0	0	0	0	0	0	0	0	0	0	0	0	0	0	0	0	0.385433	0	0	0	0	0	0	0	0	0	0	0	0
LOCMI00896	6.87463	3.41619	7.17844	2.25092	14.029	15.7895	8.62057	0	4.29288	4.46977	20.1901	3.25997	4.7886	8.25142	6.34968	3.11582	4.05359	6.10205	2.78142	3.98699	9.67554	5.96403	4.59552	3.46042	12.5285	7.23749	9.31828	3.93797	8.5771	3.32834	6.52404	5.62229	4.17056	2.4095	5.83059	1.92953	8.57928	10.9159	7.6148	8.73424	9.86163	4.53611	5.72378	5.96629	4.92898	5.41044	4.97582	2.62738	6.59157
LOCMI00897	4.02995	10.013	6.31208	4.22241	3.28955	0	10.1069	17.8788	2.93594	3.93032	7.10133	11.4661	0	0	0	0	0	0	0	0	0.252083	0	0	0	50.5533	54.2001	41.9279	40.1096	54.0146	90.9382	37.097	56.7229	48.8963	29.0968	46.232	42.8688	58.0116	70.795	58.8746	54.8986	61.0043	85.2432	50.1324	74.8873	46.8083	47.2222	54.2536	46.4944	0
LOCMI00898	0	0	14.6186	2.86992	2.98115	0	0	0	6.84178	3.56185	0	3.46372	27.4746	8.03654	7.42119	3.31056	0	0.158132	0	0	0	0	0.180842	0.408522	3.10603	3.07593	3.7462	1.04602	0.520753	0.92253	2.77272	1.25762	2.95415	1.53606	0.978158	0.82005	11.8713	2.02507	0.437337	1.28891	8.54783	1.65244	12.163	4.84761	1.57111	0	3.43643	1.74474	0
LOCMI00899	0	17.3359	0	0	7.11917	0	0	13.8189	0	0	0	0	0	1.7447	0	1.31764	0	0.37763	0	0	0.136388	0	0.215931	0.243894	0	0	0	0	0.310897	0	1.86227	0	22.9277	0	1.55727	1.10156	0	0	0	0	0	0.164422	0	0	1.25064	2.09733	0	0	0
LOCMI00900	0	1.50454	0.790373	0.198267	0	0	0.949156	0	0	0.492138	0	0	0	0.605674	23.2109	27.4451	0.34005	0.262188	0.612488	0.63852	0	0.309017	0.674645	0.338671	0.459812	0.478125	0.887331	0	0.323784	0	0.430992	0	0	0.212236	0.405454	0.0849793	0.175741	0.0763098	0	0	0.800064	0.171237	0	0	0.434159	0	0.547856	0.0723209	0.116121
LOCMI00901	0	0.92772	0.649806	4.89017	1.52391	0	0.585262	0	1.943	0.303459	0	0	0	0	0	0	3.66938	0.525424	0.188834	0.0984299	4.43763	9.47956	0.27733	0.261036	1.87127	1.6215	1.16267	2.27251	0.598949	1.02176	0.797267	0.562513	0.251685	2.35561	1.00003	0.943189	1.13783	1.22339	0.894235	1.38362	0.634282	0.211175	0.731473	0.762466	2.00781	1.55092	0.87832	1.02566	0
LOCMI00902	0	2.616	0	0	0	0	0	0	0	0	0	0	0	0	0	0	0	0	0	0	0	0	0	0	0	0	0	0	0	0	0	0	0	0	0	0	0	0	0	0	0	0	0	0	0	0	0	0	0
LOCMI00903	0	0	0	4.24728	40.706	43.0036	0	0	0	0.994583	14.3762	8.41447	0.42621	0.428411	0	0	0	0	0	0	0	0	0	0	0	0	0	0	0	0	0	0	0	0	0	0	0	0	0	0	0	0	0	0	0	0	0	0	0.0234674
LOCMI00904	1.92218	17.1933	0	0	18.8283	1.76593	1.20518	14.619	0	0	0	0	0	0	0	0	0	0	0	0	0	0	0	0.107506	0.116768	0	0	0	0	0	0.364831	0	18.1395	0	0.171607	3.12914	0	0	0	0	0	0	0.188282	0	0	0.67235	0.278253	0.550971	0
LOCMI00905	0	0	0	0	0	0	0	0	0	0	0	0	8.96543	23.4305	0.475527	0.777812	0	0	0	0	0	0	0	0	0	0	0	0	0	0	0	0.554017	0.173518	0	0.114908	2.02303	0	0	0	0	0	0	0	0	0	0	0	0.122977	0
LOCMI00906	0	0	0	0	0	0	0	0	0	0	0	0	0.206092	1.77562	0	0	0	0	0	0	0	0	0	0	0	0	0	0	0	0	0.210586	0.318384	0	0	0.132072	0.207608	0	0	0	0	0	0	0	0	0	0	0	0	0
LOCMI00907	0	0	2.01375	0.757734	4.72262	0	7.25493	0	0.602137	4.70211	0	0	0	0	0	0	0	0	0	0	0	0	0	0	0.35146	0	0.847797	0	0	0.121786	0	0.249033	0	0	0	0	0	0	0	0	0	0	0	0	0	0	0	0	0
LOCMI00908	18.0725	2.99357	4.19359	9.46777	12.2934	5.53446	20.7738	38.1801	5.01574	10.7712	3.53846	8.57002	27.6949	19.2817	71.2211	121.956	10.8255	10.5639	7.31197	5.71705	10.5511	8.60787	8.054	11.4555	8.41693	5.54937	3.97241	6.47025	5.79807	3.29702	2.85847	4.92675	6.4971	7.6011	4.30255	4.90339	4.89539	5.31415	5.23001	3.40165	2.27412	6.58705	3.24544	3.99803	8.2065	6.32148	3.92423	6.33144	9.93492
LOCMI00909	0	0	0.987326	0.371511	2.31546	10.4241	0	0	0	0.922162	6.66468	0	2.37105	0	1.04801	0.857103	0	0.122821	0	0	0.709748	0.144758	0.28092	0	0.689272	0.597269	1.03917	1.01556	0	0.597107	0.538392	0.488395	0	0	0.759735	0.477699	0.329302	1.00092	0.679358	0	1.07082	0.213908	0	0.579252	0.20338	0.744155	0.410626	0.271028	0.435171
LOCMI00910	0	0	0	0	7.45288	0	0	5.78667	0	5.93642	0	0	1.27197	0	1.68663	0	2.05092	2.37199	0.461759	1.92554	3.42675	3.26158	2.26053	1.0213	5.26916	6.24799	6.02068	3.59571	2.27829	10.955	1.29971	1.96503	1.84634	2.56009	3.66809	7.94424	1.32492	6.21329	1.91335	1.28891	3.79138	10.8441	1.78868	2.33058	3.60047	3.19366	4.29553	4.14376	2.10106
LOCMI00911	1.74953	8.6939	8.67753	11.3422	2.85619	19.2878	4.38771	5.54412	7.82959	8.53138	1.02764	4.9778	14.3801	19.4242	7.11012	7.92949	14.4424	12.7642	8.14022	9.03964	17.5647	12.9905	19.5353	13.6011	6.00481	3.96004	5.96059	5.07353	3.49247	5.30317	5.56204	5.49737	5.07099	3.80182	3.35815	6.67825	5.22988	4.27723	5.34232	4.81604	3.89664	7.15728	4.36995	5.62689	5.70744	4.5897	7.21792	8.94311	9.72947
LOCMI00912	33.6127	30.8364	17.5491	10.8363	35.8794	16.6279	25.938	9.83222	14.5312	21.0139	18.2247	12.2609	2.88163	5.68959	9.07498	8.59379	22.0701	30.5629	19.8761	18.267	40.5954	33.2508	39.6893	43.3829	21.9896	28.4456	21.028	15.9218	17.6964	32.5471	17.4215	14.4682	11.5029	18.8495	14.5425	26.2706	15.7584	17.7255	21.6733	21.9	21.6685	21.3501	14.4361	16.8957	19.6505	12.4355	13.4743	19.2694	32.5262
LOCMI00913	0	3.45686	7.86922	11.3886	5.67838	0	3.2712	0	9.77398	2.82687	16.3443	9.89633	5.33016	3.47902	53.0085	44.6663	5.17614	2.86144	1.05545	1.10031	1.84936	2.84001	6.45865	7.87864	2.85248	4.48574	4.20492	5.97728	3.09972	3.36797	3.79598	4.94064	8.67488	9.99656	5.12369	2.44063	3.23029	3.41895	5.31052	3.68259	3.54518	4.91798	3.23666	3.19623	5.61112	3.49782	4.02805	2.16016	9.47145
LOCMI00914	5.15597	42.7024	176.171	99.0403	54.7129	9.47369	1.07757	69.7124	106.607	28.4948	80.7603	207.008	111.095	90.7656	1.26994	3.11582	0.193028	0.372076	0.347677	0.724908	0.322518	0.438531	9.02084	12.6882	66.2968	76.9888	49.2358	91.3117	191.147	30.8234	25.77	26.6319	31.0475	28.4321	84.2367	29.7148	27.9325	15.5075	10.2903	32.2682	125.087	51.9709	31.1441	14.0383	13.9244	32.3124	51.6241	16.7495	3.95494
LOCMI00915	194.781	393.034	144.324	109.772	486.62	225.04	168.384	303.011	92.1452	331.96	239.222	176.335	513.928	498.871	345.641	298.731	275.942	224.133	141.494	130.081	307.185	421.699	124.069	161.428	434.575	362.587	443.49	157.643	408.186	157.917	305.839	315.04	459.534	299.971	439.743	226.963	398.28	306.903	281.309	312.879	352.051	157.121	373.202	263.963	214.772	262.461	335.152	164.816	157.332
LOCMI00916	658.095	366.494	303.109	117.026	664.536	122.483	688.285	302.03	367.847	248.984	229.932	131.823	390.433	456.799	450.118	323.128	1.91154	3.31618	0	0	358.955	420.667	0.42138	1.42784	160.083	156.335	183.101	147.662	197.38	147.247	208.358	224.662	203.827	285.14	222.856	174.838	184.244	205.188	188.012	179.196	181.825	255.941	236.453	229.673	225.955	247.307	262.801	188.364	0
LOCMI00917	0	0	6.77964	11.9048	26.4991	0	4.07082	16.4599	4.05439	8.4429	22.8821	61.5772	0	0	0	0	0	0	0	0	0	0	0	0	0.394417	0	0	0	0.462891	0	0	0	0	0	0	0	0	0	0	0.458278	0	0	0	0	0	0	0	0	0.49803
LOCMI00918	5.21735	2.59264	10.4419	9.22474	17.0352	14.3797	3.2712	6.61334	13.032	23.7457	6.12913	2.47408	19.6247	41.7483	17.8301	14.9764	43.5089	44.39	23.2199	32.459	49.9327	50.0552	35.1351	40.4145	7.6066	7.55252	14.1438	7.4716	9.11317	14.2773	9.90256	11.6779	6.682	6.94883	5.82237	12.3008	13.1735	9.59936	9.68389	11.416	4.92387	15.9343	13.7984	10.9204	10.6611	5.70297	11.1401	14.5811	21.0106
LOCMI00919	652.643	5023.13	3704.59	3626.78	5305.68	752.974	1068.19	6055.41	6790.05	8679.2	11045.8	4246.43	662.879	2741.72	1031.78	6445.71	197.741	115.663	503.545	699.395	4563.31	1981.49	4588.98	4652.27	83.9032	88.2833	328.331	156.496	103.88	20.4474	174.285	171.493	167.274	194.7	114.161	51.972	128.624	106.92	108.596	152.125	140.661	15.5945	511.795	391.296	1345.04	240.23	108.208	37.342	134.759
LOCMI00920	9.50152	4.72156	7.44107	5.59984	7.75584	6.54686	4.46798	6.0219	8.40544	3.08887	16.743	11.2641	3.30919	1.90073	10.5312	4.30642	0	0	0	0	2.37737	4.12148	0	0	14.7185	6.50198	13.401	8.50426	11.1771	4.70015	6.98815	10.2245	11.5284	8.65853	11.6637	5.20032	12.9606	8.86062	10.2401	9.38911	11.6572	5.82161	9.53963	15.037	8.34521	10.5936	10.8315	4.42569	0
LOCMI00921	14.3397	3.5629	16.2212	18.7807	10.242	6.58703	13.4862	6.8162	13.8048	23.8913	14.74	10.1999	20.4764	13.6258	17.8804	11.9153	24.7621	27.6295	19.5808	21.1691	28.7034	25.7039	18.1952	19.9499	21.4509	17.4555	23.1142	20.1504	21.7247	20.4504	16.8404	13.7335	23.1982	24.6272	21.9236	21.432	19.0399	16.7156	22.1083	16.3209	13.9391	18.7209	17.5576	15.3733	19.0204	19.9065	22.8338	19.8665	36.1606
LOCMI00922	3.24635	0	0	0.850346	2.64991	0	8.14165	0	1.35146	2.11073	0	6.15772	2.71354	0.649417	4.19784	0.980907	2.18765	0.983935	0.656723	3.76549	2.4368	5.46702	3.85797	1.45252	1.97208	2.56328	0.951416	0.4649	1.38867	1.36671	2.15656	1.67682	2.18826	3.64102	0.869474	0	1.1306	0.163642	0	2.52053	0.980396	0.979224	0.317988	0.662922	0	0.283881	0.939877	0.775441	0.249015
LOCMI00923	18.2607	6.0495	5.29659	9.5664	4.96859	0	17.1738	7.71556	4.43449	3.95761	3.57532	14.4321	32.2233	19.4825	0	0	5.64004	4.34864	5.5411	9.30676	0	0	1.80842	2.21283	36.6068	32.041	23.8597	32.9062	38.4055	34.0824	30.0378	28.8204	39.799	14.5072	42.9303	14.8634	32.8581	48.0187	32.2536	37.3783	37.4542	31.6718	37.8604	40.7075	24.876	45.5097	34.5845	12.504	79.14
LOCMI00924	54.3439	83.6284	58.1693	5.73984	85.8572	106.832	52.0251	70.3659	44.1523	78.6457	64.5274	44.8898	0	0	0	0	0	0	0	0	0	0	0	0	0	0	0	0	0	0	0	0	0	0	0.0521684	0	0	0	0	0	0	0	0	0	0	0	0	0	0
LOCMI00925	34.9607	42.1914	25.2064	22.2398	22.4223	34.413	29.7483	28.4882	14.0344	14.6127	11.7344	23.6835	67.4906	65.4413	31.8298	24.1454	3.64609	2.91937	7.57758	1.84325	15.1519	19.2429	4.08054	3.21231	22.4514	20.6377	15.552	18.2384	27.2394	9.88238	22.0395	17.1982	29.289	18.5552	23.4089	10.3733	22.4671	24.4204	18.6896	22.3851	22.6245	11.2987	27.1513	28.0467	20.411	22.9289	21.8702	15.2702	0
LOCMI00926	8.0047	0	0.348269	13.1047	1055.25	84.5711	0	0	0	9.75849	425.513	241.037	6.13334	12.8104	0.369673	1.20934	0.112379	0	0.202415	0.422035	0.250356	0.102124	0.198183	0.223848	1.21567	0	0.586489	0.286582	0	0.168499	0.379824	0.516829	0	0.561117	0.357318	0.337007	0.232316	0.201751	0.119818	0	0.604354	0.0754539	0.19602	0.40865	0.286961	0.174995	0.144844	0.478012	0.767511
LOCMI00927	0	0	0	0	0	0	0	0	0.370828	0	0	0	0	0	0	0	0	0	0	0	0	0	0	0	0	0	0	0	0	0	0	0	0	0	0	0	0	0	0	0	0	0	0	0	0	0	0	0	0.273309
LOCMI00928	88.7223	133.786	38.3351	38.8666	76.1677	30.9176	50.832	73.6816	56.3582	108.907	136.574	49.3262	3.40968	1.83605	4.80381	3.23545	0	0	0	0	0.191372	0.546442	0	0	1.20803	0.322087	4.81935	2.51922	0.763407	0.644	1.30652	0.395063	1.03112	2.35904	0.955966	1.97499	0.976698	1.85061	2.19813	0.647828	0.346475	0.403738	1.49837	0.937114	2.3032	1.33766	1.10719	2.85005	0
LOCMI00929	6.74242	252.404	29.7261	14.1288	471.481	35.1012	1.40913	244.999	37.4251	11.6902	139.933	108.707	6.88821	6.29435	2.07586	1.35818	0.252421	0.583874	0.909309	0.947956	0	0	5.56438	8.17044	5.87074	2.48441	7.57474	1.60927	4.00579	0.283855	47.9893	3.67611	165.129	2.8358	27.4888	69.8935	1.95681	3.17214	12.1109	3.80723	1.86652	0	14.9699	4.35998	18.3699	104.359	5.0428	25.1243	0
LOCMI00930	3.56307	5.90196	15.0888	17.8884	22.298	38.19	3.72331	7.52738	6.92213	23.1665	20.9287	21.4018	0.330919	1.90073	2.19399	3.94755	8.80396	9.66793	35.5592	31.3095	32.3916	27.3957	28.5819	23.8471	4.83401	4.939	6.00436	0.850426	5.67324	7.10023	6.87544	6.03247	3.52256	0.499531	3.92324	6.53373	6.75604	3.59214	4.40892	4.02391	3.40748	4.29903	0	8.85243	6.6421	4.0505	5.0719	7.09245	4.00853
LOCMI00931	0	2.45043	5.36364	3.06771	2.01259	4.53032	3.09176	4.68794	6.41518	3.60694	1.44823	3.50756	0	0	0	0	0	0	0.249389	0	0.077114	0.188735	0.366263	0	0	0	0	0	0	0.0519004	0	0	0.166197	0	0	0	0	0.0621426	0	0	0	0.0929643	0	0	0	0	0.0892289	0	0
LOCMI00932	3.81924	0	24.2605	10.2542	1.55877	1.75439	1.1973	0	31.0042	10.5536	2.24334	7.24437	40.437	41.2571	17.9908	18.4641	16.7291	15.6272	42.4939	39.4672	8.95883	10.3298	19.5735	17.9429	22.5049	20.8078	30.2215	28.3042	31.3132	12.4612	24.6464	16.2751	26.5165	17.9374	24.2089	13.5067	34.4723	28.6855	22.0669	27.4967	30.4211	14.1123	31.2376	21.4475	20.9482	22.3765	27.367	15.2351	29.7353
LOCMI00933	5.67324	5.63837	3.45564	9.10201	4.63092	7.8181	12.4496	7.1912	4.72356	9.22162	3.33234	10.7611	8.29868	8.22805	16.2441	17.1421	9.717	10.1328	12.6244	12.2636	5.41183	6.58649	12.5712	11.5814	6.54808	5.00213	8.72901	6.49957	7.48266	9.01631	6.99909	8.79111	5.92742	5.96527	6.33112	9.07628	5.10417	7.79286	6.79358	7.70842	6.63909	9.30501	8.05774	8.25434	6.10141	7.06947	7.80189	7.99532	12.4024
LOCMI00934	40.4816	24.4896	65.8564	38.0351	48.8478	67.9138	59.591	62.4682	50.1914	69.2344	35.1502	25.0389	72.579	50.7015	70.229	54.2454	84.7056	106.616	110.377	85.9299	101.509	87.1251	84.4511	66.2495	41.6989	37.2447	39.4608	31.6328	38.2722	51.1282	48.7731	49.2441	37.965	46.8837	31.1125	44.2629	35.6548	38.0616	34.46	34.1638	35.879	70.4112	35.8598	43.669	36.7224	36.1692	47.2628	43.9759	86.6751
LOCMI00935	9.24594	1.83782	6.75819	7.74999	13.585	1.69887	13.9129	7.0319	11.5473	4.20809	15.2064	22.7991	4.63706	2.58945	147.911	100.574	14.1228	12.3303	2.61858	4.2898	10.0634	13.5889	16.665	13.9621	7.07703	6.71644	11.7873	8.2093	7.25099	2.33552	3.15879	6.20849	13.7112	6.99975	7.92432	2.8027	8.58685	4.84712	6.31094	6.78716	13.4029	7.11177	9.41887	12.0836	9.41342	11.6427	9.10134	2.73858	12.4823
LOCMI00936	0	0	4.48653	0	7.01448	0	10.7757	10.8926	5.36611	2.79361	0	12.2249	0	0.859523	0	0	0	0	0	0	0.53753	0	0	0	0	0	0	0	0	0	0	0	0	0	0	0	0	0	0	0	0	0	0	0	0	0	0	0	0
LOCMI00937	1.92218	0	0	1.76223	1.56903	3.53186	0	0	0	0.624886	0	7.29203	0	0	0	0	0	0.166455	0	0	0	0.196185	0.19036	0	0	0	0	0	0	0	0	0	0.259136	0	0	0	0	0	0	0	0	0.0724755	0	0	0	0	0	0	0
LOCMI00938	35.5344	29.43	8.93263	12.669	29.0058	61.6643	34.657	15.0141	2.05459	30.1634	9.27652	18.7228	31.9024	36.3323	65.2773	54.2813	39.5773	35.7294	42.7314	36.2209	46.431	41.4057	17.0089	19.9845	18.2284	18.4972	19.8158	13.8528	16.0448	24.4346	23.7929	24.9824	11.9763	17.7131	17.272	25.2664	15.011	19.0068	20.212	20.6225	14.7556	23.4468	19.7238	19.3501	24.4867	21.5788	20.2899	26.7841	26.0456
LOCMI00939	12.8427	3.19095	4.47009	14.297	2.62079	0	44.287	4.06975	14.7027	2.08753	0	0	0	0	0	0	0.180301	0	0	0	0	0	0	0	0.195041	0	0	0	0	0	0	0.552799	0	1.35038	0	0	0	0	0	0	0	0	0	0.655637	0.2302	0.280762	0	0	0.246278
LOCMI00940	0	0	0	0	0	0	0	0	0	0	0	0	7.25915	9.30694	0.515659	0.843455	0	0	0	0	0	0	0	0	0	0	0	0	0.0663379	0	0.176606	0.720927	0.752649	0.130451	0.747637	1.46251	0	0	0	0	0	0	0	0	0	0	0	0	0
LOCMI00941	0	4.7088	6.32156	13.6515	9.02403	8.70556	1.9804	2.00188	2.30114	6.67446	3.71061	2.99565	7.48056	8.53018	9.044	9.54396	30.8636	27.8997	14.3769	11.1577	23.5119	23.3725	19.2377	13.2494	5.66041	6.7338	7.63704	7.35044	3.26526	9.9733	7.79358	6.52602	3.6195	8.63513	7.47278	6.11713	5.04187	6.44838	4.82252	7.80312	4.53102	6.01429	7.42544	5.16004	6.56753	4.97176	6.97287	10.6382	11.6297
LOCMI00942	4.37264	2.37042	5.81112	6.716	3.89375	5.84318	3.98774	7.5581	3.80616	4.78144	4.20283	4.52404	17.9426	19.6416	14.3926	12.1312	7.25497	7.17728	9.52919	8.46712	5.22172	4.72659	8.30644	6.64751	3.23583	4.16402	3.99012	4.01332	3.91096	4.92016	3.31972	4.99625	3.64412	5.79591	4.29414	5.04303	3.64562	4.54858	3.8319	4.04033	3.81154	5.18589	4.55566	4.30223	4.84515	4.4494	4.51717	4.76659	9.02551
LOCMI00944	0	0	0	3.02495	1.88531	2.12191	0	0	0	3.0034	1.35664	2.19049	0	0	0.213329	0.348939	0.129703	0.100005	0	0	0.0722372	0	0	0.0645884	0	0	0	0.165379	0	0.0972364	0	0	0	0	0.1031	0	0	0	0	0	0	0.0435426	0	0	0	0	0	0.110339	0
LOCMI00945	7.68873	7.64148	8.02852	9.5664	9.41416	0	19.2828	48.7299	18.4048	7.49863	76.7754	69.2743	0	0.769047	0.710161	0	0	0	1.5554	1.6215	0.240474	0	13.5156	11.6106	0.934144	2.02364	6.19672	5.78066	1.91856	2.42771	2.18899	1.65476	2.59136	3.2338	2.74571	2.37383	2.90089	2.13165	2.30177	1.89944	1.45124	4.49348	3.01251	5.10275	1.92944	1.00853	1.11301	0.183657	0
LOCMI00946	60.3398	6.31253	1.10538	2.07965	15.5538	0	51.7702	0	1.98313	1.03242	0	3.01193	0	0	0	0	4.45853	5.63776	28.9101	24.7808	0	0.324132	0.314508	2.13142	21.4142	22.7352	23.0356	13.189	30.5659	18.8517	18.3843	30.0735	33.8229	9.34991	23.816	9.80495	43.3193	22.732	38.0293	25.554	29.7316	20.8351	34.8404	31.4527	21.6313	19.9951	34.0195	10.3167	44.3355
LOCMI00947	34.687	35.7998	21.5927	40.7118	21.7801	34.3187	48.5153	18.6019	17.495	24.7215	26.6435	24.0404	43.8627	50.9748	24.8913	29.8303	20.528	23.1061	30.4972	27.0103	18.7767	16.4079	14.7977	16.8632	16.1279	14.537	15.2487	18.8189	13.8867	15.895	20.5105	18.1464	23.921	31.6096	19.7716	20.7446	20.5212	20.3096	25.3216	19.8692	17.0226	13.129	21.9542	20.0239	25.1569	19.9495	19.4091	14.5953	35.6125
LOCMI00948	7.96832	0	26.3481	25.3944	6.50433	12.201	3.33067	3.36679	27.0907	35.4026	6.24057	7.5572	50.3238	56.3222	25.5142	26.4845	8.65117	10.5805	0	0	0	0	0	0	4.03381	3.6352	2.5299	1.71168	3.59793	3.91376	1.76446	3.65852	2.50655	2.60664	3.55694	4.3239	4.62519	2.54389	2.38547	2.24973	5.41446	3.10459	5.46361	3.25434	2.47569	2.7872	4.4217	4.44116	8.55705
LOCMI00949	0	2.616	37.5629	26.1999	4.29716	12.091	0	0	44.927	23.9596	3.09217	2.49637	85.0731	77.4035	153.165	146.341	49.2222	45.5877	27.4226	27.7555	54.1695	44.8645	33.2359	28.1181	11.033	15.3797	18.7069	9.42364	15.388	18.7276	17.2358	24.0194	14.549	16.237	19.0344	15.2189	10.6949	16.718	19.8575	10.9615	15.3021	15.5816	19.8527	15.0501	19.2497	8.28627	17.5274	14.3352	42.6017
LOCMI00950	75.5616	18.3571	28.0537	18.0332	26.0422	18.5118	40.0064	27.6696	33.2041	39.8491	27.6163	7.96257	28.5389	38.2932	32.2593	31.964	61.8577	76.5579	54.3495	65.1584	67.0121	60.4972	30.3482	33.9026	19.1768	24.6605	24.8516	22.1228	26.2172	29.3372	23.106	20.9603	15.3933	25.189	14.841	23.4704	31.189	28.4399	27.145	32.0005	21.5518	43.8752	20.5595	17.8303	19.7443	23.4936	29.1686	22.1402	65.6884
LOCMI00951	0	0	0	0	0	0	0	0	0	0	0	0	3.75721	20.6814	0.830343	0	0	0	0	0	0	0	0	0	0	0	0	0	0	0.189237	0.426572	0	0.605979	0.630177	1.60518	5.04646	0	0	0	0	0	0	0	0	0	0	0	0.214737	0
LOCMI00952	0	0	0	0	0	0	0	0	0	0	0	0	3.28914	10.0364	0	0	0	0	0	0	0	0	0	0	0	0	0	0	0	0	0.280072	1.01626	0	0	0.790431	3.81033	0	0	0	0	0	0	0	0	0	0	0	0.563957	0
LOCMI00953	0	15.1689	0	0	17.7979	10.0157	0	8.29135	0.45385	0	0	0	0	0	0	0	0	0	0.220541	0	0	0	0.215931	0.365841	0	0.229547	0	0	0.155449	0.183588	0.827677	0	13.2275	0	0	8.81248	0	0	0	0	0	0	0.213574	0	0.15633	0.953333	0	2.08327	0
LOCMI00954	0	0	0	0	0	0	0	0	0	0	0	0	0	0	0	0	0	0	0	0	0	0	0	0	0	0	0	0	0.200289	0	0	0	0	0	0	0	0	0	0	0	0	0.105926	0	0	0.201425	0	0	0	0.215494
LOCMI00955	11.0253	5.4788	7.67506	14.4398	4.49985	2.53228	3.45636	6.98768	8.03228	2.68819	6.47606	13.0706	0	0	0	0	0	0	0	0	0	0	0	0	0	0	0	0	0	0	0	0	0	0	0	0.154726	0	0	0	0	0	0	0	0	0	0	0	0	0
LOCMI00956	0	0	0.26483	3.7867	1.24215	0	1.9082	1.92889	1.58375	0.989403	5.36299	0	0	0	0	0	0	0	0.15392	0	0	0	2.93869	4.08522	0.462207	0.32041	2.67586	1.30753	0	0.128129	0.288825	0.131002	0	0.853365	0.135855	0.0854219	0	0	0.0911118	0.107409	0	0	0	0	0.43642	0	0	0.0726976	0.116726
LOCMI00957	20.9847	22.46	9.2705	8.45648	6.58818	0	54.6525	34.784	22.176	14.6935	28.4446	7.65462	0	0	0	0	0.181297	0.0698928	0	0	0	0	0.559512	2.34731	0	0	0	0	0	0.135916	0.459566	0	0	0.905227	0	0.0906133	0.0936963	0	0	0	0	0	0.316231	0	0.115736	0.282313	0.116836	0.154231	0
LOCMI00958	14.6574	7.76926	14.2849	6.52691	6.38106	15.2614	4.90132	8.67033	19.7296	6.67102	17.219	6.48723	8.16784	9.57836	29.9645	17.1249	17.0659	19.0394	18.9769	19.9895	18.3983	13.6634	17.6125	16.3409	16.146	18.5173	20.9773	14.4134	22.9201	12.5884	15.1155	13.6277	22.6584	14.2475	17.7966	8.28278	26.5446	21.5745	20.1263	22.3468	26.2641	13.7059	22.0145	18.8567	11.2097	15.7227	16.4086	8.49614	31.181
LOCMI00959	31.5861	0	4.58084	8.27364	4.29716	0	11.5523	13.3458	4.38313	18.8254	0	4.99274	15.4012	13.1639	29.6604	27.0412	0.295629	1.82351	1.59744	0.555109	6.91525	7.38787	2.08539	1.9138	15.1904	14.4098	14.657	10.9314	12.1978	11.968	9.49219	10.4235	9.58102	10.3326	12.9246	14.0369	10.0837	11.1454	9.77113	13.3768	10.7314	8.83287	13.407	11.5563	12.6444	11.969	10.4784	11.8202	0.201904
LOCMI00960	2.80934	0	1.95567	2.3916	1.1466	0	2.64212	0	4.97053	0.913295	3.3003	0	0.782751	0	6.74653	6.36647	6.94159	7.42006	3.69407	2.66613	14.1463	16.7021	5.2166	4.79228	0.853305	1.33093	1.44085	0.804634	0.701013	1.95151	0.666519	0.967398	0.378737	0.393861	1.75567	0.630808	0.733804	0.84968	1.17745	0.59488	0.106052	0.688517	1.37591	0.860523	1.00712	0.491333	1.52504	1.54343	0.969721
LOCMI00961	26.5611	20.5317	7.70414	9.66303	4.81802	24.4019	27.7556	7.48176	14.7432	5.75653	34.6698	25.1907	2.46685	2.9519	5.45174	1.78347	9.28095	14.4396	12.5374	13.6927	13.6609	13.1028	32.7343	27.895	8.24689	7.14611	7.78431	15.6375	6.31215	16.2763	10.0826	7.1138	6.76371	8.27505	1.31739	8.61467	10.6208	11.1574	8.12828	11.2486	8.91269	11.4614	9.82871	12.0531	10.3683	12.1295	8.54434	16.7777	27.618
LOCMI00962	20.3411	5.51347	5.47091	7.50781	7.54722	23.7842	22.0288	14.0638	8.85294	14.4277	2.17235	17.5378	20.0939	21.0855	17.0798	12.8511	0.207688	0	16.8337	16.7692	49.3915	49.1655	12.2698	10.2389	6.29069	3.69891	6.50335	5.69355	4.21876	4.82674	5.96661	5.89011	5.73379	6.7405	5.94324	6.12442	6.11813	4.84712	5.31447	3.65462	5.86376	5.15952	5.0717	4.15375	7.68983	3.07239	5.08604	6.6256	0
LOCMI00963	0	0.331102	0.927659	0.567221	1.90359	4.59101	0.417758	0.844577	1.24822	1.29965	1.56548	1.5798	2.13494	2.13264	1.04621	1.1073	0.168377	0.317347	0.269579	0.421554	2.25064	1.87013	0.23095	0.186327	0.141666	0.385807	0.390547	0.357819	0.213764	0.448817	0.442623	0.4302	0.0449129	0.280238	0.327168	0.59844	0.212713	0.319074	0.199469	0.329208	0.100611	0.414523	0.261062	0.578261	0.429951	0.174796	0.506376	0.525213	0.0511091
LOCMI00964	2.58559	0	0	1.0159	0	7.12623	1.62112	0	0	0.840555	3.03744	4.90438	0	0	0	0.781254	0.145198	0.447809	0.523054	0	1.61735	0.263895	1.02424	0.867657	1.09948	0.272207	0.189441	0	0.921686	1.74165	0.490746	1.33552	0.348572	1.44996	0.923335	1.7417	0.45024	0.782007	1.08367	2.19	0	0.974891	0	0.527991	0	0.6783	0	0.741129	1.38831
LOCMI00965	4.86953	4.8396	0	0.63776	0	13.4211	3.05312	6.17245	0	1.58304	5.72052	0	0	0.974126	1.79908	1.47136	1.9142	1.05422	0.985085	0.513476	4.2644	0.248501	2.41123	2.17878	0.887437	0.768984	0.356781	1.04602	1.73584	3.89513	1.38636	5.86888	0.656478	2.04808	3.04316	2.1868	3.95711	0.245463	0.874674	5.49934	0.735297	5.50814	1.43094	0.994382	1.04741	3.40658	0.352454	1.39579	1.49409
LOCMI00966	0	0	6.03812	2.86992	8.94346	3.35527	0	0	0	5.93642	10.726	50.2239	0	0	0	0	0	0	0	0	0.114225	0	0	0	0	0	0	0	0	0	0	0	0	0	0	0	0	0	0	0	0	0	0	0	0	0	0	0	0
LOCMI00967	29.0237	7.69209	4.37758	7.85585	55.2796	1.77762	18.1974	17.1684	4.43029	8.80634	6.81916	5.50524	2.69557	3.09656	13.9399	14.6162	0	0	0	0	7.98819	8.68931	0.191621	0	2.11574	4.17594	3.68595	3.32511	4.00048	4.15444	2.01986	3.66458	5.47789	3.52649	1.72743	4.45325	2.02161	2.53591	1.04266	2.45831	1.46086	3.28299	1.70576	0.987797	3.19078	2.53801	2.10072	4.15965	0
LOCMI00968	0	0	0.591248	0	0	0	0	0	0	0	0	3.22206	1.89317	4.75736	0	0	0	0	0.343634	0	0	0.173373	0.336451	0.570031	7.22333	1.96717	2.73809	1.70283	2.42211	0.286056	1.61205	0.292469	0.458008	0.476297	3.63966	1.33497	1.77478	1.02752	5.08531	2.39797	2.05199	0.768577	0.998333	1.04063	4.87167	2.0796	2.70488	1.62302	0
LOCMI00969	19.6924	20.7697	16.1564	20.7382	11.8098	9.96888	29.7332	12.7355	16.1451	19.9895	5.19332	11.4346	19.8197	19.3753	29.5474	32.4226	31.7089	31.1132	24.2274	24.4943	42.3089	39.9311	24.2582	23.8932	18.7985	17.5586	20.8768	16.8342	15.5868	18.6959	14.4547	16.3992	12.353	13.6351	16.7556	14.0322	16.1426	17.8273	19.5388	15.0343	18.3268	18.2443	15.5495	16.3314	13.6581	14.444	16.7258	15.8395	38.9655
LOCMI00970	0	0	0.721238	3.52803	0	5.71109	1.2992	0	2.58791	0.673636	0	0	0	0	0	0	0	0	0	0	0	0	0	0	0	0	0	0	0	0	0	0	0	0	0	0	0	0	0	0	0	0	0	0	0	0	0	0	0
LOCMI00971	2.73058	5.42759	0.475208	0.357622	4.4578	0	1.71203	0	0	1.77538	0	0	0	0	0	0	0	0	0	0	0	0	0	0	0	0	0	0	0.194674	0	1.03653	0	9.20296	0	0	0	0	0	0	0	0	0	0	0	0	0.238779	0	0.130448	0
LOCMI00972	1.80353	1.79245	2.19711	3.0707	0	1.65692	2.26157	2.28609	2.62785	1.17263	2.11871	0	3.01504	4.69024	5.99692	6.53938	0	0	0.182423	0	9.58927	9.38782	0	0.10087	4.49197	6.74047	5.68207	6.06952	4.11459	1.29078	5.30582	3.72627	1.94512	2.02279	6.60156	3.03722	4.50147	2.90919	4.42736	2.41869	5.99131	2.04005	4.76981	4.60362	4.65515	3.15424	5.48262	1.98168	0
LOCMI00973	22.7076	25.5772	8.43064	3.76708	16.0642	31.988	16.1356	21.1079	9.45324	4.42924	16.0056	27.279	0	0	0.279649	0.457418	0.255037	0.0655471	0	0	0	0	0	0	0	0	0	0	0	0.127465	0	0.260646	0	0	0.270303	0	0.439353	0.534169	0.453199	0.320557	0	0	0	0	0.217079	0	0	0.0723209	0.348363
LOCMI00974	10.4347	13.8274	5.75059	1.36663	1.4196	7.98873	5.45199	4.40889	5.79199	1.69612	4.08608	8.24694	5.81472	7.30595	319.015	374.146	1.66027	2.03313	5.27724	4.58461	0.652715	1.15376	9.30046	13.9092	3.59201	7.59829	4.0775	4.60749	6.07545	6.51628	3.63094	5.83894	2.34456	6.09546	3.41579	4.39313	2.72556	2.80529	2.70732	4.91012	2.36346	7.21304	0.511052	3.3738	2.61852	6.08317	3.90217	4.65265	1.46741
LOCMI00975	0	0	1.55259	2.62893	0	0	0	0	2.32122	2.90023	5.24017	2.11525	31.071	24.5391	0.412002	0.673906	0.125247	0	0	0	0.139512	0	2.09832	1.62161	1.62584	2.93505	2.9414	1.43728	3.33918	0.563377	0.423316	0.576008	2.10474	0.625367	4.77879	0.375595	1.94187	1.46154	3.20491	3.9356	4.04133	0.92503	2.40311	2.04949	1.91892	1.7553	2.7443	1.17204	1.36863
LOCMI00976	0	0	0	0	2.36131	0	3.62747	0	0	0	0	0	0	0	0	0	0.162449	0.250507	0	0.305035	0	0	0.143241	0	4.56898	4.1114	4.45093	3.52127	3.09358	7.9161	1.64716	3.98453	2.33992	2.83892	2.32434	5.68352	4.02987	4.66623	4.67647	5.51295	5.46013	6.54432	3.68362	5.61186	1.86667	2.27667	3.76881	3.59313	9.98525
LOCMI00977	0	0	0	0	0.695312	0	0	0	0	0	0	0	0	0	0	0	0	0	0	0	0	0	0	0	0	0	0	0	0	0	0	0	0	0	0	0	0	0	0	0	0	0	0	0	0	0	0	0	0
LOCMI00978	14.1048	11.0143	11.2215	15.1743	16.4477	6.47913	20.8454	14.0476	9.85636	10.8084	5.91778	8.59957	10.3863	8.66636	18.425	18.874	24.1019	26.8716	14.3687	11.0486	22.3093	22.4165	20.3042	14.9322	15.3618	13.3114	12.3274	10.3881	9.48129	17.4326	13.2899	15.5251	10.4584	8.33355	9.89402	13.347	11.6374	12.3409	13.0899	12.8713	10.2688	19.7153	12.3357	12.2412	12.3522	11.5412	10.4278	15.7869	22.9523
LOCMI00979	16.9867	70.9058	2.95624	13.7934	58.2365	0	27.6911	21.5318	14.8504	49.7002	195.562	3.22206	1.89317	0.679623	0.627585	6.15919	21.5585	14.71	6.87269	3.94063	6.58787	38.8355	6.05611	19.381	54.0718	25.752	29.87	34.0566	24.7055	20.8821	43.8476	18.4256	13.2822	28.5778	17.895	21.1687	29.3825	74.1527	71.1944	49.1583	36.6794	9.60721	14.975	22.2002	42.3835	52.287	32.2127	18.3401	47.9498
LOCMI00980	15.3775	6.11318	6.95805	13.6951	12.5522	28.2549	5.78485	7.79678	3.20083	16.9969	7.22592	0	105.4	112.588	74.4249	78.0596	64.766	68.5795	32.9744	39.889	73.8736	80.2005	19.7975	20.8131	21.4853	21.6934	27.2656	21.3609	18.4182	22.7881	25.6841	21.9752	13.2678	21.9899	17.0234	25.7237	20.8864	22.6343	23.5701	21.2738	33.4367	25.0475	25.9076	20.097	17.8611	16.9432	22.7055	25.712	23.355
LOCMI00981	172.057	0	0	0	0	0	36.6374	0	0	0	0	0	0	0	0	0	0	0	0.985085	2.73854	0	0	0.642995	0.363131	0	0	0	0	0	0	0	0	0	0	0	0	0	0	0	0	0	0	0.635975	0	0	0	0	0	0
LOCMI00982	0	0	4.20391	3.61565	0.938946	7.39744	0	1.45806	2.87319	1.86974	2.70261	1.09093	4.48695	2.30109	2.33738	2.08539	5.42607	5.72763	5.81743	7.03503	3.66959	3.99167	4.84145	4.69639	4.47212	3.39079	3.2026	2.80038	2.9523	5.71436	2.94738	3.26783	2.79132	3.06405	2.87543	4.39082	3.9393	4.52271	3.4436	2.84169	3.82123	5.20454	3.15484	3.5234	4.04118	4.22469	4.41261	3.68182	8.29396
LOCMI00983	7.16986	5.34435	4.05531	17.3721	7.31571	4.94027	4.49539	6.8162	5.22345	12.237	2.10571	10.1999	44.9482	44.1046	2.98006	4.87445	3.52306	3.80294	4.89521	6.04831	4.9334	7.31782	6.56801	6.7168	12.0866	10.945	13.6584	8.85591	20.3189	6.71617	12.7579	9.41284	6.5245	8.04152	18.563	13.6843	21.745	22.2272	12.7713	30.491	16.1044	8.04255	25.6341	21.4128	10.6669	16.9284	17.2551	8.47752	13.6118
LOCMI00984	63.9125	93.7673	19.5974	17.1398	59.623	67.1053	30.5312	30.8622	11.403	25.7245	10.726	28.8643	6.78385	1.21766	1.12442	2.7588	3.93094	8.43373	2.46271	2.56738	4.569	2.79564	9.34352	2.8937	7.94996	6.72861	6.91263	0.871687	5.20753	1.02503	3.75472	4.45406	2.87209	5.12019	4.07566	0.512531	4.59307	4.29561	5.28449	4.08154	1.60846	4.1311	3.57736	5.5934	3.70957	2.39525	2.6434	1.59935	1.40071
LOCMI00985	13.0646	15.3451	42.9928	22.2438	11.6338	13.0937	14.8933	15.0548	33.3746	27.4137	12.5572	15.7698	0	0.237592	0	1.79434	1.9342	2.46841	3.36371	2.75524	5.05191	5.39429	0.352863	0.398558	0.144299	0.062519	0.261059	0	0	0.0500016	0	0	1.44105	0	0	0.133341	0	0.119738	0	0.167663	0.179341	0	0	0	0.0851552	0	0	0	0.091103
LOCMI00987	6.02416	14.9678	12.0566	8.87604	9.83473	5.53446	1.88853	7.63602	8.77755	11.7504	8.84616	0	0.839239	0.602552	45.0696	43.2307	10.4026	4.36902	3.35132	2.2233	19.5007	14.2184	14.9148	14.572	2.47019	1.82336	4.74482	4.3135	2.57692	0.317021	4.8594	1.68547	4.66979	5.48969	2.55464	1.52174	0.611924	0.455499	2.52483	2.65754	1.02335	0.283925	2.36032	0.922623	5.07507	1.31698	0.981057	4.10104	2.65701
LOCMI00988	1340.09	31507.8	86.1014	20.4083	27884.5	2380	180.745	19761.7	223.802	11.3979	13.7292	14.7785	20.6229	2.3379	3.59815	0	0	0	0	0	0.24368	0.198801	23.5336	25.7096	136.074	0.410125	15.4129	8.92607	525.752	1.80406	1004.09	2.34755	31389.6	6.55384	846.52	391	2.48732	50.6636	16.5605	19.5227	12.9412	9.10678	216.74	4.37528	115.075	2433.32	47.9337	581.395	0.597635
LOCMI00989	1130.46	28766.2	66.054	22.1726	22199.8	1936.65	159.219	18434.3	179.037	12.4276	12.8311	12.9485	0	0	0	0	0	0	0	0	0	0	0	0	0	0	0	0	0	0	0	0	1.47247	0	0	0	0	0	0	0	0	0	0	0	0.195777	0.238779	0	1.04358	0
LOCMI00990	253.728	9356.99	19.4023	7.04892	7735.3	738.159	21.6932	5389.52	52.8138	6.24886	0	0	0	0	0	0	0	0	0	0	0	0	4.56865	3.22517	5.60487	0	0	0.275269	7.67425	0	49.9819	0.330952	17.6212	0	7.5507	4.74766	0	0.193787	0.460354	0	0	0	3.01251	0	3.30761	130.1	1.66952	19.284	0
LOCMI00991	417.184	12144	38.9125	10.5722	9891.3	891.894	52.4031	7425.05	120.293	4.87686	8.39196	3.3875	8.35956	0.285807	0.791769	1.29509	0.0401159	0	0	0	0.134054	0	20.4807	16.1811	15.6224	0	0.889772	0.562654	22.9182	0.0601487	146.296	0.307486	1707.58	0.500752	29.2092	96.1604	0.497576	3.24083	0.940969	2.42025	0.862941	0.323216	16.8635	0.218813	13.5216	213.265	3.05058	56.5143	0.0547954
LOCMI00992	0	0	0	0	0	0	0	3.46119	0	0	0	0	0	0	0	0	0	0	0	0	0	0	0	0	0	0	0	0	0	0	0	0	0	0	0	0	0	0	0	0	0	0	0	0	0	0	0	0	NA
LOCMI00993	3.21068	0	1.3969	1.47175	1.3104	1.47484	0	2.03487	0.334153	1.04377	1.88589	1.52251	0	0	0	0	0	0.139018	0	0.338556	0	0	0	0	0	0.338015	0.23524	0	0.457805	0.743431	0.761736	0.1382	0.432842	1.12532	0.42996	0.540692	0.465907	0.485532	0	0.226621	0.121203	0.786877	0.786233	0.983455	0.345299	0.561523	0.348581	0.306768	0.123139
LOCMI00994	3.28283	1.63133	0	0.42995	0	0	2.05828	6.2418	0.341662	0	0	0	0	0	0	0	0.0921763	0	0	0	0	0	0	0	4.9856	4.32013	1.56342	1.64543	2.92558	1.45117	0.467312	1.83697	1.32771	0	0.293081	0.368562	3.42992	3.30962	5.60184	3.82328	6.93988	1.79479	3.05483	1.84352	2.35373	0.717677	1.90088	1.17623	6.79894
LOCMI00995	5.28021	3.49851	1.83785	4.61031	7.1835	8.08498	8.82829	4.46201	4.76269	4.00529	12.4059	0	0	0.352094	2.27594	3.1909	2.07563	2.28625	1.06816	1.29916	7.26637	2.87423	1.56875	3.5438	0.534601	0.555892	2.06331	1.8904	1.50579	1.11148	0.334062	1.21216	0.474562	0.246756	1.09994	0.79041	0.510814	0.709773	1.05382	2.36041	0.132885	1.52635	0.689612	1.07825	0.378581	0.769558	0.764358	0.84084	1.35008
LOCMI00996	14.4878	163.187	80.2631	89.181	33.5072	39.9304	69.6413	122.429	221.149	131.877	334.721	48.0913	0	0	1.33816	1.4592	0	0	0	0	11.1771	12.3224	0	0.675243	0.733419	0	0	0.172897	0.17215	0	0.687451	0	0	0	0.215572	0	0	0.243435	0.578297	0	0	0	0	0	0	0	0	0	0
LOCMI00998	8.81552	26.2841	16.2185	20.9471	21.5877	40.4946	10.2648	4.78897	13.8933	22.5174	17.7533	25.0821	27.7202	34.0104	29.3125	24.3536	27.3692	28.9546	35.4121	35.058	27.5716	28.0206	40.9078	43.3878	16.6012	15.5785	18.5465	17.4938	14.2758	15.1104	20.6759	17.1296	14.2614	14.4778	18.4388	19.9357	16.4473	14.8548	17.1919	16.6225	15.4983	18.0439	17.0233	18.7733	20.2258	13.8759	17.5923	17.7482	34.583
LOCMI00999	0	17.7781	1.0377	1.56186	24.3359	5.47799	1.86926	22.6743	1.86171	3.87684	14.0094	8.48257	6.6454	3.57842	0	0	0	0.258175	0	0	0.18649	0	0	1.83418	1.62999	1.88323	2.83969	2.77517	2.76318	1.63169	0.848791	2.05325	3.2154	0.835949	1.59699	0.334714	4.49934	5.71078	4.64112	3.57738	2.25091	1.68616	2.92029	4.26164	4.91641	2.60707	4.96313	1.56671	1.60081
LOCMI01000	67.4242	37.2277	13.0378	10.3023	3.05759	0	42.2739	4.74804	18.7126	13.395	0	0	1.04367	0	0	0	23.7697	73.6329	6.06206	10.2695	110.828	121.766	22.2575	25.9778	24.1201	38.0548	28.8169	19.8476	12.0174	5.51941	18.8403	18.0581	5.55481	12.0784	8.02592	2.31296	17.1765	6.60862	10.0924	7.93174	14.4231	6.07307	1.83454	2.67718	5.63989	8.51644	12.2003	3.93685	2.58592
LOCMI01001	3.72193	1.84953	4.85802	6.33698	9.11435	3.41938	1.1668	2.3589	6.97252	4.2349	13.1171	8.82475	0	0.372277	0	4.49843	0	0.322308	1.6941	1.1774	0	0.0949686	17.4161	14.0511	1.13049	2.44899	1.90889	1.86552	1.19408	2.50709	0	0	0.250883	1.04361	0.664566	1.04465	0.324058	2.06377	1.67135	1.18218	0.702513	2.10502	0.182286	0.380019	1.06742	0.325469	0.134696	0.622328	2.14121
LOCMI01003	20.6847	2.5697	3.59981	4.74087	14.7739	2.37541	6.4845	6.55481	8.0729	5.88388	15.1872	2.45219	0	0	0	0	0	0	2.61527	0.272642	0.646939	0	1.66439	1.87992	1.09948	0.272207	1.13665	0.370274	1.10602	0.108853	0.73612	0.445174	1.04572	1.08747	0	0.145142	0	0.130334	0.464428	0.1825	0	0	0	0	0.185382	0	0	0	0.594991
LOCMI01005	0	0	0	0	0	0	0	0	0	0	0	0	24.6962	76.1788	1.21286	0	0	0	0	0	0	0	1.13788	0.183605	0	0	0	0	0	0	4.05004	13.2827	10.6217	6.44338	6.44779	62.2869	0	0	0.196556	0	0	0	0	0	0	0	0	14.4284	0
LOCMI01006	0	0	0	5.39944	38.0417	4.94027	3.37154	0	0	4.07901	2.10571	1.69998	0	0	0	0	0	0	3.98869	3.02415	13.5669	12.0744	1.77514	1.80451	0.217776	0	0	0	0	0	0	0	0	0	0	0	0	0	0	0	0	0	0	0	0	0	0	0	0
LOCMI01007	2.16423	2.15094	24.8587	15.8731	1.76661	0	2.71388	5.48662	26.1283	9.14648	25.4245	32.8412	97.6874	105.206	0	1.30788	0	0	0.437816	0.228212	0	0	1.82182	0.847305	24.4538	36.7973	46.3023	21.0754	33.7911	10.2959	16.6363	20.3082	20.4237	13.3504	23.7656	7.28933	58.7913	38.4014	13.7356	67.8252	19.1177	13.7091	33.9187	37.3446	12.5689	27.0634	7.36237	12.3037	12.4507
LOCMI01008	1.18769	1.18039	3.30714	6.3776	1.93896	8.72915	2.97865	1.50548	3.46107	3.47498	5.58099	4.50565	3.64011	3.56388	4.38799	6.10076	4.66877	6.3253	6.24688	6.26191	5.20049	3.27294	5.70462	5.84552	4.83401	5.9393	3.30675	2.80641	3.64104	8.00026	5.07204	4.70329	2.8821	3.16369	3.4991	5.73368	4.82574	4.49018	4.69337	2.85027	6.27693	5.46335	4.18813	3.63798	4.00229	3.84278	2.83682	5.04982	9.1103
LOCMI01009	25.6291	18.6792	41.0347	25.0628	22.3151	64.3583	9.64142	17.3262	30.2301	29.9945	30.108	35.6499	0	0	0	0	0	0	0	0	0	0	0.0846046	0.0955607	0	0	0	0	0	0	0	0	0	0	1.06778	0	0	0	0	0	0	0	0	0	0	0	0	0	0
LOCMI01010	0	0	0	0	0	0	0	0	0	0	0	0	0	0	0	0	0	0	0	0	0	0	0	0	0	0	0	0	0	0	0	0	0	0	0	0	0	0	0	0	0	0	0	0	0	0.35985	0	0	0
LOCMI01011	19.3349	21.3512	14.5812	13.5055	21.0434	29.6053	12.1227	14.9773	15.6511	15.714	17.6663	20.3748	20.9501	31.5875	45.043	48.0356	35.3483	38.0448	31.5082	32.7341	37.3583	36.8915	25.4243	24.5714	16.77	16.5671	15.2681	15.3058	20.2175	15.4207	15.2907	17.3847	17.3773	20.4808	19.5632	12.6625	16.8343	19.1136	15.2425	16.7558	20.8424	16.4029	13.9938	15.2448	16.6353	13.62	19.2036	13.9579	43.5867
LOCMI01012	0	0	3.1131	0.26031	0	1.826	0	0	0	1.29228	4.66981	20.7352	0	0	0	0	0	0	0	0	0	0	0	0	0	0	0	0	0	0	0	0	0	0	0	0	0	0	0	0	0	0	0	0	0	0	0	0	0
LOCMI01013	20.8377	12.3377	6.78993	9.11638	19.5426	13.4414	26.6858	18.5454	9.96679	5.90939	14.0626	13.4554	5.31178	4.34587	10.2375	12.8605	10.9798	12.0555	10.9421	13.1836	15.9187	13.7109	12.9745	12.423	5.76363	5.57776	4.8401	7.11106	3.91947	10.7699	3.40804	5.15261	3.8253	5.15904	2.92903	6.14726	5.45571	6.41408	4.85782	4.60017	3.91638	10.0969	2.3451	3.53089	3.33772	3.79944	3.85079	8.36629	10.1344
LOCMI01014	20.1498	8.01038	5.96141	4.75021	6.57909	3.70236	27.7939	28.0953	5.45246	4.58537	11.8356	3.82203	0.561422	0	0	0	0.339463	0.348982	3.26097	3.82451	1.5125	3.2905	1.89573	1.69044	0.122405	0	0	0.144279	0	0	0	0	0	0.564986	0	0	0	0.507855	0.120645	0	0	0.0759743	0	0	0	0	0	0	0.154561
LOCMI01015	0	4.64602	0	1.83675	0	0	1.4655	0	0.486527	0.759861	0	0	1.95375	0	0	0	0	0	0	0	0	0	1.04165	3.92181	1.4199	1.35341	0.171255	0.669455	1.16649	0.29521	0	1.00609	0	0.327692	1.66939	0.393624	1.49239	0.235645	0	0.989881	0.529414	0	0.457902	0.715955	0	2.24834	0.84589	0.33499	0.179291
LOCMI01016	24.4676	30.0389	17.2831	21.6775	30.5458	173.218	17.1456	20.0681	17.0764	28.0737	77.7765	54.6004	44.1117	65.3576	43.8691	44.3583	33.8655	30.4736	42.8002	35.8169	25.2083	21.3001	9.69243	7.64721	14.9509	11.0612	8.75256	7.93535	8.31152	11.5733	12.566	14.0011	10.2837	13.9229	8.60908	16.3202	11.7794	9.79434	15.2529	10.6668	10.3231	12.6443	8.88172	8.67023	16.9236	9.56526	14.0634	15.1956	22.5217
LOCMI01017	1.12374	1.11683	1.95567	1.47175	0	0	2.1137	5.69764	2.33907	1.09595	2.64024	2.13152	0	0	0.415171	0	1.38832	1.11909	1.13664	1.18495	0.0702924	0.0573464	3.06041	1.44554	5.05157	5.14627	4.28137	5.39105	4.88706	2.64932	2.87936	2.70871	3.93887	1.57544	3.91263	1.26162	5.60953	4.58827	5.18076	3.72792	6.36315	4.61836	5.83385	2.40946	2.57824	2.75146	3.33476	0.805266	9.74031
LOCMI01018	66.5707	36.7565	19.9527	16.4687	6.03778	0	53.3329	14.0638	26.9437	13.2254	0	0	0	1.47969	0	0	17.6535	23.2194	2.61858	5.45975	111.507	114.185	19.9613	32.0612	20.4448	36.405	22.7617	19.5964	9.22853	6.07235	20.3567	19.1031	6.48168	11.9255	5.94324	3.11411	13.9536	6.15212	11.9576	8.87551	12.0068	5.15952	2.89812	2.64329	7.1595	8.73205	12.0459	5.83053	4.539
LOCMI01019	0	3.05659	1.6057	4.02796	0	2.82549	0	0	1.28033	14.9973	0	0	0	0	0	0	0	0	0	0	0	0	0	0	0	0	0	0	0	0	0	0	0	0	0	0	0	0	0	0	0	0	0	0	0	0	0	0	NA
LOCMI01020	0	2.00259	2.4547	4.48631	4.93432	1.85118	1.26336	2.55412	1.67768	1.31011	2.36711	5.73305	0.561422	1.20926	0.372223	0.608839	1.01839	1.74491	1.63049	1.69978	0.504166	1.33676	0.19955	1.69044	0.612026	0.742467	2.36214	1.00995	0	0.933134	1.33855	1.38772	1.90152	1.69496	0.719565	1.80977	0.701753	1.32042	1.0858	0.284449	1.06491	1.13961	1.18423	2.88028	2.16705	0.528607	0.875058	1.05888	0.772804
LOCMI01021	2.2649	0	1.97083	4.44949	3.69755	0	0	2.87091	3.77153	3.6815	2.66071	2.14804	5.6795	1.35925	0	0.684354	0	0.0980666	1.37454	2.14944	3.11684	1.38698	0.672901	0.253347	2.20139	2.50367	2.987	2.91914	1.61474	1.33493	0	1.36486	1.83203	2.22272	0.60661	1.14426	1.44612	1.94087	3.79703	1.43878	1.53899	1.11017	1.77481	1.85001	1.4615	2.37668	1.80325	2.38042	0
LOCMI01022	0	0	0.513609	0.773042	0	0	0	0	2.45721	0.959421	0	0	0	0	0	0	0.331462	0.894486	1.19404	0.622395	0	0	0.146135	0.330119	24.0236	16.0011	20.5419	14.3696	15.3596	6.58506	10.6428	8.89225	11.1402	0	10.2756	2.982	19.0147	18.2982	17.1401	16.4564	20.722	10.2373	7.80515	8.43718	4.65515	4.64533	9.61238	3.24275	0.905508
LOCMI01023	2.47603	4.92163	2.15455	1.62142	0	0	4.6573	0	2.57694	0	0	0	0	0	0	0	3.059	3.21625	0.500891	0.522179	0.154882	0.252713	0.613025	0.553928	35.7983	26.0672	21.5883	36.8768	41.6602	44.9277	35.0114	46.6811	50.0703	27.0763	43.7684	48.2301	28.1692	34.5729	33.5044	31.8076	35.1447	78.3276	55.7826	62.191	52.5479	59.9759	75.6283	42.8201	83.9475
LOCMI01024	4.26528	0	1.48459	0.558622	0	3.91856	6.68566	2.70326	1.33173	0	0	0	7.13047	3.413	2.36375	1.28878	0	0.0923401	0.215712	0	4.26885	5.3328	0	0	1.81374	2.58199	1.87505	2.44327	0.912267	3.41179	2.63105	1.28516	2.87508	0.597978	1.52317	4.19004	2.72335	1.29003	1.91534	2.40847	2.41521	3.05561	1.25338	1.95973	2.2936	1.67842	1.85231	3.05648	0
LOCMI01025	0	2.0165	0.353106	0.7972	1.6562	0	0	0	0.844665	0.659602	0	3.84857	0.56532	2.8412	1118.8	833.771	1.1394	0.702811	1.64181	1.71159	0.761501	0.207084	9.84586	10.667	5.54648	7.36943	8.91953	3.77731	9.40248	2.30633	6.54669	2.2707	4.65005	4.55128	6.15878	1.48065	5.41747	1.84097	3.76596	6.0149	11.0295	4.2076	4.76981	4.14326	3.49136	7.80674	9.54563	2.22939	7.00354
LOCMI01026	0	0	20.0055	2.82287	3.90971	2.20017	1.50153	0	9.47132	17.128	0	0	2.66905	0.958157	12.3871	12.3015	2.42076	1.24432	6.29808	4.54553	17.9764	9.77709	6.16642	2.14307	8.87437	7.68984	8.07144	6.17326	9.56136	4.73868	5.22725	5.97884	10.6543	8.058	10.6903	5.37738	6.81141	6.7603	4.30167	5.40919	6.14757	5.41784	7.03743	6.60205	4.12095	5.44494	6.06683	5.60606	2.38809
LOCMI01028	0	0	0	0.341657	0	0	0	0	0	0	0	0	0	0	0	0	0.292989	0.225903	0.527724	0	0	0	0	0.291801	0.316942	0.274637	0.191133	0	0.371966	0	0.990256	0	0.703369	0	0.232895	0.146438	0.15142	0	0.156192	0.18413	0.393909	0	0.766577	0	0	0.456238	0.188815	0	0.400202
LOCMI01029	0	6.83238	4.18742	2.7011	0	0	0	8.71405	2.14644	0	0	0	0	2.75047	0	2.07722	0.772112	0.297661	1.04303	0.362454	0.215012	0	0.510613	0.192246	5.01141	5.60906	6.79983	5.16859	6.86168	1.73653	12.0695	7.10184	15.7555	2.8914	10.4337	5.59564	8.18024	8.1436	8.23222	7.76377	9.86163	3.75849	27.9455	14.7403	16.5121	10.2197	14.4299	4.10528	12.6558
LOCMI01030	8.15363	54.0235	30.0354	46.8086	70.993	101.126	1.70407	31.0058	22.912	58.3149	35.1213	38.6647	550.911	754.653	183.757	159.318	26.2518	21.5943	45.9095	28.6591	12.4107	38.2114	18.7067	46.5145	42.3493	34.2645	38.4328	31.8186	43.0166	19.7379	30.3064	23.2805	71.6324	20.576	31.4224	41.8798	39.203	36.7167	45.6458	56.7839	47.8114	17.1136	33.4109	32.329	36.5375	35.6502	37.5732	22.4625	21.3689
LOCMI01031	47.7015	41.4823	25.4236	32.4086	31.6367	10.956	26.1696	15.1162	34.7519	31.0148	21.0141	28.2752	182.748	151.487	101.336	66.6617	51.5661	49.5697	61.5176	61.6171	37.4845	40.9266	32.6254	33.5155	36.2219	33.1134	37.1344	43.7622	42.0853	36.0226	35.6492	37.4719	45.4175	38.4537	38.594	37.3206	37.206	39.6749	55.3365	28.619	51.5458	48.1119	46.7247	47.4868	44.6752	39.6275	49.6313	32.4736	93.533
LOCMI01032	0.295123	0.293309	0.873135	0.154608	1.68631	4.33812	0.555112	0.374088	1.04431	1.15131	1.73349	1.11958	2.38462	2.24344	1.14487	1.15925	0.165731	0.204454	0.388064	0.497916	2.17835	1.7621	0.219203	0.297107	0.161352	0.326235	0.259477	0.316977	0.210405	0.422438	0.392101	0.406503	0.0397865	0.372377	0.34252	0.629533	0.188434	0.312408	0.176702	0.270801	0.0891269	0.378337	0.28908	0.54239	0.402036	0.232267	0.51266	0.451166	0
LOCMI01033	40.9881	19.8459	6.95035	10.4611	6.0052	0.965544	32.9473	33.3046	21.6574	6.14996	56.7936	12.9578	0	0	0	0	5.25273	5.91575	10.843	13.8528	1.4463	108.876	6.14083	34.9154	1.21304	0.165968	1.38606	7.75111	0.374642	2.69901	3.69031	0.180952	0.708429	7.07249	0.187656	1.82889	3.17219	2.06613	12.5223	1.92872	1.82502	0.118881	3.29426	0.107307	22.0031	5.51424	3.9556	12.3011	7.09423
LOCMI01034	8.50985	0	0	0.371511	2.31546	0	3.55703	0	1.77134	0	0	0	0	0	0	0	0.796475	0.859749	0	0.598225	0.709748	0.144758	0.14046	0	0.689272	0	0	0	0.404468	1.19421	1.34598	1.22099	0	0	0.759735	1.9108	3.12837	0.428965	0.16984	1.40153	1.71331	2.45994	0	0.868878	1.62704	1.73636	0.205313	0.813084	0.652757
LOCMI01035	8.39574	153.532	58.1529	18.473	128.841	21.5971	0	80.8804	81.0878	6.55053	39.4518	35.0353	2.33926	4.03087	1.24074	0	0.282886	0	0.849211	0.708243	0	0.08569	6.40223	7.04348	1.93808	2.74006	7.13562	3.24628	14.2459	0.282768	50.1957	2.02375	266.213	5.64986	29.682	91.7136	2.63157	3.63963	7.33921	3.55561	2.53551	0.189936	22.8622	3.60035	19.7443	91.3315	4.01068	42.0342	0
LOCMI01036	9.96911	3.04857	1.8684	2.41043	11.2673	11.2723	4.80806	7.77631	2.55395	1.74509	2.70261	9.45476	2.35031	2.14768	3.68315	4.17079	3.48819	3.88483	5.58473	4.85174	2.87811	2.38718	4.93638	5.2754	2.56215	2.94676	2.30363	2.85529	2.3509	5.87578	3.20209	2.90473	3.20485	3.11781	1.78003	5.03653	3.24937	4.05884	2.2039	4.70908	3.47385	3.15164	4.20645	4.46298	2.30925	3.41999	2.66422	4.3962	4.58815
LOCMI01037	0	3.38961	0	0.148893	4.63993	1.04444	0	2.88208	0	0	0	1.0782	0	0	0.210009	0	0.255368	0.0492241	1.1499	0.479511	0	0	0	0.127166	5.11053	2.03466	2.74874	1.05823	3.16099	1.00509	1.83409	0.880822	14.4067	0.47815	1.01495	3.19086	2.37558	1.66189	2.51852	0.641946	1.02999	0.600108	1.78172	0.348227	0.163021	0.795309	1.15199	0.217244	4.18577
LOCMI01038	0	4.39964	5.3929	2.89891	3.61352	0	0	0	5.52871	0	5.20047	8.39689	0	0	0	0	3.48036	3.25849	1.79106	0.466797	3.32291	2.2591	22.1395	18.5692	0.26892	1.39815	0.324346	0.316977	0.315608	0	0.420109	0	0.596798	1.86189	0	0	0.256955	0	0.265053	0.312462	1.3369	0	1.30086	0.451992	0.634793	0.387111	0.640825	0.211484	1.35826
LOCMI01039	238.14	314.243	64.7781	60.5435	290.764	373.216	174.404	187.71	81.2267	53.997	145.756	153.732	169.503	148.121	127.537	112.468	115.414	109.61	206.665	180.42	78.2364	86.7031	92.3534	106.887	71.8459	78.7945	70.3787	68.4931	86.3165	71.5277	105.971	116.459	96.3134	129.618	103.265	88.1835	68.9977	82.2134	66.3793	74.7213	60.4354	75.6048	84.2885	100.528	92.258	95.5474	87.4858	99.1396	141.683
LOCMI01040	1.03241	44.1208	0.359345	0	26.9673	0.948485	0	53.6545	0.644691	0.335628	1.21283	0	0.287654	0.619585	0.953574	1.2478	0	0	0	0	0	0	0.153364	0.288708	0.188149	0.0543451	0	0.295696	0.883255	0	1.17571	0	27.9757	0.14474	1.29039	5.042	0.119852	0.104083	0.185443	0	0	0	0.30338	0	0.518153	6.8613	0.14945	0.887784	0
LOCMI01041	6.35156	2.52501	2.6529	4.65842	2.07384	2.3341	5.57526	0	2.37975	2.06484	0	0	0	0.50824	0	0	3.99484	4.84023	1.28489	1.3395	8.26394	7.06607	4.65472	1.70513	1.38903	1.60484	0.744587	1.91013	1.44905	2.46008	0.843871	0.874864	0.68502	1.24665	0.567048	0.855704	0.884819	1.53681	0.684527	1.79326	0.287725	3.49647	0.37329	1.03762	0.546474	1.22192	0.735556	1.88129	1.75393
LOCMI01042	3.32013	1.09991	2.69645	2.02924	0.903379	1.01675	4.16334	2.80566	2.99472	5.75653	0	4.19844	5.55042	3.98506	2.45329	1.672	3.10746	3.64184	4.47766	5.60156	5.46896	4.29229	1.91802	1.98071	4.57165	3.55364	4.8652	4.67541	5.75984	6.84909	3.67595	3.14404	2.83479	1.86189	4.84139	2.79563	5.65301	4.7419	5.63237	3.20274	5.7654	6.38443	4.553	4.18093	3.17396	3.87111	3.20413	3.6481	11.7999
LOCMI01043	6.42135	0	6.70514	4.20501	0	8.84905	4.02609	4.06975	6.68306	11.4814	3.77177	3.04502	0.894573	0.642281	1.1862	6.7909	6.67114	6.67284	2.59803	1.35422	16.0668	7.20926	7.47216	5.3871	1.75537	2.1971	1.41144	5.0577	2.28902	5.00126	3.04694	4.69879	3.0299	3.60101	7.166	2.52323	3.5409	2.91319	3.07577	2.71945	0.969623	4.35809	5.34639	2.95036	2.7624	3.08838	2.78865	4.60152	7.38835
LOCMI01044	9.13036	231.394	24.894	0.1993	459.594	74.0955	0.954099	250.756	0.316749	0	5.36299	0	4.2399	7.00153	1.96774	3.2186	0.0854552	0	0	0	0	0	0.452106	0.595761	0.0924414	0	0	0	0	0	3.61031	0	0.205149	0	4.34737	33.5708	0	0	1.64001	0	0	0	18.1849	0	1.63658	2.39525	3.96511	0.581581	0
LOCMI01045	0	0	0.907987	2.04994	0	9.58647	0	0	1.086	5.08836	0	4.94817	13.0831	9.39336	3.85516	7.88229	0	0	0	0	0.979072	0.532502	1.29173	0.583603	0.316942	1.37318	1.1468	0.74716	0	1.09825	0.495128	1.34745	0.703369	0	0	0.58575	1.21136	0.262996	1.24953	0	1.18173	0.393438	0.511052	2.13082	1.12222	0.912476	0.755258	0	0
LOCMI01046	2.98134	0	0	0.78093	2.43359	5.47799	0	3.77905	0.62057	1.93842	0	0	0	0	0.550737	0	0	0	0	0	0.37298	0.152144	0	0	0	0	0	0	0	0.125514	0	0	0	0	0.266166	0	0.346103	0.150284	0	0.420868	0	0	0	0.304403	0.213757	0.521415	0.215788	0	0
LOCMI01047	4.29664	4.27024	5.98204	5.34593	7.01448	7.89474	2.69393	0	5.81328	2.09521	0	8.14992	4.7886	5.5869	3.57169	7.14043	8.56562	7.8136	9.99572	11.5532	4.569	6.24907	6.91456	8.29059	4.17618	4.97578	6.13873	3.23037	3.21641	8.86353	2.65039	3.51393	2.31698	5.12019	3.26053	4.34144	3.36687	5.19804	5.4024	3.63927	2.59517	4.61711	2.31476	2.85154	4.46689	2.25435	3.42088	3.59212	11.3705
LOCMI01048	17.5303	8.71129	8.64404	2.29594	14.3095	5.36843	9.15935	3.70347	2.43263	30.3945	24.0262	58.1904	44.7734	56.6941	0	0.882817	1.31259	1.26506	2.95526	3.69703	0.18276	0.596403	2.31478	10.4582	12.0691	12.4575	9.20495	3.13807	17.289	6.88823	4.43635	5.28199	5.12052	3.68654	5.47769	7.05243	11.7017	6.92206	2.27415	8.86768	5.95591	6.05895	7.7271	4.77303	6.28445	9.19775	3.38356	5.4436	3.3617
LOCMI01049	0	0	2.17296	3.59762	4.07679	4.5884	0	0	4.15835	0.811818	2.9336	4.73671	0	0	0	0	1.54258	1.83812	2.02069	2.63321	1.09344	1.27436	2.72036	2.23465	0.455096	0.525801	0.731859	0.536423	0.178035	1.15645	0	0.644932	0.336655	1.40039	1.78354	1.4018	0.289898	0.377636	0	0	0	1.03572	0.489212	0.50994	1.43235	1.31022	0.361491	1.07369	0.957749
LOCMI01050	0	0	5.94319	1.98782	6.1946	6.97198	0	0	6.31853	3.70062	8.91509	3.59867	0	0	0	0	3.40933	1.97152	0	0	0	0	0	0	0	0	0	0	0	0	0	0	0	0	0	0	0	0	0.227188	0	0	0	0	0	0	0	0	0	0
LOCMI01051	0	0	0.434592	0.981169	0	2.2942	0	0	1.03959	4.05909	0	0	0.695779	1.49866	4.15171	0.754544	3.22538	4.64936	3.5362	5.0031	4.84236	2.67617	7.91378	7.40228	0.910192	4.73221	6.03783	6.61588	4.80695	13.2466	5.45064	4.29955	3.0299	6.30177	3.34413	7.56969	4.63837	6.54568	5.38261	5.64035	1.69684	7.81496	2.69066	1.52982	4.65515	4.80415	3.43417	9.90178	8.81129
LOCMI01052	98.2089	124.447	130.323	105.793	42.0869	27.0677	133.927	171.169	128.275	106.157	83.6446	46.571	0	0	0	0	0	0	31.7876	47.3779	12.44	11.2765	40.2412	45.8643	0	0	0	0	0	0	0	0	0	0	0	0	0	0	0	0	0	0	0	0	0	0	0	0	0.18833
LOCMI01053	10.6425	10.013	7.08751	9.90556	10.3088	8.73445	13.6122	12.0511	8.92005	7.84218	10.3353	11.17	10.0819	8.57269	9.7774	9.34696	12.6064	11.6491	18.6874	16.938	8.08618	9.55866	13.0832	11.4124	19.4555	16.8437	14.8569	15.7285	16.8239	25.5029	13.9107	17.1021	15.7249	11.8369	15.4301	18.4402	16.2425	22.1453	18.8189	17.127	16.8843	21.8667	16.8878	16.9803	15.617	16.218	16.166	16.8119	52.0174
LOCMI01054	0	5.42759	0.475208	0	4.4578	0	0	6.92237	0	0.887689	0	0	0.760805	0	0	0	0	0	0.552384	0	0	0	0.270418	0.458155	0.663504	1.43735	0.800257	0.977593	3.11478	0	1.55479	1.41041	19.8784	4.59381	4.388	1.5328	1.90195	0.550572	0	1.7346	1.23695	0.926602	1.33733	1.95159	2.15355	5.49191	0.790551	0.913136	0.418903
LOCMI01055	5.69165	3.77112	1.65089	0.993911	1.54865	0	4.7581	2.40485	0.789816	0	2.22877	0	2.11445	0.37953	1.40188	0	0.106541	0	0	0	0.593377	0.290456	0.93944	0	0.69151	0.898812	0.695028	0.543389	0.270521	0.239618	0.720186	1.46994	0.767311	1.32992	0.169378	0.852	0.550618	1.33889	0.227188	0.53565	0.286479	1.93142	0.557511	4.26164	0.952189	0.829523	1.09856	1.81272	0
LOCMI01056	3.67974	8.04569	7.17241	4.14464	10.2125	18.9315	0	2.79859	2.75739	3.34951	11.2393	5.58382	1.23032	2.94446	0	0	0.0413284	0	0	0	0	0	0.0728835	0	0	0	0	0	0	0	0.0698418	0	0	0.206355	0.525627	9.50184	0	0	0	0	0	0	2.66725	0.225427	0.105532	1.41583	3.9418	2.32046	0
LOCMI01057	2.39485	2.38013	1.66712	0	1.95485	4.40035	1.50153	0	0.996981	0	0	0	0	0	0	0	0.268974	0.31108	33.6705	17.172	0	0.244427	0.118585	0	1.01837	0.378189	1.22826	0.514438	1.70739	0.604938	4.09089	1.64933	0.968573	1.67875	1.28283	1.07548	0.973059	1.93151	0.286778	0.676148	0.361622	0.451487	0.703743	0.48904	0.515119	0	0.173338	0.343228	1.83699
LOCMI01058	1.77074	0	5.54698	4.87017	11.5633	1.6268	0	0	0	2.30261	12.4811	33.5875	0	0	0	0	0	0	0	0	0	0	0	0	0	0	0	0	0	0	0	0	0	0	0	0	0	0	0	0	0	0	0	0	0	0	0	0	0
LOCMI01059	19.8563	11.2767	13.3289	4.82964	9.26183	7.8181	12.4496	10.7868	7.67579	24.8984	3.33234	0	12.6456	6.80942	38.7762	23.1418	41.8946	22.9676	23.8142	22.1343	39.0362	46.6121	18.2598	16.4995	16.5425	23.1442	20.3677	17.4676	23.0547	15.2859	20.9973	20.2684	19.8855	25.0541	22.5388	13.2163	30.1311	25.3089	25.3061	32.6356	29.1263	24.4925	38.6216	36.7825	34.1679	39.6883	34.082	22.2243	26.9806
LOCMI01060	0	2.81919	0	0	2.31546	0	0	0	1.77134	0	0	0	0	0	0.524003	1.71421	3.1859	4.66721	4.87761	6.58047	1.24206	2.60564	2.38782	2.37974	8.27126	11.0495	6.65068	10.1556	13.1452	12.4198	7.26829	9.52371	6.88345	3.57916	8.35708	6.84702	8.56184	11.4391	10.5301	8.00875	6.63909	11.9789	9.16916	10.1369	7.52507	7.44155	8.62315	8.26635	27.1982
LOCMI01061	0	0	13.8674	3.91353	13.5507	6.10048	0	8.41698	82.2396	12.9522	15.6014	9.4465	0	0	0	2.0064	27.5942	21.5635	54.7394	21.706	1.86914	0	0	0	0.403381	0	0	0.950931	0.236706	0	0.315082	0.571644	1.3428	3.72377	1.77847	0	0	0	0	0	0	0	0	0	0.476095	4.64533	2.88371	0.317226	0
LOCMI01062	0	12.3041	0.861819	5.83712	12.1267	0	0	9.4156	0.515389	3.21975	55.266	108.021	0	0	0	0	1.80759	0	8.51514	2.87199	0.309763	0.126356	3.43294	7.20106	0.752065	0.260672	0.907071	0	0.353053	0	0	1.06578	0	0	0.442106	0	0.143721	0.499247	0	0.349534	0.18694	0	0	0.252809	0.177527	0.433039	0	0.118288	0
LOCMI01063	57.6482	14.3235	23.9416	10.1241	24.5978	34.9068	65.7173	31.5542	15.2721	17.0373	23.0873	18.6388	4.3806	4.19355	4.35651	8.7094	13.5379	18.8908	6.62613	6.90775	52.1235	23.0671	31.0108	22.6427	6.60603	9.37953	7.4876	9.75664	8.7804	10.3698	8.33059	11.1663	7.06523	11.021	9.35757	8.60501	9.81038	8.05736	5.33433	9.61768	7.71568	18.1793	6.8018	6.15358	7.04535	6.3014	9.10374	12.3931	8.44194
LOCMI01064	6.75336	4.59232	9.46428	17.3638	6.67314	15.0211	6.90851	4.05489	9.24815	12.3639	9.60379	9.10174	19.5097	14.6474	16.2179	13.1026	19.621	23.8237	22.3981	23.3126	23.412	23.4897	18.7618	18.5077	10.2563	9.76665	8.43774	9.97668	9.83222	15.2333	12.0084	12.3008	7.09187	9.36833	8.98034	14.1863	9.90308	8.95851	8.51264	8.68053	6.73575	13.3214	8.04253	7.14939	9.40374	8.95159	9.44165	13.5674	20.1211
LOCMI01065	6.79469	20.2588	14.1899	13.7934	41.5975	49.9388	14.9106	4.30636	11.3146	9.94005	31.9285	25.7765	26.5043	32.6219	16.9448	4.10612	11.8286	16.0339	17.5254	17.1955	17.851	18.2042	22.8786	15.9609	16.5105	11.4453	16.6774	21.6503	15.5015	18.8797	12.8964	12.2837	15.1143	14.7652	12.1322	19.0709	17.1562	17.8104	14.0355	18.2246	15.6464	17.9335	25.2911	18.7314	14.3714	17.8251	18.1965	16.7171	28.9263
LOCMI01066	36.5215	3.29973	2.88905	6.08771	10.8406	3.05024	35.3884	0	6.2198	7.55544	19.5018	9.4465	0.92507	0.664177	2.45329	8.0256	1.86448	2.01259	3.02242	4.20117	3.11523	3.38865	0.493206	0.371384	0.806761	1.22338	0	0.475465	0.710117	0.698887	5.0413	0.285822	0.895197	0.465472	1.48206	1.67738	1.1563	1.50625	0.993947	1.17173	0	1.50222	1.62607	2.37296	1.42828	2.613	1.44186	1.11029	2.29207
LOCMI01067	13.8034	22.8643	34.0317	31.9382	18.7789	16.9084	5.76967	8.74835	35.436	38.1426	16.2156	21.8187	96.149	94.3445	168.291	128.599	78.9363	71.0226	112.16	122.992	58.7135	60.5795	60.9453	80.9324	68.6192	58.4912	56.804	60.62	68.2309	76.9017	52.3978	53.8696	53.9656	75.1499	61.2055	90.2701	44.2003	51.2573	55.0975	48.3898	43.5968	86.6556	36.506	47.4485	46.02	60.7551	61.7766	63.3053	88.5865
LOCMI01068	10.9223	16.2828	14.7315	16.8082	46.8069	27.5947	10.2722	10.3836	13.0726	23.9676	9.6233	7.76908	97.3831	128.366	84.2371	76.7308	0	0	0	0	57.3901	47.2384	0	0	17.417	13.6548	14.8047	15.6415	16.5473	11.1508	11.4018	14.1041	17.3016	15.6955	19.2584	12.7223	15.2156	14.0396	12.9157	10.4076	10.1017	13.7961	13.1058	12.8247	13.3129	12.6553	15.6134	15.2624	NA
LOCMI01069	1.60534	3.19095	1.3969	0.630751	0	1.47484	0	0	1.00246	0.521883	0	0	0	0	0	0	1.26211	1.80723	1.29901	2.03133	0.301253	0	0.0794911	0.17957	2.53553	0.591526	1.29382	2.52885	1.71677	6.08262	0.914083	1.1056	1.94779	0.450126	1.4332	2.97381	1.86363	1.8612	1.44177	3.28601	0.606014	2.60275	1.88696	1.96691	1.9567	0.982666	2.20768	2.99099	4.92557
LOCMI01070	16.1421	12.8343	3.93294	6.34236	3.95291	0	25.3021	14.3228	5.37599	4.7229	20.8593	18.3711	2.24879	2.90623	0	0	21.5744	9.92478	11.1026	9.53193	5.55349	11.615	5.35533	7.22249	6.37386	6.45776	4.96734	13.8699	5.98434	4.00952	10.7232	3.89097	6.52851	9.50488	4.61158	4.0776	3.56046	6.75363	4.9291	1.93692	4.63115	4.9908	4.90158	6.26296	10.532	9.88095	7.59431	4.31848	12.7534
LOCMI01071	0	0	1.65089	0.993911	0	0	0	4.8097	0.394908	0.616771	0	0	2.11445	14.8017	0	0	0	0.0821467	0	0	0	0	0	0	0	0	0	0	0	0	5.58144	4.08317	3.58079	1.86189	0.338756	27.5835	0	1.53016	0.454376	0.133912	0	0	39.3974	19.1774	9.11381	1.32724	5.35547	2.53781	0
LOCMI01073	43.9676	31.0111	24.93	22.8479	10.4196	13.0302	18.6744	19.7758	28.9318	4.14973	24.9926	21.5221	71.5268	54.4754	13.1001	11.9994	18.1596	20.634	20.6581	17.3485	19.873	17.8052	26.9683	25.3839	22.8321	21.875	18.6011	27.0138	24.5714	16.2413	19.1129	14.774	22.18	20.8784	19.2466	16.3214	19.6758	24.165	23.3529	19.0208	23.3439	17.487	25.2846	19.5497	19.3211	18.8519	23.8163	15.9229	27.1982
LOCMI01074	0	0	2.1896	2.01398	0	0	0.876493	3.54399	1.16394	1.81785	3.28451	5.3033	0	0	0	0	0.0785043	0	0	0	0	0	0.0692219	0	0	0	0.20485	0	0.0996656	0	0	0	0	0	0.124805	0	0.324575	0.0704679	0.167402	0.888051	0.316635	0	0.54773	0	0.10023	0.366737	0.708281	0	0
LOCMI01075	3.92177	0	2.04754	2.56816	1.60062	1.80149	8.6061	2.48555	2.44896	1.9124	2.30356	0	3.82445	9.80664	6.15791	7.10993	5.50584	6.87717	9.12361	11.5791	9.07668	9.80662	13.9819	19.5213	5.12212	5.16096	6.17782	7.86273	3.91438	5.69616	4.46612	5.73946	5.28707	6.32292	6.65235	6.82458	4.7804	6.62256	3.9918	4.84422	4.44139	7.83708	6.91463	6.20655	8.4355	4.97269	7.94796	7.8689	2.70741
LOCMI01076	9.93781	94.8167	1.3836	0.52062	150.883	18.26	8.72319	62.9842	2.89599	0	11.6745	7.54006	3.3227	1.98801	42.5904	67.2622	7.14335	9.72461	8.04151	6.70663	3.97845	3.95573	1.6731	3.44604	3.62219	1.25548	2.47562	1.85011	3.82594	1.58985	8.11067	1.71104	54.3939	1.39325	4.96842	10.7109	3.34566	2.30435	1.78505	1.82376	3.4514	2.24822	2.92029	3.24696	1.28254	11.8187	4.1719	9.78005	3.81145
LOCMI01077	44.7039	339.566	9.72489	1.88191	168.117	38.1364	44.045	350.109	6.64654	0	9.3779	0	0	0	0	0	0	0	0	0	0.099869	0.162952	7.43133	3.39319	0.678914	0	0	0	0	0	4.84847	0	154.757	0	0.142537	13.7123	0	0.0804797	0.0955927	0.338074	0	0	0.938324	0	1.48812	10.1918	0.115559	3.35601	0
LOCMI01078	1884.86	1770.59	4570.68	832.51	514.794	55.6483	880.191	3057.62	2741.16	1802.35	565.076	138.549	0	0	0	0	0.60027	43.66	1.44159	0	232.239	282.018	964.551	540.245	0	0	0	0	0.254026	0	0	0.306736	0	0	0	0	0	0	0	0	0	0	0	0	0	0	0	0	0
LOCMI01079	156.211	192.626	356.938	257.63	306.97	305.628	183.187	190.674	304.681	1503.74	190.306	219.483	840.659	1101.24	464.375	533.186	817.77	857.234	270.362	312.661	427.225	434.902	181.773	244.951	363.761	369.873	348.021	336.592	355.143	264.154	399.162	395.963	402.076	549.533	447.047	499.662	215.598	235.499	206.284	255.025	222.118	253.811	224.701	307.176	264.237	371.856	406.613	330.706	216.125
LOCMI01080	21.8632	590.629	1.7295	0.26031	1271.96	31.0419	3.73851	526.548	0.413713	0	0	0	3.3227	0.397602	0.367158	2.40222	0	0	0	0	0	0	2.36202	3.22371	12.1947	0	0.436875	0	20.6884	0	71.4871	0	1241.41	0	28.391	36.5954	0	2.40454	0.714019	0.982025	0	0	2.14155	0	4.41764	123.575	0.431576	20.7945	0
LOCMI01081	0	6.26711	0	0	10.2946	1.93109	0	0	0.437524	0	0	0	0	0	0	0	0	0	0	0	0	0	0	0	0	0	0	0	0	0	0.398952	0	5.66743	0	0.187656	0	0	0	0	0	0	0	0	0	0	1.28666	0	0.100417	0
LOCMI01082	0	0	0	0.394491	0	0	0	0	0	0	0	0	0	0	0	0	0	0	0.152333	0	0	0.076856	2.0135	0.168463	0.0914884	0	0.110345	0.107838	0.214743	0.190212	0	0.259303	0	0.211142	0.134455	0	0	0	0	0	0	0.283925	0	0.15377	0	0.263395	0	0.287793	0
LOCMI01083	0	0	0	0	0	107.648	0.318033	0	0	0	0	0	0	0	0	0	0	0	0	0	0.0317292	0	0	0.0567392	0	0.0267008	0	0	0	0	0	0	0	0	0	0	0	0	0	0	0	0	0	0	0	0	0	0	0
LOCMI01084	0	0	1.02722	0	0	0	0	0	0.614302	0	0	0	0	0	0	0	0	0	0	0	0	0	0	0	0	0	0	0	0	0	0	0	0	0	0	0	0	0	0	0	0	0	0	0	0	0	0	0	0
LOCMI01085	11.3465	0	2.46832	1.85755	2.31546	0	0	3.5956	2.36178	0	0	0	0	0	0	0	0	0	0	0	0	0.144758	0	0	9.82212	8.80971	7.06634	7.92135	10.3139	9.43429	8.07588	4.88395	8.41311	9.54443	9.11682	6.52855	12.3488	12.726	14.0967	11.4125	14.349	14.3318	8.8913	12.1643	5.89803	11.1623	9.4444	4.20093	0
LOCMI01086	5.96269	0	5.1885	2.73326	4.86719	2.73899	1.86926	0	2.48228	4.84605	0	0	5.81472	5.96404	3.85516	1.80167	9.87792	9.55249	4.22179	10.0599	12.6813	12.9322	9.44808	7.83695	10.8666	13.3395	13.1062	10.0333	14.241	8.15843	11.8831	16.426	15.2732	9.19544	17.5669	12.7191	12.1136	12.9244	15.5299	13.2573	14.6309	7.41912	15.7696	17.351	10.9016	14.3389	11.8683	11.3942	1.14344
LOCMI01087	0	0	0	1.31196	12.2653	9.20302	0	0	0.695038	2.17103	9.8066	4.75024	1.39553	3.67385	0	0	0	0	0	0	0	0	0	0	0	0	0	0	0	0	0	0	0	0	0	0	0	0	0	0	0	0	0	0	0	0	0	0	0
LOCMI01088	180.939	190.145	165.447	157.336	112.588	137.617	223.172	127.835	158.677	267.109	151.579	111.12	54.5462	97.9071	30.4108	26.4397	28.6505	19.3291	13.5012	11.5728	35.0677	18.543	12.7049	14.6819	12.6133	11.7104	14.561	1.91152	8.24745	4.43314	8.72632	9.9588	10.5969	3.53475	13.6379	7.7426	9.46951	10.0179	9.59033	14.6556	11.6453	1.6776	6.53731	6.96572	6.27382	8.0409	5.7967	5.38479	11.7176
LOCMI01089	613.867	691.263	501.533	934.896	830.341	814.423	510.375	437.418	464.579	577.25	738.262	476.738	2470.82	2703.54	2336.32	2014.26	794.596	751.349	965.189	748.503	685.734	751.432	493.03	635.171	358.492	313.648	370.181	376.678	355.205	378.326	383.705	293.642	300.894	362.364	315.03	422.315	336.643	341.117	419.476	344.927	329.928	409.655	232.369	294.987	378.689	362.385	347.07	324.714	861.013
LOCMI01091	3.73212	3.1793	10.2994	8.37933	12.6209	28.8994	4.01139	2.02745	3.9952	7.79967	15.032	13.147	3.41668	1.7065	2.26526	3.38306	8.17375	9.02624	6.63315	6.4653	9.33811	7.48224	7.8145	5.36744	6.89869	3.33975	4.21887	4.92471	3.49703	4.98301	6.32463	3.58008	3.4501	3.58787	2.47515	3.86082	4.20881	4.75697	2.68148	2.52137	3.30079	4.78444	2.35009	2.23192	2.71409	2.42439	2.6627	3.76966	6.74794
LOCMI01092	0	0	0	0.411458	0	0	3.93951	3.98222	0.653934	0	0	2.97954	0	0	0	0	2.11708	1.49631	0.635539	1.3251	0.393033	0.160323	0	0	3.62609	5.12656	2.53199	2.24951	2.46378	10.7133	6.26098	7.3023	3.81181	3.08312	1.40238	6.17242	4.01181	6.17617	2.06912	5.10019	3.79508	7.34418	7.07779	11.8684	3.37874	5.21975	4.77518	6.90393	8.43437
LOCMI01093	0	3.19095	100.577	73.1672	94.3485	2.94968	2.01304	97.6739	159.057	760.905	132.012	359.313	0	1.28456	34.993	79.5505	57.3357	0	258.504	225.817	0	0	1935.29	0.71828	32.962	5.07022	4.23433	5.28759	7.09597	0.405508	57.8919	1.6584	0	101.729	181.156	0	42.4908	4.85532	0.576708	35.3529	91.3869	18.4008	512.624	392.726	12.4308	339.441	49.2661	129.456	14.5304
LOCMI01094	8.34776	0	2.17917	3.55323	3.40703	11.5038	2.61696	0	2.172	0.678448	7.35495	3.95853	2.32589	3.75734	2.3131	3.7835	5.74259	4.60843	3.37743	3.74104	6.13552	8.41354	3.10015	3.50162	3.67653	3.95477	1.98778	2.54034	1.93422	3.42654	3.56492	3.05421	2.25078	2.92582	1.86316	3.39735	4.23976	4.41834	4.49832	2.79877	2.20589	2.04588	0.613262	1.91774	2.39408	1.45996	3.02103	1.49549	8.32421
LOCMI01095	0.697307	0	0.121354	0.182652	0	0	0	0	0.290291	0	0	0	0.194287	0	0	0	0.0391584	0	0	0	0	0	0.103585	0.0389997	0.211799	0.0734113	0	0	0.298283	0.176139	0.330873	0.180088	0.282019	0.0977602	0	0.156573	0.3238	0.246049	0.334004	0	0.263233	0.341794	0.0683028	0.21359	0	0.121954	0.151412	0.0999375	0.213951
LOCMI01096	9.39962	21.0192	20.448	25.7498	8.31206	26.6262	20.1358	20.8506	19.2393	19.353	13.8029	26.0011	1.96422	2.03705	6.5114	8.75716	10.689	8.91986	12.5182	10.9028	27.6345	25.7828	18.6175	15.2456	6.51898	8.37017	7.63301	7.57176	5.41694	8.90378	9.66363	11.5984	3.90719	12.9583	6.43364	10.2451	3.77373	4.73816	5.06513	3.42787	3.66663	4.63688	5.29411	6.6381	10.2775	7.74014	8.56095	13.6212	0.060084
LOCMI01097	0	5.92605	9.3393	15.6186	4.86719	0	0	0	6.2057	36.83	0	11.3101	48.1791	38.1698	22.0295	19.8183	48.2176	50.6024	104.942	84.252	53.3361	59.336	43.1069	57.0263	46.7263	29.5039	35.8237	21.3474	22.1054	49.9547	35.6492	32.3387	20.9001	32.602	26.0842	44.517	23.535	21.6408	32.8449	26.9355	15.7564	35.0722	27.4508	24.3522	31.2085	23.9851	20.7157	33.3281	50.7685
LOCMI01098	0	0	3.42241	1.47175	6.87958	5.16195	0	0	4.09338	3.65318	0	0	0	2.24798	0	0	0	0.486561	0	0.592473	0.527193	0.71683	0	0.314248	0.511983	0.295763	0	0	0	0.354819	5.33215	3.62774	0	4.72633	1.00324	36.1137	0.163068	1.27452	0.504619	0.198293	0	0.317777	3.85254	1.14736	7.25129	0.737	6.91352	7.78423	0.215494
LOCMI01099	48.1224	618.331	290.129	100.391	690.224	432.632	4.31028	161.21	54.3765	159.794	193.825	254.277	0	0	1.26994	2.07722	17.5656	0.297661	118.906	107.286	2.58014	0	59.2312	0.576737	60.5545	119.6	281.311	74.0831	21.8103	0.578842	1.95721	1.47955	0.926792	5.3009	4.6031	0	1.39663	1.90595	2.67547	2.18356	0.77855	1.16643	0.336693	0	8.87217	2.40464	1.74154	1.14948	36.6491
LOCMI01100	4.0161	111.76	0.698932	0.262994	93.4299	11.9913	0	100.541	0.835957	0.652802	3.53846	0.952224	0.559492	0.200851	0	0	0.0563828	0.0434728	0	0	0	0.0512373	0.596593	0.168463	0.54893	0	0	0.143783	1.57478	0.0845389	11.2433	0.172868	79.5894	0	1.972	13.0757	0.116557	1.26527	0.300575	2.05517	0	0	1.18016	0.307541	1.51172	68.5705	0.218013	4.12503	0
LOCMI01101	3.81924	1.89788	1.66168	0.750306	10.9114	2.63158	13.1703	4.84114	6.55857	0.931203	1.12167	1.81109	22.8789	20.8196	4.05674	2.88502	0.750665	1.19891	32.3533	47.421	0.955609	2.09521	1.51293	3.4177	0.754032	2.06067	2.58841	1.70919	3.13132	0.643158	1.99346	0.328789	9.91152	0.937028	4.34737	5.30621	3.49157	2.35837	1.88655	4.91975	2.59517	1.58404	2.8993	3.89954	3.90211	3.0058	2.00415	2.28071	0.952115
LOCMI01102	1.78153	0	1.24018	3.73323	7.2711	13.0937	2.23399	0	1.11249	5.21246	20.9287	18.5858	4.96379	16.3938	6.58198	54.9069	2.0009	1.31134	1.44159	2.06643	3.45461	3.54569	2.02896	3.7863	2.59738	0.750228	2.74112	1.53077	0.762077	1.65005	1.01441	2.76062	3.36245	2.74742	2.2267	3.10019	1.1375	1.16745	0.106668	1.25747	1.07604	1.67931	1.39604	1.81899	1.53279	0.778943	0.644733	1.70219	1.91316
LOCMI01103	0	0	4.77439	8.08428	2.23936	1.26019	0.860033	1.73872	4.28281	1.33778	12.8913	5.2037	1.91094	1.64641	0.760173	0.828936	0	0.118785	0	0	0.343212	0.140001	4.48285	7.74849	2.49982	7.43712	7.83913	3.63407	4.98749	0.750729	1.43192	1.65321	2.58893	2.11538	4.16368	1.386	6.13073	2.4892	3.28516	5.42188	8.80285	2.01706	11.2863	6.16237	8.75299	6.83714	5.46055	1.76932	1.36783
LOCMI01104	0	0.691372	2.78449	3.09769	0.567838	2.55639	1.30848	0.881778	2.46159	3.84454	2.45165	1.31951	3.29501	4.59231	3.98367	5.04467	3.90652	5.4518	5.98087	5.72159	6.91878	7.63253	4.54689	4.66882	3.54975	4.54067	3.77169	2.59015	2.77735	2.72366	3.69696	4.07229	3.46995	3.02335	4.03684	3.39735	2.62461	2.31437	2.08256	2.74967	3.25632	2.3344	4.29283	4.6878	2.39408	3.40658	3.22244	2.39279	6.29652
LOCMI01105	21.5096	3.5629	11.854	8.4513	16.0946	3.29351	19.1054	4.54413	10.0738	11.6543	6.31714	5.09995	21.9747	34.0645	26.4895	22.7474	21.9436	29.725	13.0539	15.3098	39.9157	32.9302	13.8461	15.8396	13.3932	8.96361	16.285	8.72756	13.1626	9.13097	9.69601	8.02406	10.1492	9.80061	8.16132	7.74771	9.8841	10.3908	11.0542	10.1215	14.7511	13.3817	5.96958	8.05267	8.09653	9.40466	13.6225	9.76199	24.1987
LOCMI01106	6.54116	8.66795	3.41512	15.706	0	0	12.3036	5.52757	4.5385	2.8353	5.12285	2.06789	0	0	0	0	32.9372	10.9513	0	0	1.90943	9.90295	5.39828	3.53646	6.62267	8.03416	5.7511	14.9878	7.46153	0.917941	10.346	4.12949	2.64551	14.0614	4.47714	2.8151	0.88592	7.03417	6.13577	5.38648	5.59704	1.06874	0.427148	4.22984	10.7867	11.8213	5.68135	2.60409	7.52619
LOCMI01107	0	3.02475	2.6483	7.972	0	2.79606	1.9082	0	9.50248	0	7.15065	2.88643	0.847981	4.2618	84.3317	148.975	7.34914	3.95331	7.38814	4.49292	3.99788	2.79564	8.74071	12.5961	0	1.60205	4.45976	0.217922	0	0	0.866474	4.45406	0.820597	1.70673	0	0	0	9.66511	0.182224	1.07409	0.919122	0.114753	0.596227	0.932233	4.58241	1.86297	2.20284	0.29079	0.933805
LOCMI01108	0	6.3819	0	0	10.4832	0	0	16.279	0	0	3.77177	0	0	0	0	0	0	0	0	0	0	0	0.794911	0.17957	0	0	0.23524	0	0.228902	0	0.914083	0	17.7465	0	0.28664	10.8138	0.186363	0	0	0	0	0	0.314493	0	0.2302	1.40381	0	5.21505	0
LOCMI01109	7.12614	9.44313	2.48036	2.79992	11.6338	10.9114	0	3.01095	0	3.08887	8.37149	4.50565	0	0	0	0	0	0.10285	0.720794	0.500952	1.78303	1.8183	1.64669	2.92276	0.144299	0	0	0	0	0.400013	0	0	0	0	0	0	0	0	0.42667	0	0	0.0895632	0	0	0.17031	0	0	0	0
LOCMI01110	358.228	181.801	149.005	97.4941	253.009	65.3547	450.799	302.718	84.0845	263.474	199.969	137.344	99.811	118.928	222.929	213.411	0	0	8.73728	8.57282	98.6905	129.004	9.43525	17.4776	3.08674	2.27352	4.09523	4.36601	5.07168	1.6044	3.37548	0.656148	6.50769	2.49331	4.99003	1.14094	2.06458	2.17715	1.52117	2.33124	2.68543	0.957937	1.99088	2.07523	2.55021	1.77734	4.78111	0.606867	0
LOCMI01111	4.89673	1.62221	15.6235	10.6887	1.33236	16.4952	3.07017	4.13795	12.9106	5.83692	23.0099	9.28818	12.7339	11.7548	11.4578	6.90471	20.7155	21.5555	25.0949	23.0634	21.5432	25.7386	10.5879	12.8719	8.03155	6.8736	8.49099	8.29807	4.88751	6.39071	7.12542	7.58786	8.36184	10.7553	5.53743	11.9113	6.15831	6.00631	4.3978	9.33198	6.03847	7.56984	7.35457	10.9993	7.37282	11.7042	9.215	10.7609	14.0227
LOCMI01112	17.4721	16.4	8.61532	9.78887	21.393	13.3765	14.6063	14.7647	7.8798	13.8845	9.12242	11.9677	61.3927	61.1661	43.7516	47.2204	10.9019	12.0202	21.8944	27.2262	16.1509	21.3992	7.88256	10.8577	7.07591	7.35772	7.32527	8.4794	7.95835	7.19226	8.10628	7.18639	10.3379	9.38985	7.97259	10.0803	9.80356	9.49233	11.5655	7.46796	12.0188	6.00222	8.7473	7.73041	12.388	9.84625	7.939	5.51825	14.6679
LOCMI01113	4.91045	19.5211	13.6732	33.2814	13.0269	1.12782	3.07877	17.1169	23.2531	13.968	85.0867	40.7496	4.10451	3.19251	0.680323	0.741863	54.8751	24.7165	23.2199	24.2067	26.6461	35.3957	8.51022	17.6454	16.3318	15.7028	19.9677	22.3269	14.1785	1.96393	12.3491	10.0398	9.59892	8.94957	13.3709	2.82538	10.3322	6.06438	14.4064	10.4846	16.4052	3.24008	12.7462	11.4061	18.8357	14.4923	16.2603	3.6361	15.3489
LOCMI01114	0	0	0	0	0	0	0	0	0	0	0	0	0	0	0	0	0	0	0	0	0.104434	0	0	0	0	0.0878838	0	0	0	0.070288	0	0	0.225078	0	0	0	0.193818	0	0	0	0	0.1259	0	0.340931	0	0.145996	0	0.0797596	0.128065
LOCMI01115	2.35622	0	0	0.92578	0	0	0	0	0.490451	0	0	2.23466	0	0.471351	0	0	0.132318	0.306063	0	0	0	0	0	0	4.58032	2.85268	2.76218	1.01228	2.35179	1.38876	4.91934	3.24546	3.49415	2.64268	3.99678	0.925863	2.0515	3.80072	3.52691	1.16417	2.84631	1.15493	3.46196	5.29268	2.87193	3.29669	5.45735	0.450256	4.69915
LOCMI01116	161.069	126.574	78.2266	63.2854	155.937	268.421	173.793	94.9607	49.1205	196.054	96.8088	110.128	587.585	651.915	243.567	160.718	13.4625	15.57	127.303	142.983	394.575	402.763	181.77	174.722	170.889	155.571	186.075	120.963	199.755	107.077	209.731	198.639	230.272	225.813	222.719	177.467	204.813	165.216	160.805	182.694	203.338	119.767	249.131	201.936	196.322	185.396	213.912	137.432	0.287325
LOCMI01117	16.2318	107.547	486.816	292.661	260.575	19.8831	30.5312	198.89	510.178	2743.94	476.71	867.212	0	0	0	0	0	0	1.09454	3.42317	0	0	4.82246	3.63131	4.27285	4.84175	8.32489	1.54967	1.15723	0.683356	2.05386	0.931569	7.2942	9.10256	3.38129	3.64467	3.76867	1.09095	2.26767	1.52759	0.408498	0	3.17988	1.10487	3.10343	0	0.391616	1.03392	0
LOCMI01118	1.4831	1.47399	2.32297	5.43876	29.0549	0	1.85977	7.51973	2.46968	0.964291	20.9075	15.4724	0.413229	0	0.273971	1.34439	0.0832862	0.128432	0	0	0.0927717	0.151371	0.734385	2.7373	0.540571	1.09297	0.76065	2.2301	0.211473	0.749263	0.281494	1.27677	2.99914	1.03963	0.132407	0.749284	2.92694	1.12141	4.17357	3.87327	4.14305	2.34865	2.32438	3.02858	6.69916	4.40953	3.97182	1.20449	2.27526
LOCMI01119	6.54116	1.08349	3.41512	7.71023	2.66969	1.00157	0.683534	0	2.49617	2.48089	2.56143	11.3734	24.3003	19.1917	0.201389	0	0	0	0.220541	0.459829	0	0.111269	0.755759	2.19504	34.7028	23.2417	19.8093	27.0093	18.7316	3.39638	11.6909	6.6635	10.1411	11.1574	9.24627	2.38671	9.1756	11.1558	17.0366	21.469	24.5282	3.53507	6.19364	4.78639	8.59813	10.4867	10.6525	3.02075	4.85021
LOCMI01120	0	1.73878	1.2179	1.14568	0	0	1.09693	2.21765	0.364167	3.41255	0	1.65927	0	0	0.646374	1.05727	0.982478	1.43929	0.353923	1.47586	1.53212	0.803537	0.433155	0.489248	0.5314	0.644657	0.25637	0.375817	0.249462	0.515586	0.166031	0.451839	0.47172	0.245278	0.156193	0.491048	0	0.352761	0	0.123488	0	0.263863	0.171371	0.178632	0	0.45897	0.25326	0.585063	1.2078
LOCMI01121	16.0094	497.22	0.696538	0	1169.59	25.739	7.52823	867.525	0.833094	0	0	0	0	0	0.739346	0	0	0	0	0	0	0	0	0	7.05087	0	0.293245	0	8.84566	0	55.8342	0	2153.97	0	7.14636	1.34803	0	2.62276	0.479273	0.565001	0	0	0.39204	0	4.87834	21.6994	0	14.7228	0
LOCMI01122	22.6085	3.45686	18.4624	12.0719	14.196	6.39098	21.808	6.61334	21.358	11.8728	2.04304	9.89633	19.3824	17.3951	29.5562	20.494	12.4032	13.1024	7.56405	6.96861	12.9455	11.6263	12.2284	10.5048	11.8325	12.8164	14.3987	17.3092	13.8867	7.24845	11.3879	10.031	16.4119	11.4595	11.4895	6.15038	20.9969	15.6044	15.515	17.5537	16.1503	9.31137	13.117	12.0746	13.342	12.7747	11.7065	6.14814	25.2127
LOCMI01123	287.134	63.4155	85.0377	64.8756	64.4203	32.3957	141.075	85.1372	81.0878	66.597	23.6711	41.4053	313.46	348.334	93.9862	76.1049	50.8252	66.3066	157.104	224.159	32.9809	29.0489	31.1797	52.8731	81.3994	96.4323	109.987	64.084	150.839	99.3929	221.021	329.438	141.029	475.766	231.91	167.498	144.249	163.699	119.036	187.38	153.905	129.41	254.938	341.519	224.29	350.789	232.984	355.927	102.268
LOCMI01125	2.16423	2.15094	4.89641	1.1338	15.8995	3.97661	4.07082	5.48662	3.15342	4.22145	10.1698	4.10514	0.603008	2.16472	1.59918	5.88544	3.28148	6.84069	1.31345	1.36927	10.4241	5.52225	15.7534	5.44696	4.33858	5.46833	4.59851	1.54967	4.47462	5.28462	3.69696	8.1978	4.37652	10.9231	5.21684	5.22402	4.52241	4.47288	3.49869	7.63797	1.79739	4.81452	4.23984	5.96629	3.10343	5.10986	3.28957	11.6833	4.48227
LOCMI01126	3.69837	0	0	1.45312	3.01889	3.39774	2.31882	0	0.769821	2.40462	0	0	0	0	0	0	0	0	0	0	0	0	0	0	0	0	0	0	0	0	0	0	0	0	0	0	0	0	0	0	0	0.139446	0	0	0	0	0	0	0
LOCMI01127	10.9689	8.91941	12.1478	15.4107	17.0933	19.2384	6.87733	8.84788	14.3218	17.1812	11.7144	13.2401	23.0604	25.3339	16.3943	17.4755	24.3591	25.9488	20.6767	25.3408	19.0869	15.3681	19.2569	16.2293	8.96524	8.97585	8.6212	9.35353	10.3084	12.5103	9.27394	10.0438	8.60366	8.24822	11.3952	13.7141	8.79786	9.34938	7.46308	8.09416	10.766	11.505	11.2327	10.385	11.2963	10.5511	12.5584	11.9095	21.3405
LOCMI01128	0	11.5381	7.40822	0.506829	6.31767	8.88812	0	2.45263	5.2358	1.25805	0	0	1.61734	3.48363	0	0	0	0	0	0	0	0	0	0	0	0	0.141767	0	0	0	9.54843	2.66515	2.08682	2.98395	0.345486	15.5321	0	0.97535	0.347552	0	0	0	11.7508	4.34631	9.29488	0.676803	8.54292	3.69747	0
LOCMI01130	6.67821	13.2743	4.06778	6.99714	4.08844	3.06767	12.5614	8.46507	4.86527	4.34207	9.8066	15.8341	3.25625	3.00587	6.78509	4.5402	5.8129	6	3.03969	2.81678	2.40199	3.32281	5.53894	5.22908	9.73645	6.23975	4.03672	9.32456	7.97496	6.60707	6.1792	4.74301	7.42757	5.38351	5.21684	4.02996	6.10525	5.89112	7.09735	7.65979	6.80675	8.12057	3.92488	7.67095	7.06253	6.86182	4.10861	2.63207	17.0326
LOCMI01131	0	18.3782	21.8836	6.78124	21.1322	20.3864	4.63765	32.8155	31.5627	38.474	26.0682	31.568	0	0	0	0	0	0	4.86308	10.1395	3.00745	5.66205	12.6361	0.206847	0	0.389359	0.541946	0	0.527344	0	0	0	0	0	0	0	0	0	0.221436	0	0	0.139446	0	0	0	0.323409	0	0	0.283688
LOCMI01132	1.41831	4.22878	6.66445	14.4889	5.78864	6.51508	5.33554	5.3934	10.0376	7.83838	1.66617	4.0354	10.2746	8.51178	9.95605	6.42828	12.664	14.7386	21.5188	22.583	16.3242	14.2587	15.7315	16.8961	5.34186	5.30076	6.75459	4.57001	5.56144	9.73284	7.13369	6.47124	3.82414	5.36874	4.68503	7.88203	4.8572	7.3639	4.84043	6.00656	5.78243	8.55633	5.41814	5.79252	6.91493	4.96103	3.90095	7.04673	14.687
LOCMI01133	0	2.36078	2.48036	0	0	0	0	3.01095	0.988876	0.772217	0	2.25282	0	0	0	0	1.60072	0.617102	2.88318	4.00762	0.445757	0.36366	0.588105	0.664263	0.288597	0.250076	0.348079	0.34017	0	1.10004	0.450848	1.02245	0	0.999061	0	1.06673	0.275757	0.957905	0.85334	0.167663	0.179341	0.895632	0.232674	0.242532	0.681241	1.66174	0.859644	2.38306	0.546618
LOCMI01134	654.036	2674.66	274.762	208.179	11263.8	2521.68	1971.36	6238.14	927.302	229.178	34458.5	7819.74	2024.7	8392.86	2519.86	24518.8	0	0	137.189	135.105	1443.81	948.909	316.291	334.463	422.876	346.678	763.381	230.701	171.418	45.2519	346.971	245.524	980.019	730.543	532.693	457.573	251.585	450.076	286.797	309.149	296.885	91.9707	777.699	407.241	3008.85	485.203	383.754	59.1612	0
LOCMI01135	0	0	0	0	0	0	0	0	0	0	0	0	0	0	0.79371	0	0	0	0	0	0	0	0	0	0	0	0	0	0	0	0	0	0	0	0	0	0	0.216585	0	0	0	0	0	0	0	0	0	0	0
LOCMI01136	0	0	1.41242	4.60604	0	12.4269	1.69618	3.42914	4.50488	4.39735	6.35613	0	3.7688	4.32945	8.99538	13.0788	5.31721	5.85676	9.57722	9.41373	8.12268	9.66393	5.35829	5.44696	5.25889	4.12973	2.37854	1.54967	4.62891	6.71966	2.82406	5.35652	4.37652	3.79273	3.13977	7.13747	2.51245	2.72737	3.72546	4.96468	3.26799	5.50814	3.44487	3.86704	2.52154	4.25822	2.93712	5.42809	6.84791
LOCMI01137	0	0	0	0	0	0	4.63765	0	0	0	0	0	0	0	0	0	0	0	0	0	0	0	0	0	0	0	0	0	0	0	0	0	3.98872	0	0	2.49129	0	0	0	0	0	0	0	0	0	0.970227	0	0.353365	0
LOCMI01138	15.2173	9.07426	5.82625	7.30766	11.5934	8.38817	15.9017	10.2874	6.33499	4.28741	10.726	10.5836	1.4133	2.23237	5.80952	6.74374	5.75398	7.33559	3.181	3.85107	6.15546	5.59127	12.4078	10.1563	6.96392	5.92758	2.89885	5.08484	3.90565	11.7452	6.73924	4.62873	4.51328	6.54246	7.06448	6.7768	4.35753	5.93203	2.49039	6.37293	5.36154	5.77589	4.96856	4.454	4.72789	5.23406	4.91967	7.75441	10.2719
LOCMI01139	6.24298	17.3729	18.5788	30.5798	14.2688	20.0742	7.82851	10.2874	16.1136	29.4284	8.0674	14.8022	66.273	63.4431	35.8662	29.2386	40.3524	35.519	31.4469	36.865	36.4349	38.5177	31.8406	23.9527	17.597	16.1684	16.2839	20.6523	16.1122	16.1114	17.2999	19.8854	19.6102	16.3671	18.0026	19.1345	13.7702	16.3013	19.4746	17.4058	15.6015	15.2298	16.0217	16.7643	20.8586	15.5043	18.7975	15.3895	40.5128
LOCMI01140	21.3784	18.8863	7.85446	3.11102	17.4506	15.276	11.9146	30.1095	4.44994	9.2666	19.5335	6.75847	7.28022	11.4044	6.58198	10.7661	8.0036	8.74228	1.44159	1.0019	8.46937	8.24296	0.705726	0.797116	1.58729	1.87557	1.91444	0.510256	1.52415	0.500016	1.57797	0.613472	2.24163	0.666041	1.9086	1.46676	1.37878	0.718429	1.13779	0.838314	0.717363	1.88083	1.62872	1.94026	0.17031	1.86946	1.37543	1.13479	1.63985
LOCMI01141	5.02931	4.99841	3.82927	3.89037	4.23359	3.60975	2.95622	2.39062	3.86029	2.91233	2.03095	2.83209	3.28427	2.67243	18.3488	31.6275	2.51539	2.98061	4.51475	4.04373	3.16561	2.55051	6.97298	6.92663	3.09338	3.64843	3.37397	2.7909	2.47631	7.08646	4.01216	3.68017	3.79267	3.63564	3.25527	5.91989	2.95574	2.66986	2.60661	2.89536	2.69359	3.17629	4.15659	4.73388	4.30457	3.72451	2.99178	6.76498	5.22007
LOCMI01142	0	0.882603	3.40012	2.79141	0.7249	0.81587	2.2272	2.25135	2.95761	4.33052	0	1.68448	4.45383	5.86252	8.53057	9.39167	3.5408	1.92258	4.40144	3.46479	3.99962	7.43237	3.03419	3.27811	3.2908	3.83323	0.715731	3.56093	2.21597	5.49592	6.40506	4.0519	3.83112	3.8596	3.88488	6.43079	2.31962	4.11841	2.23321	2.31925	2.61489	5.39094	6.2631	5.89376	5.15745	4.89242	6.29918	7.50929	4.90461
LOCMI01143	14.2523	3.54117	6.20089	8.86642	8.72532	0	29.0418	18.0657	9.64154	16.2166	0	3.37924	17.8696	12.83	17.7714	10.7661	0	0	0	0	5.79484	7.2732	0	0	7.57568	8.06495	10.4424	10.2051	6.85869	7.80026	8.11527	7.97514	5.28384	7.99249	5.40771	8.00049	7.03179	9.69879	10.0267	5.02988	5.11121	4.70207	5.23516	11.6415	5.87571	4.0505	5.67365	14.1282	0
LOCMI01144	2.21762	2.75499	9.35899	8.20496	5.88311	7.13074	1.73802	2.10824	5.88541	10.4535	6.51292	5.78381	2.47153	1.10906	2.45794	1.17262	8.37493	4.27288	10.0939	10.289	3.71069	3.39508	13.5889	10.3875	2.2228	3.99813	2.5997	2.46123	2.6087	1.98394	3.20941	2.76819	2.24224	1.86542	6.13746	1.89841	3.34675	3.32563	8.16583	3.99146	3.22303	2.17399	5.81067	5.26438	5.16748	4.70263	5.89876	2.30425	6.37894
LOCMI01145	0	0	0.44215	0	0	0	0	0	0	0	0	0	0	0	0	0	0	0.110005	0	0.803702	0	0	0	0	2.46939	3.20967	1.67532	2.91068	2.71697	6.52456	2.16995	3.06203	4.11012	0.712374	3.17547	3.42282	4.27663	3.20169	2.43387	3.22787	2.3018	3.44857	3.98176	2.33464	1.27511	2.22168	2.02278	2.30609	4.28738
LOCMI01146	33.2013	17.5986	8.47455	25.2205	9.03379	8.13398	54.1234	39.2792	12.4396	9.35435	33.8031	41.9844	9.2507	11.9552	121.846	101.658	33.4363	31.914	12.0897	13.5371	28.937	25.4149	25.9755	26.3682	10.6224	11.3017	18.3256	21.8714	15.307	18.4506	13.4435	17.9115	16.1135	12.7229	14.8206	9.1945	16.3166	18.2982	16.9634	15.9356	17.2126	14.3545	19.5129	19.8876	19.0438	13.936	15.0594	10.7857	34.4659
LOCMI01147	1.76007	0	0.306309	0.461031	0	0	0	2.23101	1.8318	0	2.06766	0	0	0	0	0.531817	1.77911	0.381042	0.356055	0	0	0	0.174306	0.393756	0.10692	0	0.257914	0	0.250965	0	0.167031	0	0.474562	0.493512	0.157134	0	0	0.0887216	0	0	0	0	0.172403	0.359415	0.504775	0	0	0.168168	0.405024
LOCMI01148	2.39485	0	1.25034	0.627305	0	0	0	0	0.498491	0	0	2.27129	34.6977	21.5585	11.9447	7.95982	0	0	0.726702	1.01012	0.149803	0	0.47434	0.535766	1.30933	0.630314	0.350932	0.171479	0.341477	0.201646	0.227272	0.206167	0	0	0.42761	0.672172	5.42133	3.50087	2.29423	4.05689	6.50919	1.44476	0.938324	0.978081	0.343413	0.628262	2.08006	0.800865	0.183699
LOCMI01149	0	0	0	2.23894	7.61145	47.1165	0	0	0	0	16.4313	8.84353	0	1.24357	0	0	0	0	0	0	0	0	0	0	0	0	0	0	0	0	0	0	0	0	0	0	0	0	0	0	0	0	0	0	0	0	0	0.0742443	0
LOCMI01150	34.5579	6.24465	0.546745	18.9271	20.5155	0	1.96975	19.9111	7.19327	0	0	0	0	0	4.64278	0.949265	7.58621	3.4007	1.27108	1.65637	1.96516	2.24453	2.17789	0.702833	0.57254	1.8191	7.59598	8.09825	1.34388	0	0	0.270455	0.423534	4.84491	0.560951	0	0	0.158363	0.940509	0	0	0	0	0	2.02724	0	0	0	2.16884
LOCMI01151	99.4963	244.858	99.2209	80.4612	177.902	414.965	169.324	168.158	120.974	180.21	146.569	116.83	151.811	208.832	156.665	123.594	344.466	282.211	310.222	294.597	253.395	315.932	274.88	283.978	144.964	147.395	156.444	130.385	138.717	85.9034	168.162	211.824	202.905	219.642	199.227	129.258	119.447	120.688	149.593	141.348	120.072	100.159	201.879	189.309	178.682	168.625	149.288	132.412	142.706
LOCMI01152	28.3618	40.2679	50.5339	43.4541	38.9525	52.9398	24.8389	43.3688	45.729	47.1255	42.8378	19.2132	17.4352	24.946	7.4846	8.84177	47.9581	40.0375	23.2231	22.8809	39.6215	51.8521	68.2575	63.2989	15.2601	14.2422	18.7681	22.1776	12.2606	15.1244	17.9863	20.8892	17.7219	31.4943	16.8402	27.8489	13.3791	12.7989	9.38017	13.6954	12.61	16.8554	15.1693	20.8223	15.8806	17.5184	15.2495	33.4646	10.9121
LOCMI01153	1.13245	22.5098	18.1316	94.3291	6.47072	2.08079	6.39024	35.8863	20.9791	33.8698	59.8659	28.9986	6.62608	6.34315	0.209195	0.342177	17.8701	9.61053	1.14545	0.955305	0.283349	1.04024	44.9722	37.432	44.8534	56.2133	50.945	54.1662	28.0964	22.5031	41.5908	34.9988	39.3887	19.3694	46.6079	22.9487	47.7877	34.3648	73.2285	41.0052	37.1924	24.9361	61.7857	51.916	62.5197	45.8501	41.7207	22.7222	109.798
LOCMI01154	2.16423	0	0	1.1338	7.06643	0	1.35694	0	0	0	5.08491	6.15772	1.80903	0	16.3916	5.88544	0.729217	0.374832	0.437816	0.456423	0.812268	0.883559	0.214332	0.242087	1.57767	1.13923	0.792847	0.774833	1.23438	0.0911141	0.410773	0.372627	0.875303	0.303419	0.193216	0.242978	0.753735	0	0	0	0.326799	0.163204	1.05996	0.441948	0.310343	0.189254	0.469939	0.310176	0.49803
LOCMI01155	0	0	0.500959	0	0	1.32227	0	0	0.599171	0	1.69079	0	0	0.287919	0	0	0	0	0	0	0	0	0.0712679	0	0.0874322	0	0	0	0.102611	0.181779	0	0	0.194033	0.201781	0.256987	0	0.083542	0	0.0861747	0	0	0.108535	0	0	0	0	0.208347	0.275033	0
LOCMI01156	57.6113	969.284	1000.47	275.404	1259.64	1051	5.1602	266.024	158.464	256.855	328.728	456.625	0	0	0	0	13.1721	0.890887	758.377	374.91	12.613	0	123.482	3.22214	148.24	165.711	210.451	82.5033	31.9786	0.69298	2.73367	3.18833	1.10954	3.46154	6.6129	0	0.716579	0.622301	0.492774	0	1.86413	3.25833	0	0.840323	4.72071	3.5985	2.38279	0.786363	10.7322
LOCMI01157	14.6086	12.4447	23.6077	18.8595	13.6281	19.1729	15.7017	23.808	26.4983	22.3888	9.8066	27.7097	23.8404	18.7867	8.86687	8.82817	0	0	6.75487	5.28147	16.84	19.8091	1.03338	1.63409	18.0023	15.16	20.3365	22.1159	14.1347	28.6424	20.9934	18.6846	14.3487	14.6291	13.4147	25.1873	14.6574	17.6733	13.495	17.5291	11.9748	27.3046	9.60777	12.3588	16.9082	13.8696	11.1778	22.5321	0
LOCMI01158	16.2318	13.1989	11.813	6.95738	16.8631	5.42265	22.2045	7.48176	11.6717	8.63479	32.9363	34.987	11.1008	2.9519	114.487	70.447	14.6672	12.5867	4.3284	4.97916	14.9531	10.7684	7.08755	4.62166	25.906	23.0695	25.8396	24.8299	26.6162	12.4868	24.9265	17.0223	33.4207	14.4813	24.8986	7.952	28.522	18.4469	26.4169	26.7676	35.8736	14.744	22.9818	25.0102	13.4365	16.5167	18.4771	7.04946	39.1632
LOCMI01159	8.23019	13.6327	20.2912	27.1272	30.2314	30.2447	9.46036	19.1259	12.2774	22.2964	48.3424	35.125	49.6845	49.9411	32.1806	29.8417	3.31229	3.38537	4.43982	2.60354	32.2619	30.4501	1.2226	0.460306	19.8319	18.1957	20.9044	22.1973	21.1235	12.7624	19.7865	22.4364	25.1496	15.3846	19.3489	20.02	25.558	16.1107	20.5322	20.913	24.648	11.5335	25.6629	19.7476	14.3588	16.793	22.835	11.4023	0.105218
LOCMI01160	2.73058	2.7138	0	8.58294	0	0	3.42406	17.3059	2.84186	0	28.8699	5.17939	0	0	9.07945	0	8.74038	11.1136	4.14288	3.45517	10.2482	13.7953	11.8984	12.5229	0	1.29362	4.40141	4.10589	0.778696	3.10384	2.85046	0.940275	2.94495	3.82818	0.975111	1.22624	2.37743	2.75286	2.61585	0.963669	2.68006	1.13251	2.94213	0.836396	7.83109	1.19389	3.55748	2.21762	3.77013
LOCMI01161	0	19.0411	0.416781	0.313652	23.4582	15.4012	0	18.2138	0	0	0	0	0	0	0	0	0	0	0	0	0	0	0	0	0	0	0	0	0	0	0	0	0	0	0	0	0	0	0	0	0	0	0	0	0	0	0	0	0
LOCMI01162	5.08125	0	1.7686	5.9894	45.6246	137.712	0	0	0.528834	9.91124	74.6155	65.0576	0	0.50824	0	0	0	0	0	0	0	0	0	0	0	0	0	0	0	0	0	0	0	0	0	0	0	0	0	0	0	0	0	0	0	0	0	0	0
LOCMI01163	10.5287	0	5.49701	13.7894	214.858	374.823	0	0	0.547891	15.4026	216.452	169.753	9.53405	25.8012	0.486237	0	0	0	0	0	0.164649	0	0	0	0.159899	0	0	0	0	0	0	0	0	0	0	0.44327	0.305568	0	0.315198	0	0	0	0	0.268752	0.188722	0	0	0.125747	0
LOCMI01164	0	0	0	0	0	0	0	0	0	0	0	0	1.3025	3.27306	0	0	0	0	0	0	0	0	0	0	0	0	0	0	0.166641	0	0	0.402438	0	0	0.208674	0.65604	0	0	0	0	0	0	0	0	0	0	0	0	0
LOCMI01165	0	0	0	0	0	0	0	0	0	0	0	0	2.9913	12.119	0	0	0	0	0	0	0	0	0	0.0428894	0	0	0	0	0	0	0.218324	1.12228	0.723676	0.215021	0.616163	2.15236	0	0	0	0	0	0	0	0	0	0	0	0.183175	0
LOCMI01166	66.1118	80.5423	27.465	21.2276	57.447	48.982	61.5081	54.0652	23.0834	66.5572	42.5907	42.4748	287.595	265.36	105.975	73.4606	19.7607	17.1753	11.6485	15.5167	82.3088	79.2301	8.2369	8.34935	74.8816	48.8333	72.5021	45.8113	91.3788	29.8981	57.4782	60.2188	78.4898	67.5715	85.1069	42.2595	110.543	81.3791	81.4659	73.1573	110.778	55.7246	88.9901	92.5429	62.9974	79.2588	124.259	34.2326	0.654345
LOCMI01167	0	22.3366	6.51888	28.4539	0	6.8826	0	9.49607	24.9501	7.30636	35.2032	14.2101	0	0	0	0	21.0351	9.40685	4.54655	4.73978	9.37232	10.7047	96.8202	48.1846	3.18567	0.394351	3.84226	8.58276	0.534105	0.315395	4.26572	0	0	1.0503	0	1.68215	2.60908	1.51054	9.86811	1.05757	1.13123	0	0.733818	0	27.3938	1.31022	3.79566	2.86317	2.87325
LOCMI01168	71.7614	22.9244	11.5968	10.0699	56.485	7.06372	80.3452	35.7352	18.1381	6.66545	33.1188	12.1534	8.56907	8.71586	17.5173	14.7136	33.1026	39.3944	19.7017	29.4573	23.2458	26.6812	21.3203	11.6106	30.6711	25.7677	33.9881	30.0961	31.6106	15.2137	26.0246	28.4619	28.3322	20.4808	26.5418	10.5024	35.852	36.9487	32.8386	28.4012	31.3469	26.3811	33.6397	27.2147	26.6446	29.8075	39.1409	12.2438	43.6431
LOCMI01169	5.84343	0	1.01695	1.53062	2.38492	0	16.4868	0	0	2.84948	3.43231	19.3968	0	0	0	0	0	0	0	0	0	0	0	0	0	0	0	0	0	0	0	0	0	0	0	0	0	0	0	0	0	0	0	0	0	0	0	0	0
LOCMI01170	3.32013	0	2.31124	1.73934	0	3.05024	0	0	4.14654	2.1587	0	6.29767	2.77521	1.99253	0	0	0.186448	1.43757	3.35824	2.80078	1.66146	3.55808	1.15081	0.557075	0.20169	0	0.48652	0	0.236706	0.279555	0.945245	0.571644	0	0	0	0.931875	1.34901	0.167361	0.198789	1.40608	0	1.12666	0.325215	0	1.42828	0.580666	0.24031	0.634452	2.03739
LOCMI01171	2.69697	8.04119	5.94522	18.0143	2.20147	1.65182	1.69096	2.27906	5.8009	9.93665	4.22438	0	0.25048	0.899193	0.830343	0.543272	62.2976	18.9954	3.63724	1.32714	1.29338	3.53254	3.42766	5.73188	10.7039	10.2216	6.71846	14.2259	5.1915	1.74098	9.81115	12.6923	0.242392	8.94851	3.21037	1.41301	0.93927	7.2506	6.88974	5.83776	4.47966	1.93208	0.176116	1.6522	20.3036	14.9365	2.60274	2.83453	3.17207
LOCMI01172	0	3.90422	0	0	7.21489	3.60903	0.307877	8.09161	0	0	0	0.931419	0	0	0.0907097	0	0	0	0	0	0	0	0.0243149	0	0.149149	0	0	0.0703209	0.140034	0.0206729	0.186401	0	3.90577	0	0.0876781	0.551294	0	0.0247526	0	0.0346597	0.111221	0	0.048099	0	0	0.858801	0	0.211128	0
LOCMI01173	0	2.07412	23.6077	7.92644	1.70352	1.91729	1.30848	0	26.9327	21.0319	0	1.97927	222.704	239.218	14.6496	6.30583	2.92989	4.33735	9.49903	4.62129	4.569	4.57952	8.99044	17.3914	8.87437	15.8191	14.9848	13.4489	12.0517	17.0448	5.94154	6.28809	9.28447	9.07005	8.38422	15.581	7.26816	4.20794	6.37262	5.89215	11.6597	5.7442	5.9282	6.17938	4.33926	3.46741	6.19312	8.77356	10.8855
LOCMI01174	4.20116	3.79577	8.04251	4.902	1.87053	1.40351	4.31028	1.93645	4.76987	2.73153	3.58934	11.9532	7.12969	6.64698	38.0275	30.812	3.34582	2.71202	2.0088	2.33581	4.44358	2.74813	7.31879	3.58858	5.91625	6.2926	7.47142	4.78573	5.96313	2.10634	5.54544	6.93745	8.9075	4.97963	6.58073	2.25112	6.89446	6.12214	3.7731	5.36455	7.92968	2.56326	9.31517	7.76008	5.75048	5.41044	6.16449	2.46317	8.96453
LOCMI01175	0	0	0	0	0	0	0	0	0	0	0	0	5.14637	4.03087	0.930556	0	0	0	0	0	0	0	0	0	0	0	0	0	0	0	0	0	0.226372	0	0.749547	1.22536	0	0	0	0	0	0	0	0	0	0	0	0.080218	0
LOCMI01176	0	0	0	0	0	0	0	0	0	0	0	0	3.3227	7.28938	0.122386	0	0	0	0	0	0	0	0.0328058	0	0	0	0	0	0	0	0.18862	0.513313	0.625217	0.185766	0.532331	1.562	0	0	0	0	0	0	0	0	0	0	0	0.126603	0
LOCMI01177	0	0	0	0	0	0	0	0	0.568373	0	0	0	0	0	0	0	0	0	0	0	0	0	0	0	0	0	0	0	0	0	0	0	0	0	0	0	0	0	0	0	0	0	0	0	0	0	0	0	NA
LOCMI01178	2.41464	3.59971	9.45508	13.9148	3.94202	13.3101	1.51394	3.06072	4.52349	14.1297	9.92817	5.72515	48.1036	40.8167	8.92104	6.5664	22.0347	26.5558	32.2391	41.3752	14.651	14.8485	15.4239	15.6656	22.5893	15.8245	18.93	19.1915	22.4655	11.0297	15.4676	16.006	15.9508	13.2025	16.1679	12.1313	17.3795	18.4402	21.9753	16.0208	17.9571	14.4759	13.3634	14.1761	14.456	14.4639	14.3312	8.47858	30.2831
LOCMI01179	0	0	0	0	0	3.35527	0	0	0	0	0	0	0	0	0	0	0	0	0	0	0	0	0.542527	0.204261	0	0	0	0	0	0	0	0	0	0.512019	0	0	0	0	0	0	0	0.41311	0.357736	0	0	0	0	0	0
LOCMI01180	50.4066	18.5544	21.9309	14.0592	38.8597	13.7212	44.4799	27.214	21.1787	15.7799	35.0907	22.1324	8.06259	10.4571	34.4871	24.5384	20.3913	23.0782	9.44171	8.16969	22.5385	17.4348	27.7792	22.1881	14.63	12.628	13.2682	13.3677	16.5044	12.9685	14.528	14.0628	18.7505	20.1536	18.4173	12.1567	11.9201	16.2335	11.0662	14.8245	17.337	21.5398	13.1665	15.2493	11.913	15.7541	17.634	11.8174	34.2972
LOCMI01181	5.67324	2.81919	15.7972	24.1482	4.63092	0	1.77851	0	14.1707	17.5211	0	0	10.2746	14.7538	15.1961	11.9994	46.1956	42.8646	12.3375	10.1698	48.0854	50.6653	33.1486	30.4607	7.40967	9.85494	8.93685	9.95246	6.87596	7.88181	7.80668	11.7215	6.88345	6.36295	8.10384	8.12088	6.75068	5.00459	6.28406	4.40481	3.64079	7.59374	10.2806	5.79252	7.72845	4.96103	7.59658	8.67289	16.7541
LOCMI01182	18.4427	7.71764	11.656	7.37344	7.92333	16.9435	6.08595	19.6862	11.3146	8.52004	20.5254	14.7294	0	0.194178	0	0	1.36274	1.55506	1.96362	1.43296	4.1288	3.26932	1.53806	1.57437	0.0589659	0	0	0.41702	0	0.163461	0	0	0	0.136085	0	0.0544884	0	0	0.0581178	0	0	0.109797	0	0.198216	0.13919	0.0848815	0.140513	0.139116	0.0744562
LOCMI01183	2.13264	0	19.2997	16.4793	6.96327	7.83712	1.33713	0	13.7613	38.1317	10.0213	2.02261	1.18841	0.426625	1.57583	0	1.07786	1.10808	0.862848	0.44976	1.46742	2.06782	0.105601	0.715659	1.29553	1.23486	0.312509	0.763521	0.304089	0.44892	1.01194	0.367188	0.575017	0.597978	0.380792	1.5563	0.990308	0.322506	0.383069	1.20423	0.80507	1.28657	0	0.217748	0.152906	0.372983	0.463078	1.01883	0
LOCMI01184	0	0	0	0	0	0	0	0	0	0	0	0	53.9851	64.9076	0	0	0	0	0	0	0	0	0	0	0	0	0	0	0	0	0.437798	3.17714	1.45116	0	3.02028	10.2722	0	0	0	0	0	0	0	0	0	0	0	1.54272	0
LOCMI01185	2.00118	1.98888	12.5377	14.5462	13.8848	10.1118	3.76412	1.26831	7.91439	17.24	8.22814	2.84689	8.64243	11.4093	27.171	17.2331	21.0711	20.4489	29.755	30.1755	20.0285	24.1523	18.5797	16.3968	20.6056	14.0102	17.0082	15.1172	15.6939	12.7216	18.1366	16.6247	11.7357	11.2223	15.2754	9.9417	17.7141	14.7782	18.2723	15.6788	16.0154	13.8458	18.6219	15.4265	17.8633	9.62474	13.1084	8.1262	31.6982
LOCMI01186	1.79246	3.5629	1.24779	4.22565	0	0	2.24769	9.08827	0.373103	1.16543	0	0	0	0	0	0	0.100659	0	0.362608	0.378019	1.00911	2.37829	1.42011	1.10276	0	0	0	0	0	0	0	0	0	0	0	0	0	0	0	0.379556	0	0	0.175576	0	0.257033	0.313489	0	0.0856315	0.137493
LOCMI01187	0	7.3513	2.57455	2.90625	3.01889	0	6.95647	4.68794	5.38875	1.20231	0	0	0	0	0	0	0	0	0	0	0	0	0.366263	0	0	0	0	0	0	0	0	0	0	0	0	0	0	0.186428	0	0	0	0	0	0	0	0	0	0.176683	0
LOCMI01188	0	14.9678	17.2986	6.70634	0	0	35.882	3.81801	36.9911	4.89601	3.53846	0	0	0	0	0	0	0	0	0	0	0.76856	2.08808	6.23312	0	0	0	0	0	0	0	0	0	0	0	0	0	0	0	0	0	0	0	0	0	0	0	0	0
LOCMI01189	0	7.90139	0.17295	0	16.224	0.912998	0	0	0.206857	0	0	0	0.276892	0	0	0.300278	0	0	0	0	0	0	0.39367	0.111162	0.845178	0	0.0728125	0.0711581	0.141701	0	1.79189	0	4.42118	0	0.709775	0.3905	0	0.0500945	0	0	0.300121	0	0.0973432	0	0.213757	2.34637	0	1.1869	0
LOCMI01190	1.34024	2.664	3.73191	3.15954	2.188	4.92516	2.52092	1.69884	2.23177	4.357	4.72336	6.35544	5.60134	3.75351	2.97095	0.404962	1.95684	0.986514	0.948935	0.565295	12.4914	6.01874	1.19455	0.899498	2.11682	1.83427	1.27656	3.93459	0.95551	1.29775	2.16221	2.30756	2.16818	2.44266	1.79479	2.18178	1.32249	4.39131	3.04932	2.64876	3.23801	2.52667	2.75687	2.59999	2.21013	0.820391	4.07424	3.20136	0.616826
LOCMI01191	0	0	0.35808	0.269476	0	0	0	0	0.428281	0	2.41712	1.95139	0	0	0	0	2.65753	2.58357	2.4974	3.47139	0	0.630003	0.611298	0.575383	9.62432	8.12307	4.82408	5.89309	5.72094	11.694	13.8636	14.5246	8.59893	8.65384	11.0215	14.2065	7.64351	8.81593	9.85548	7.11622	8.07791	10.2405	19.5495	16.5964	11.9493	10.9754	16.8284	14.8426	9.78523
LOCMI01192	20.0346	9.95576	2.90556	6.99714	1.36281	0	2.09357	2.11627	4.17023	0.542758	0	0	0	0	0	0	18.47	4.77108	0	0	9.50353	1.78921	6.53099	4.10856	3.34691	6.23975	1.4679	7.29228	1.54738	0.281152	0.792205	2.15592	0	2.34066	1.04337	0.09372	2.03508	0.841588	2.29914	1.06059	2.39497	0.440651	0.654146	0	4.66845	2.18994	1.08757	0.239279	1.79291
LOCMI01193	0	0	0.574546	0.108095	0	0	0	0	0.515389	0	0	0	0	0	0.152464	0.249383	0.0463486	0.0714723	0.0834818	0.17406	0	0.0421188	0	0.0461607	6.96914	6.69059	5.56337	7.97815	7.23758	3.05773	1.95813	1.63419	3.33802	1.27282	1.91579	0.741288	7.71301	4.45162	8.79615	6.34987	9.78319	5.69485	2.02111	3.53933	1.77527	1.8765	2.32978	0.591438	9.62294
LOCMI01194	29.9663	37.2277	80.8342	67.7007	171.225	165.182	23.4855	18.9921	54.5783	102.289	61.6056	63.9455	83.4935	106.405	42.901	18.1091	244.007	264.041	477.387	309.666	291.948	281.38	202.172	213.269	221.632	186.133	150.397	98.1653	260.109	234.338	204.755	204.443	185.834	110.281	218.706	248.118	210.901	183.531	170.449	147.002	151.584	265.803	179.051	162.161	196.053	157.882	214.184	212.232	190.209
LOCMI01195	0	0	0	0	0	0	5.34853	0	0.443911	0.693304	5.01067	2.02261	0	0	0.393958	0	0.119762	0	1.29427	0.67464	0.133402	0	0.316804	0.357829	0.129553	0.449042	0.468763	0.763521	0.760223	0.179568	0.809553	0.183594	0.287508	0.597978	0.190396	0.119715	0.371366	0.752515	0.383069	0.752647	0.483042	0.562875	0	0	0.152906	0.372983	0.154359	0.203766	0
LOCMI01196	0	0	0	0	0	0	0	0	0	0	0	0	2.97568	5.34116	0	0	0	0	0	0	0	0	0	0	0	0	0	0	0	0	0	0.197016	0.308527	0.106949	0.204315	1.07056	0	0	0	0	0	0	0	0	0	0	0	0.364437	0
LOCMI01197	0	0	0	0	0	0	0	0	0	0	0	0	1.17413	2.24798	0	0.424431	0	0	0	0	0	0	0	0	0	0	0	0	0	0	0	0.120925	0	0.19693	0	0.709659	0	0	0	0	0	0	0	0	0	0	0	0.134211	0
LOCMI01198	0	0	0.453994	5.12486	8.51758	0	0	0	8.68798	0.84806	18.3874	4.94817	0	0	1.92758	0	0	0	0	0	0.489536	0	1.80842	1.45901	0	0	9.74777	27.4581	0	0	0	0	0	0	0	0	0.7571	0	1.56192	0	0	0	0.255526	0	0.374074	0	0	0.124624	0.800405
LOCMI01199	1.19254	8.29646	18.056	11.8701	9.73437	5.47799	2.99081	9.06972	9.92912	19.7719	5.60377	6.78606	13.2908	15.5065	5.28708	3.96367	11.8535	7.43545	11.0973	10.3114	22.0058	19.8395	37.2609	27.0792	1.30399	1.12994	2.62125	2.90325	1.10527	1.30535	1.81075	1.53994	3.53694	3.00942	1.59699	2.343	1.52285	1.02193	0.928225	0.168347	0.900364	0.539572	1.75218	1.58289	0.342011	1.2514	0.776837	0.284856	2.01245
LOCMI01200	6.71659	10.013	7.01342	18.9129	2.74129	0	8.42239	4.25686	5.59226	13.1011	15.7807	15.9251	2.80711	5.37449	3.10185	4.05893	34.7007	16.1404	12.908	15.5813	17.2257	9.08314	11.8067	14.6504	7.54832	6.54078	8.3659	13.2256	7.66165	5.51397	9.24239	10.4079	8.14938	11.2997	12.8922	10.934	7.40739	10.4957	9.04835	7.11121	8.62073	7.9773	17.7634	20.9163	15.8917	20.2633	15.0704	7.38006	24.9873
LOCMI01201	0	0	0	0	0	0	0	0	0.515389	0	0	0	0	0	0	0	0	0	0	0	0	0	0	0	0	0	0	0	0	0	0	0	0	0	0	1.38992	0	0	0	0	0	0	0	0	0	0	0.537642	0	0
LOCMI01202	0	9.84326	21.5455	2.1619	9.43189	19.7146	0	10.4618	23.0207	8.04938	3.87832	3.13104	48.2918	42.2672	0.914784	0	0	0	0	0	0	0	1.30779	0	0	0.173782	0	0	0.117684	0	23.8109	11.9367	24.2563	18.5137	4.27369	287.712	0	9.65211	5.23816	0.233023	0	0	331.623	66.9101	208.417	18.765	294.389	47.0785	0
LOCMI01203	8.85369	8.79928	9.18993	9.40075	6.45271	7.55298	8.92145	7.21455	6.5818	10.2795	9.65802	5.09811	7.22435	7.7171	6.83415	8.0256	9.35789	10.3916	6.23674	5.8683	24.5065	14.1355	18.961	12.8569	6.95351	8.10595	8.31717	9.75836	8.61158	7.72103	6.84177	7.4586	7.75837	7.58054	7.84785	6.9935	7.06626	8.04928	7.15642	6.65099	7.75882	9.62135	7.24764	7.58701	6.30259	6.99565	8.23918	7.58321	17.3178
LOCMI01204	0	0	0.762709	0.573984	1.19246	0	0	0	0	0.949827	0	1.38549	8.14061	4.6758	2.42875	1.32422	1.64074	1.0753	1.47763	1.0783	4.66038	5.21852	1.88076	3.59499	0.976181	1.61487	1.92662	3.66108	1.04151	1.84506	1.66363	2.51524	0.787773	1.84327	1.43463	2.13213	1.86549	1.84097	2.18668	2.16536	1.76471	1.4872	1.43094	1.34242	1.57111	1.40521	0.951626	1.81453	0.224113
LOCMI01205	38.222	36.6994	44.4209	41.2352	30.6708	48.8039	35.7438	31.2044	28.5875	42.3315	27.3976	21.5042	75.9911	71.6663	32.9099	29.362	44.4928	36.8859	27.5867	26.9148	52.5588	51.21	79.6829	51.7763	19.7952	21.6884	20.2202	20.0391	17.6894	20.5643	23.4851	28.1082	21.1354	29.9718	21.7465	24.8742	18.4632	20.2793	15.9807	17.5589	17.7058	21.4463	22.7174	21.5633	23.1312	17.3917	19.7405	26.028	14.5102
LOCMI01206	4.7897	52.3629	66.2682	47.9888	23.4582	13.201	0	75.8908	44.3657	111.332	22.507	77.2238	2.66905	0.958157	5.30875	5.78896	1273.72	865.529	218.495	179.801	6.44155	2.93313	357.534	263.195	43.499	42.3571	29.6538	28.98	7.34176	1.41152	75.6816	19.3797	1.29143	37.2683	71.1971	0.941041	4.17025	1.69007	5.73556	15.8895	34.1732	15.9826	0	0.48904	40.1793	202.929	46.4546	10.068	24.6157
LOCMI01207	2.24747	2.23366	3.5202	7.06442	0	0	1.40913	2.84882	3.2747	0.730636	2.64024	8.52607	1.2524	0.899193	504.018	396.588	0.631053	0.291937	1.81862	1.18495	1.68702	0.458771	4.4515	6.78775	1.22876	3.54916	2.96403	1.93112	1.92278	1.23004	0	2.51524	1.21196	1.89053	0.802592	1.00929	0.521816	0.793035	0.672826	0.793174	1.35747	1.01689	0.440291	1.14736	2.4171	1.96533	1.46404	0.644212	3.10311
LOCMI01208	9.34949	2.32301	2.03389	0.612249	0	0	2.93099	2.96278	3.40569	0	5.4917	0	0	0	0	0	0.918814	0.101205	0.472841	2.21822	0	0	0.347217	0	63.7535	42.94	45.04	52.7196	57.8244	80.1986	33.9381	37.8291	28.6749	12.4523	30.675	31.6211	48.028	66.5696	68.8543	50.3189	56.2944	61.0742	43.5007	39.8548	35.1929	25.3449	31.8054	28.1392	164.23
LOCMI01209	0	1.74925	15.0091	11.0647	8.6202	0	0	6.69302	11.7235	38.9086	10.3383	13.3541	0	0	0	0	0	0	0	0	0	0	0	0	0	0	0	0	0	0	0	0	0	0	0	0	0	0	0	0	0	0	0	0	0	0	0	0	0
LOCMI01210	15.7458	0	18.2685	6.64492	15.7091	6.42925	5.48464	0	13.8383	10.2377	12.3317	0	0	0	0.969562	2.64316	1.17897	1.96955	2.12354	2.02931	22.6535	8.74962	10.1358	15.4602	1.16908	0.644657	1.6664	0.501089	0.748387	0.883861	1.16222	0.753064	0.943441	0.981114	0.624772	1.08031	1.32016	2.38114	2.40928	2.96372	1.05671	1.25335	1.02822	1.60768	0.752629	1.07093	2.65923	0.752224	2.01299
LOCMI01211	16.5069	29.5298	29.5891	12.7552	16.169	9.09903	21.7341	16.7388	22.6771	26.8313	21.3307	3.13104	30.3548	32.0306	26.8337	14.963	19.6518	16.9389	50.0891	54.3066	33.5577	37.1488	39.0701	36.8362	40.6115	36.4941	43.4184	25.2937	46.1322	21.6126	31.1735	32.2575	41.614	38.6473	44.6527	21.7753	53.6557	42.852	45.2656	31.2251	58.076	18.1115	55.2975	46.0112	40.5945	30.4571	41.6971	22.7112	40.0112
LOCMI01212	16.9726	11.4464	10.9712	21.1175	32.1618	36.1979	13.302	16.9038	10.3463	20.6912	14.9541	16.0969	51.3433	59.0539	32.4729	23.9936	33.9381	32.7813	30.9627	30.4251	34.2391	35.0479	24.4925	26.3759	12.5567	10.402	9.45988	10.4168	10.4583	13.8571	11.6201	15.081	10.2149	13.9371	9.79511	21.3009	10.4147	10.3889	11.1784	11.8515	8.74119	14.056	13.2407	11.2023	13.4294	12.2446	11.2756	14.7398	16.6458
LOCMI01213	3.79444	0	0	0	0	0	0	0	1.57963	0	0	0	0	0	0	0	0	0.164293	0.383799	0.400111	0	0	0.375776	0.636658	6.22359	11.1852	5.83824	7.60745	3.24625	15.6551	2.16056	3.26654	3.58079	3.19181	3.72632	5.538	8.58964	13.9627	5.6797	7.76692	5.44311	5.57967	5.94678	5.03648	5.44108	6.63619	3.29567	7.43215	15.717
LOCMI01214	8.11588	24.198	47.3162	54.741	39.7487	0	2.54426	10.2874	38.0099	27.7033	47.671	323.28	4854.97	5188.84	1446.01	2455.95	4.55761	0.351405	14.7763	8.55794	3.046	0.621253	14.4674	43.1218	57.9299	54.6833	81.1677	81.0669	98.0751	24.43	29.6527	47.51	82.6068	32.4279	85.8606	45.3305	42.162	43.3652	109.334	46.1142	83.3337	21.2675	33.3887	36.875	133.836	41.5176	59.6235	18.8044	75.6382
LOCMI01215	1.17811	1.17087	1.64024	3.24023	2.88499	4.32938	0	0	1.47135	2.68096	4.15199	1.11733	2.29775	1.88541	3.91734	8.18741	5.55734	3.4177	10.7247	6.21141	3.68468	4.26861	4.25854	1.64727	1.93232	1.86044	0.43159	1.60278	0.419962	1.43835	0.335409	1.52131	2.06473	0.495502	0.420713	1.85173	1.16251	1.18773	0.705382	1.08102	0.800525	0.843989	1.03859	0.721729	1.18256	0.72115	0.852711	1.35077	2.62068
LOCMI01216	0	16.132	17.6553	10.0979	9.93717	3.72807	2.54426	0	5.06799	1.3192	4.7671	7.69715	80.2755	126.636	43.4777	28.2011	2.05092	0.351405	14.7763	4.27897	1.01533	0	5.6262	117.564	1.47906	1.70885	2.97318	0.871687	1.44654	19.3048	0	0.698676	5.47065	0	0	45.3305	2.11988	4.09105	39.1173	10.3113	2.14462	3.06008	5.1673	3.72893	75.6462	32.2915	63.4417	12.0193	19.6099
LOCMI01217	13.2805	13.1989	33.436	39.773	21.6811	62.6316	14.988	5.61132	40.5439	39.1444	31.2028	35.2669	73.2655	67.3033	30.7478	26.217	88.5502	107.645	110.509	130.89	75.4301	72.0653	59.4478	76.8516	29.0972	34.581	28.1533	30.2396	32.697	47.9716	31.088	42.6066	27.8108	40.2168	32.4867	48.2587	28.4192	38.0245	33.2376	32.1211	27.2728	51.2757	35.817	37.8769	38.7224	37.0078	40.372	59.2578	45.6376
LOCMI01218	185.356	56.2019	35.5384	24.276	51.2886	2.88625	163.489	79.6445	34.6585	34.7248	147.626	134.079	0.875335	0	1446.81	1269.17	40.401	50.6024	6.35539	4.30657	46.1813	45.6921	44.4911	65.1878	20.2298	20.837	19.3352	24.2948	22.398	6.74538	17.8885	15.416	18.6355	25.1054	17.9504	6.34877	10.759	11.4022	10.9099	19.7355	21.1101	16.1098	20.9256	21.8123	30.1834	26.9229	30.925	11.2564	27.231
LOCMI01221	17.1866	17.081	24.6759	6.19002	0	3.94737	10.7757	21.7851	33.9853	11.1744	65.6177	12.2249	0	0	0.79371	0	0	0	8.25733	4.53067	15.3196	21.2688	35.9557	9.13167	9.65741	3.61875	4.7221	2.76889	1.83795	0.361777	5.30078	4.80854	2.31698	2.4095	8.05542	0	4.73855	1.08293	0.514514	3.63927	5.83913	0.648016	5.47126	2.63219	8.62572	5.63588	8.3967	1.02632	0
LOCMI01222	0	0	1.90677	5.73984	5.9623	13.4211	0	0	3.80099	7.1237	0	3.46372	6.10546	10.9589	7.42119	7.72464	10.8699	15.497	20.6868	18.4851	17.1338	13.4191	10.308	12.2557	10.6492	9.99679	8.56275	17.5209	7.55091	14.453	8.66474	8.17451	5.9083	6.65625	11.4118	11.4807	7.41958	8.10028	6.99739	10.8268	6.61768	10.8786	6.43925	9.69523	7.07001	8.30353	6.87285	16.4006	5.32269
LOCMI01223	5.12582	10.1886	0	0	0	0	1.6069	0	0	0	0	2.43068	0	0	0	0	0.719622	1.33164	0	1.35125	0	0.13079	0.126907	0.430023	2.49105	0.944366	0.563339	0.734052	1.27904	2.26586	4.13475	3.08889	4.14617	0.359311	3.20333	2.15803	1.6364	2.45463	1.84142	1.0854	1.93499	2.12595	2.76147	1.57008	2.94009	2.01705	2.41153	2.08145	2.75227
LOCMI01224	30.3858	27.8761	33.3558	16.5307	15.2635	23.6211	30.7754	41.4789	22.3802	9.11834	16.4751	26.6013	4.55874	5.61097	19.43	20.4813	16.8012	20.4434	23.8785	20.2104	15.3519	16.3414	48.4947	55.6897	30.9538	27.3143	30.6546	22.7615	33.1615	45.6591	45.4726	35.0121	47.8966	27.1984	33.3878	36.607	45.9929	32.9903	29.529	31.6762	41.8237	58.5184	56.093	39.1389	28.4895	39.8569	41.1102	42.3205	69.5648
LOCMI01225	6.95647	3.45686	5.44792	3.41657	0	3.19549	6.54239	4.40889	3.25799	2.82687	2.04304	4.94817	3.87648	6.95804	6.42527	2.10194	5.76212	6.7018	3.86998	4.76799	9.46437	7.01128	9.64492	7.9759	5.17672	6.59129	6.75336	4.60749	6.44741	6.88237	3.96103	4.79092	9.14379	4.14491	6.21053	4.2955	7.87384	5.87358	5.10226	5.7694	8.666	7.40975	3.40701	6.21489	4.3642	4.56238	3.90217	4.32031	10.4053
LOCMI01226	26.0153	1.98888	2.43788	4.71768	0	5.51551	21.33	2.53662	0.416547	3.9034	2.3509	1.89793	0.557576	0	0	0	0	0.693183	0	0.422035	2.12803	6.74017	0.297275	0.111924	0	0.10534	0.146622	0	0	0.842493	0	0.172276	0	0	0.535977	0.449343	0	0	0	0	0	0	0	0	0	0	0	0	0.153502
LOCMI01227	3.84436	7.64148	18.7332	4.02796	25.1044	7.06372	2.41036	4.87299	16.8044	3.74932	13.5486	25.5221	7.49793	9.22856	11.3626	16.2624	25.9064	22.8044	5.44389	4.45914	37.7544	25.7002	5.71081	5.37529	19.617	20.2364	20.5619	23.1226	20.556	29.1325	25.5382	26.4762	17.103	21.0197	19.22	25.4647	21.8682	22.673	17.9538	15.7382	20.6077	36.0928	15.4391	16.8783	16.538	21.179	17.8082	24.9774	10.6159
LOCMI01228	0	0	0.558762	1.2615	0	0	0	0	0	1.04377	0	0	0	0.642281	0	0	0	0	0	0	0	0	0	0	0.585123	0	0	0	0	0	4.26572	36.4847	6.05979	12.1534	10.8923	24.8718	0	0	0	0	0	0	12.8942	12.1293	5.98519	8.98438	4.64774	5.98197	0
LOCMI01229	3.84436	3.82074	7.35948	6.04193	9.41416	15.8934	4.82071	2.43649	2.40063	9.37329	6.7743	10.9381	13.3892	32.6845	28.7615	15.6816	18.7821	14.5648	11.8599	8.91827	19.5986	16.8719	8.28067	5.37529	9.92528	7.08274	11.2668	6.88174	3.83713	5.01727	12.4043	6.61904	10.6246	4.85071	5.66302	3.99235	5.6902	4.3602	5.52425	3.39186	6.96597	3.62377	6.96644	5.29901	5.51268	4.70645	3.33904	3.76497	11.3531
LOCMI01230	0	3.07276	0	2.63202	12.6186	4.26066	0	5.87852	0.643554	1.50766	3.63208	5.86449	1.72288	2.16472	14.2784	24.2891	4.94826	1.07095	10.6327	10.2695	2.80426	0.473335	5.43484	0.864597	0.939087	1.30198	1.35917	0.774833	1.32255	1.49687	2.05386	2.1293	6.25217	1.51709	2.48421	5.11989	1.61515	0.701323	1.01814	0.436455	0.466855	0.757733	1.96849	2.52542	2.32757	1.35182	1.90213	3.98798	2.13441
LOCMI01231	4.63764	2.30457	4.8426	3.34065	5.67838	2.13033	4.3616	5.87852	5.30932	4.52298	5.44811	8.79674	1.29216	0	1.71341	0.700648	0.781304	0.803212	2.34544	4.15671	3.046	2.72168	3.55943	6.2251	2.6764	1.58679	3.39792	1.32828	0.661273	0.488111	6.82177	2.19584	2.18826	2.27564	2.07018	1.1715	2.42272	1.16887	0.971859	2.7824	2.80113	0.437154	3.63414	2.13082	1.99506	2.2305	3.18887	0.775441	2.31228
LOCMI01232	63.0825	153.987	203.004	53.4849	191.516	55.9211	96.4507	178.159	164.94	90.6653	318.529	383.108	6.16713	7.52734	0.20444	0	0.310746	1.05422	9.85085	3.73437	0	0.0564775	32.5516	7.30388	4.43719	11.4182	43.6246	22.9016	12.3876	2.05007	8.40217	2.47713	10.444	17.8431	14.4254	2.85775	7.90137	7.81019	22.927	7.96779	12.617	0.0834566	11.5993	7.34487	7.45882	2.80655	7.20929	2.32632	4.15968
LOCMI01233	0	2.30457	0.8071	1.51848	3.78559	4.26066	0	14.6963	6.27465	4.52298	10.8962	0	0	0	0	0	11.98	5.62249	14.0726	13.2037	6.6722	2.36668	1.72231	3.761	1.26777	0.610304	0	2.98864	0	1.07384	0.440114	0.199622	0	0.650183	0.207018	0.520667	0.134595	0.467549	0.833022	0.163671	0.525212	0.349723	0.454268	1.89406	1.99506	0.811089	0.33567	0.996996	1.42294
LOCMI01234	10.4347	0	1.21065	0.911085	5.67838	6.39098	4.3616	13.2267	0.723998	0	0	3.29878	0.969121	0.695804	2.57011	2.10194	0.390652	0.602409	2.1109	0.733537	1.74057	0.532502	0.516692	0.389068	1.47906	1.64782	1.52906	1.74337	0.247977	2.92867	0.330085	2.69489	0.468913	0.975274	2.48421	3.31925	4.44165	1.22732	1.45779	1.96405	3.15127	3.93438	2.04421	2.13082	1.24691	2.73743	3.27279	2.16016	0.533603
LOCMI01235	15.026	11.615	12.6392	23.834	14.9909	16.8722	15.7017	11.6395	11.4681	48.5769	11.7679	7.12536	106.526	137.101	73.2481	59.2748	55.7382	61.4096	52.1814	51.4063	79.6312	79.066	19.6343	18.9087	24.899	20.2133	21.1011	18.7687	18.39	23.195	18.2207	23.1402	13.2796	17.4379	19.0787	26.4759	19.1879	18.1783	26.1402	18.796	16.8278	20.9939	20.5238	20.9673	24.8385	16.4246	21.2077	27.6367	3.13759
LOCMI01236	0	0	0	0	0	0	0	0	0	0	0	0	9.80797	22.2993	0	0	0	0	0	0	0	0	0.116204	0	0	0	0	0	0	0	0	1.21216	1.58187	0.164504	1.25707	3.68858	0	0	0	0	0	0	0	0	0	0	0	0.616616	0
LOCMI01237	0	0	0	0	0	0	0	0	0	0	0	0	25.2768	25.8877	0.246449	0	0	0	0	0	0	0	0.132122	0.0746159	0	0	0	0	0	0	1.89912	4.47919	4.31656	0.748155	2.73944	8.53751	0	0	0	0	0	0	0	0	0.191307	0	0	1.14723	0
LOCMI01238	38.7716	53.6714	35.4244	34.2758	20.3453	41.9806	47.7502	49.1456	42.3693	37.3629	47.1739	55.1568	53.2419	59.2786	46.8101	35.9821	58.1646	62.8932	67.7888	71.1079	72.2379	71.6531	83.8559	75.9735	42.4792	36.5176	42.6108	36.9826	43.0423	38.4752	39.5539	37.9073	39.202	39.0202	41.9078	46.0938	36.4097	37.2732	39.2152	38.1175	42.0269	43.9607	34.1799	34.7798	40.3079	35.9628	40.29	41.4769	73.182
LOCMI01239	3.47823	20.7412	58.7165	27.7881	42.5879	22.3684	10.904	13.2267	45.6119	26.0072	8.17217	23.0914	0	0	4.49769	2.10194	0	0	0	0	0	0.177501	0.516692	0.194534	0	0	0	0	0.247977	0.732167	0	0	0	0	0	0	0	0	0.208256	0	0	0	0.340701	0	0.498766	0.304159	1.00701	0.332332	1.86761
LOCMI01240	1.59657	0	5.00137	14.2189	7.81941	4.40035	3.00307	0	3.98793	8.3045	9.3779	10.5993	39.1461	33.8549	53.3824	33.7689	0.896579	0.760418	1.93787	3.03035	4.29437	5.3774	1.10679	2.67883	21.7252	25.7168	14.2712	21.3778	22.5375	11.2922	25.606	18.555	15.0667	7.3865	39.3401	11.0236	17.7931	11.0257	27.7219	17.3545	17.2373	9.81231	34.4052	32.9287	26.0994	22.8967	21.0317	10.3731	0.612331
LOCMI01241	11.4328	27.7751	22.9918	32.1098	45.6246	42.0138	18.3187	22.5429	14.8073	30.1467	58.2001	55.4195	45.6582	44.9792	31.6794	27.636	4.85088	7.31534	8.73728	8.97467	34.0093	32.3484	9.68685	8.45463	19.6008	16.7839	19.5454	21.7391	20.2867	11.4982	18.0829	20.1219	25.517	14.4256	18.3724	19.7525	22.4154	14.6638	18.3301	20.6225	23.5935	11.4473	21.8997	17.7692	14.6637	16.2183	21.7908	11.227	3.50786
LOCMI01242	1.17811	0	1.23018	1.54297	0.961662	0	0	0	0	0	1.384	10.0559	0	0	0	0	0	0	0	0	0	0	0	0	0	0	0	0	0	0	0	0	0	0	0	0	0	0	0	0	0	0	0	0	0	0	0	0	0
LOCMI01243	4.86953	25.8112	22.0338	6.3776	9.2747	31.3158	11.1948	20.5748	17.569	26.9118	22.8821	15.3943	11.3064	18.1837	19.49	9.31862	11.3029	11.9478	20.6868	23.6199	22.0328	20.1286	18.8076	20.1537	12.7199	13.4145	13.5577	13.947	14.2339	15.9905	8.47219	15.3709	14.6613	10.9231	15.6505	14.9431	13.1904	13.255	10.7876	10.0821	14.951	14.1375	15.5814	13.7556	11.2887	10.6455	14.4506	11.4765	25.6485
LOCMI01244	1.56242	0	0.543821	2.04629	0	0	0	1.98046	0.325219	2.53964	0	0	2.61196	0	0.865865	0.944189	2.71994	2.97661	1.58035	1.97702	13.0962	3.74745	2.9399	4.01968	1.4237	2.30284	0.915802	2.23748	0.668346	2.82843	2.07583	2.28658	0.842538	0.876182	1.39488	1.31559	1.45104	2.44151	1.21612	1.98506	1.76943	3.18117	0.765211	1.91432	1.45629	0.956392	1.47013	1.2689	3.35571
LOCMI01245	10.6244	21.1183	6.00923	1.04361	0	4.88039	23.3147	10.1004	3.31723	3.45392	3.12028	2.51907	0	0	0	0	0	0	0	0	0	0	0	0	0	0	0	0	0	0	0	0	0	0	0	0	0	0.133889	0	0	0	0	0	0	0	0	0	0	0
LOCMI01246	0	8.4167	1.47383	0.554574	3.45641	0	2.65488	0	1.76278	1.37656	4.97436	0	0	0	0	1.27944	0	0	0	0	0	0	0	0	0	0	0	0	0	0	0	0	0	0	0	0	0	0	0	0	0	0	0	0	0	0	0	0	0
LOCMI01247	12.9854	23.6603	5.6497	7.08622	58.2981	1.98831	17.6402	19.2032	5.85634	33.068	211.024	100.576	0	0	0.799589	0.653938	0.121536	0	0	0	0.135378	0.66267	0.535829	0.121044	0.394417	0.455694	0	0.154967	0	0	0	0	0.291768	0	0	0	0	0	0	0	0	0	0	0.441948	0	0	0	0	0
LOCMI01248	9.65857	7.19941	21.8517	18.6584	15.7681	35.4937	12.1115	9.18215	9.5496	92.6277	14.1831	11.4503	41.0395	36.7109	28.1013	13.8624	28.0688	33.8743	48.3587	60.5987	51.052	42.2657	33	34.1673	67.6213	55.9261	46.1751	37.3457	50.0955	22.1611	34.1434	38.6639	47.2013	26.0664	52.8152	35.3774	50.7369	34.8111	45.9746	54.198	58.1553	20.6669	51.3248	49.5548	32.5476	32.095	45.7899	22.4942	61.4922
LOCMI01249	1828.99	3178.65	1031.86	505.106	3707.76	1331.37	1721.96	2691.19	996.164	1919.28	1860.31	947.673	1089.76	1802.91	1439.98	1383.67	750.802	608.072	282.128	295.557	821.812	956.033	339.598	341.96	425.852	369.83	567.139	416.875	384.94	159.249	497.056	442.681	600.546	532.227	499.252	292.047	519.738	346.987	320.597	473.356	491.326	186.028	564.364	540.745	367.291	416.284	436.197	251.336	445.836
LOCMI01250	2.43476	3.2264	2.96609	8.60976	3.31239	0	3.56197	6.17245	2.0272	1.58304	16.2081	9.23658	0	0	7.04638	10.0543	1.36728	1.05422	1.47763	1.36927	0.3046	0.414169	11.6945	7.21722	2.02138	1.83702	1.42712	2.96373	2.31446	3.75846	3.851	2.79471	3.50121	2.61699	3.26053	3.14353	2.82651	1.51369	2.47824	1.8904	2.20589	3.12128	6.04177	5.30337	3.78231	6.60024	4.5819	2.9079	2.80142
LOCMI01251	14.8827	32.6965	49.8931	60.117	23.018	0.719628	103.135	70.495	86.9031	37.1782	96.62	20.8009	1.09124	0.470088	0	0.23668	98.7962	75.1235	64.3342	46.9975	58.9438	138.668	74.1986	229.21	18.5101	5.64883	83.3318	164.559	3.85329	9.13462	79.4647	16.7907	1.1616	149.79	9.44067	4.08926	17.7774	14.8857	19.2756	22.8893	14.2525	6.76334	16.5729	1.59954	37.8527	37.4678	32.713	4.90212	74.2638
LOCMI01252	8.59328	0	68.0457	7.31548	3.50724	3.94737	21.5514	21.7851	44.7175	15.3648	5.04752	8.14992	0	0	0	0	0.241285	0.186038	0	0	0	0	0.212756	0	0.522022	0.678515	0	0	0	1.26622	1.63101	0.369888	4.63396	3.61425	1.15077	2.89429	0.748193	0.216585	0.514514	0	0.648792	0	1.2626	1.31609	4.0048	1.12718	1.86593	0	0.329578
LOCMI01253	52.9845	48.1453	21.867	13.8787	75.3784	82.0562	44.6103	34.5401	10.0835	21.6541	35.568	34.4577	75.501	72.0752	26.0074	18.2967	24.6536	28.513	19.2934	22.9867	37.5937	36.773	14.0926	15.5789	25.9334	23.3484	24.1798	15.8259	25.1472	14.531	29.0202	21.373	30.2048	12.9464	22.5703	16.1461	28.6458	22.7403	26.7387	23.2938	22.6304	15.4114	28.174	27.513	21.7079	22.3722	25.8588	13.8856	26.4756
LOCMI01254	0	0	2.27674	4.56903	0	0	0	0	1.8154	0.708826	0	0	0	0	0	0	0	0	0	0	0	0	0	0	0	0	0	0	0	0	0	0	0	0	0	0	0	0	0	0	0	0	0	0	0	0	0	0	0
LOCMI01255	2.32992	0.46312	2.1085	2.80736	0.38037	0	1.46082	0	1.55192	0.60595	2.18967	7.07106	0.129834	0.279653	2.66849	4.5056	0.471026	0.585115	0.377066	0.196546	0.787006	0.78474	2.28432	0.91217	6.25594	4.93033	3.89216	6.20608	7.17592	3.17809	6.85441	9.50735	9.86287	6.40228	8.44513	2.95584	4.67929	4.69786	4.77095	2.8615	6.96597	4.23432	7.94208	9.37289	6.01383	6.39752	10.4556	2.80494	12.2244
LOCMI01256	0	1.73878	2.4358	2.97876	4.28429	1.60731	1.09693	0	1.82083	1.13752	2.05528	4.9778	0.974924	0.699971	0.323187	0	2.65269	2.34831	2.47746	2.21379	3.17368	1.9642	3.11872	2.15269	2.01932	2.30235	1.28185	0.876906	2.61935	2.87255	1.49428	1.80735	1.41516	1.22639	0.780965	1.17852	1.01551	2.11657	2.09503	3.33418	1.98134	3.23232	2.9133	1.78632	0.627191	1.07093	0.759781	2.34025	2.81819
LOCMI01257	2.24747	2.23366	3.12906	1.47175	3.66911	6.19434	5.63652	2.84882	3.74251	2.92254	13.2012	8.52607	0.626201	0.449597	0.415171	2.71636	4.16495	6.22798	5.0012	8.53161	3.93637	5.73464	4.78536	6.41065	2.8671	2.12949	2.30535	2.09205	1.60232	5.1094	2.34615	2.12828	1.51495	2.52071	0.401296	2.90172	3.26135	2.71898	2.42217	2.53816	0.84842	3.05066	0.220145	2.06526	3.2228	1.37573	2.27739	2.79159	4.65466
LOCMI01258	2.80934	0	1.1408	12.5099	87.1414	142.814	0	0	0	5.7842	80.3073	71.9387	8.08843	20.0445	0.345976	1.13182	0.105176	0.0810936	1.4208	0.296236	0.175731	0	0.0927396	0.209498	2.50303	0.394351	1.37224	0	1.53555	0.315395	1.33304	0.161233	3.78737	0.131287	2.5917	0.630808	0	0.0472045	0	0	0	0.0353086	0.183454	0	0	0	0	0.044737	0.646481
LOCMI01259	0	40.8981	25.7817	18.8633	53.7447	11.3417	0	36.5131	18.8444	4.01335	29.0054	15.6111	0	0	0	0	0	0	2.4974	1.73569	1.02963	0	21.803	2.07138	0	0	0	0	0	0	0	0	0	0	0	0	0	0	0	0	0	0	0	0	0	0	0	0	0.315653
LOCMI01260	8.04142	10.656	7.93031	9.82969	6.564	2.46258	1.68061	16.9884	9.48504	10.4568	15.7445	17.7952	0.746845	1.07243	194.597	131.208	5.26843	4.29424	3.25349	2.82647	13.7489	23.2542	5.1764	4.64741	1.95399	3.38635	4.71344	5.75793	2.86653	4.7396	2.79816	4.38435	8.31137	7.14008	8.85428	4.2131	2.4894	0.675587	5.93815	3.59475	2.83326	7.2768	3.41326	4.37893	5.189	6.09433	3.68622	3.71358	13.7758
LOCMI01261	0	0	18.1597	16.3995	3.40703	3.83459	2.61696	0	7.81918	14.9258	4.9033	55.4195	6.97767	1.66993	0	1.26117	0	0	0	0.440122	0.261086	0	0.413354	2.33441	2.53553	1.53797	2.75231	0.298864	5.35631	1.7572	0.396103	2.15592	0.562695	0	4.47158	1.4058	1.21136	0	0.74972	0	0.945382	0.157375	0	1.70466	0.29926	0	0	0	0.640324
LOCMI01262	0	2.26856	0.794489	0.29895	3.72644	4.19408	0	0	0.950248	1.4841	10.726	2.16482	0.635986	0.913243	0	0	3.84548	3.55798	4.15583	6.49868	0.285563	0.23297	0.113026	0.382989	1.24796	1.20154	0	0.326883	0.976411	0.960969	0.649856	0.786011	0.307724	0.640024	2.24161	0.89693	2.64985	2.0711	0.410003	3.06116	2.06802	1.03278	1.5651	0.466117	0.163658	1.79644	1.48692	0.109046	2.45124
LOCMI01263	0	0	0.508473	0	0	0	0	0	0	0	0	0	0	0	0	0	0	0	0	0	0	0	0	0	0	0	0	0	0	0	0	0	0	0	0	0	0	0	0	0	0	0	0	0	0	0	0	0	0
LOCMI01264	3.69837	0	7.08	1.9375	6.03778	16.9887	6.95647	4.68794	6.15857	1.20231	0	10.5227	0	0	0	0	0	0	0	0	0	0	0.183131	0	0	0	0	0	0	0	0	0	0	0	0	0	0	0	0	0	0	0	0	0	0	0	0	0	0
LOCMI01265	3.22842	1.60429	3.37109	1.47988	2.63527	1.48299	2.02417	10.2306	3.02399	0.524766	0	4.59277	0.449758	1.29166	0	0	0	0	0	0	0	0	0.159861	0.0902811	0	0	0	0	0	0	2.7574	0.277927	0.652851	0.905227	0.86467	7.43029	0	0.976428	0.096649	0	0	0	6.32462	2.80185	4.16649	0.705782	3.50507	1.0025	0
LOCMI01266	2.08694	16.5929	38.8619	8.33643	19.5904	4.79324	6.54239	34.3894	13.2492	22.0495	6.12913	47.5024	14.2461	20.8741	5.58999	0.945875	5.50819	4.02108	24.4864	19.5855	0.848529	1.01175	3.25516	2.85965	26.8133	19.9936	33.4865	25.7023	41.8834	10.9386	22.9739	8.26434	26.5873	14.7754	23.1963	34.8521	109.931	27.4568	25.3031	20.0333	55.2261	7.04255	46.6079	23.3325	18.18	6.66107	30.739	3.58918	10.0051
LOCMI01267	34.4925	30.2475	20.1271	24.1817	14.9058	37.2807	33.0754	19.2889	20.272	23.0861	35.7532	28.8643	80.8408	46.271	30.7342	26.9749	23.5856	20.2497	39.9165	35.1945	21.8931	19.8283	30.2911	31.8307	25.2673	30.973	28.4682	32.325	30.3772	37.4137	32.6372	29.6937	33.0974	37.9747	31.7901	33.7132	36.5679	40.2457	45.1915	29.1436	38.4499	23.2948	41.7359	33.4568	43.642	31.0495	29.9586	33.1986	45.2896
LOCMI01268	0.939459	2.80106	2.12545	5.65986	7.66856	5.17855	1.17805	2.38165	4.49764	7.63526	3.31091	2.67296	5.75863	8.45704	7.11532	3.97409	7.38596	11.3082	5.79648	6.63722	20.5091	12.8006	5.62879	4.5187	7.19081	7.3684	9.98069	9.55212	4.42054	5.97222	4.45775	5.09517	8.48566	7.90254	5.53556	4.85174	5.5076	3.50436	3.65619	5.23852	5.3906	3.25883	6.99368	6.33079	1.81865	5.91495	4.69183	2.51333	15.4213
LOCMI01269	203.513	14.0182	9.81879	7.12532	57.5671	5.55354	192.031	25.5412	6.2913	5.24042	21.304	40.1313	281.834	338.593	2902.59	1325.44	0.339463	0	1.63049	0.424946	1.13437	0.51414	1.09753	3.26818	4.52899	3.60627	5.90534	2.59703	5.74624	1.9511	69.2223	55.5086	269.744	82.2055	37.4174	26.9203	2.57309	0.812568	9.53093	4.40895	4.56391	2.3552	62.3694	85.3797	40.5961	47.5746	44.4821	19.8299	1.23649
LOCMI01270	0	0	2.4213	0.60739	1.89279	0	8.72319	0	0.965331	0.753831	2.72406	0	0	0	0	0	0.130217	0.100402	0	0	0	5.08836	0	0.129689	0.845178	0.122061	0.339792	1.99243	0	0.0976222	0	0	0	1.62546	0	0	0	0.467549	0	0.327342	0	0	0	0	0.831277	0	0	0.110777	0.177868
[truncated: 15,873 more rows]
[truncated: 80 more columns]

## Sheet: Table S3
Table S3. List of PhaseCore genes and their functional annotation
[truncated: 1,701 more rows]

## Sheet: Table S4
Table S4. Functional class enrichment of the PhaseCore genes.
[truncated: 136 more rows]

## Sheet: TableS5
Table S5. PhaseCore genes involved in JH signaling pathway.
[truncated: 12 more rows]

[truncated: 5 more sheets: Table S6, Table S7, Table S8, Table S9, Table S10]
